# Supplementary material for: Identifying Contact Time Required for Secondary Transmission of Clostridioides difficile Infections by Using Real-Time Locating System
Source: Emerg Infect Dis. 2024 May;30(5):908–15. doi: 10.3201/eid3005.231588 (PMC11060456; doi:10.3201/eid3005.231588)
Supplement: Appendix 2 — Raw data used for identifying contact time required for secondary transmission of Clostridioides difficile infections by using real-time locating system. [file 23-1588-Techapp-s2.xlsx]

## Sheet: Appendix Table 2
Article DOI: https://doi.org/10.3201/eid3005.231588
EID cannot ensure accessibility for supplementary materials supplied by authors.
Readers who have difficulty accessing supplementary content should contact the authors for assistance.
Identifying Contact Time Required for Secondary Transmission of Clostridioides difficile Infections by Using Real-Time Locating System
Appendix Table 2. Raw data used in the analysis of secondary transmission of Clostridioides difficile infections
Subject ID(pseudonym)	Index ID(pseudonym)	Tx. Start Index	Category	Secondary transmission	CDI positive	G1	G2	G3	Group	Sex	Age	diarrhea end-first contact(convert to minutes)	last contact-diarrhea start	During diarrhea	Time of first contact	Duration (min)	Room contact time (min)	Total duration(min)	Time of last contact	Room sharing	ward	ward transfer in	ward transfer out	Date of admission(index) (yy-mm-dd)	Date of discharge(index) (yy-mm-dd)	Date of diarrhe start(index)	Date of diarrhe end(index)	Date of CDI	Date of test-first contact	Toxin PCR	Ribotype	Date of admission (yy-mm-dd)	Date of discharge (yy-mm-dd)	last day of fu	last day of fu(out)	fu duration	DM	COPD	CHF	HTN	CKD	Chronic liver Dz.	Malignancy	IBD	CVA	HSCT	Solid organ transplant recipient	CCI	Fever
research ID	research index ID	Date of CDI treatment initiation-Date of CDI diagnosis	number of case according to index	Def: allelic homogeniety according to WGS	Def: toxin B gene PCR+stool culture+diarrhea	direct contact	indirect contact via HCW	indirect contact via environment	G1 G2 G3	1:M 2:F	years			Whether contacted during the epidose of diarrhea 1: yes 0: No	yy-mm-dd h/m/s	minutes	minutes	minutes	yy-mm-dd h/m/s	Y:1 N:0	M:general ward ICU,SU: ICU	yy-mm-dd	yy-mm-dd	yy-mm-dd	yy-mm-dd	yy-mm-dd	yy-mm-dd	yy-mm-dd	days	0: negative 1: positive		yy-mm-dd	yy-mm-dd	yy-mm-dd	yy-mm-dd	days	0: no 1: yes	0: no 1: yes	0: no 1: yes	0: no 1: yes	0: no 1: yes	0: no 1: yes	0: no 1: yes	0: no 1: yes	0: no 1: yes	0: no 1: yes	0: no 1: yes		0: no 1: yes
24534	5845065	2	1	0	0	1	0	0	1	2	48	15.301	-13.2052	0	2021-09-07 16:46:32	138		138	2021-09-07 19:04:32	0				2021-09-05	2021-09-25	2021-09-21	2021-09-23					2021-09-07	2021-09-13 00:00:00	2021-09-13	2021-12-11	94.301	1	0	1	1	0	0	0	0	0	0	0	4	0
107674	8956216	2	1	0	0	1	0	0	1	1	79	9.27841	17.7723	1	2021-09-23 17:19:05	17353		17353	2021-10-05 18:32:05	0				2021-09-16	2021-10-06	2021-09-18	2021-10-03					2021-09-08	2021-10-12 00:00:00	2021-10-12	2021-11-01	38.2784	0	0	1	1	0	0	0	0	0	1	0	4	0
247964	9228542	2	1	0	0	0	0	1	3	1	80					5760		5760			M853	2022-02-08	2022-02-11	2021-10-27	2022-01-07							2022-02-07 00:00:00	2022-02-11 00:00:00	2022-02-11	2022-05-11	92	1	0	1	1	1	0	0	0	1	0	0	7	0
261854	5845065	2	1	0	0	1	0	0	1	2	79	5.35667	-0.469861	0	2021-09-17 15:26:24	4157		4157	2021-09-20 12:43:24	0				2021-09-05	2021-09-25	2021-09-21	2021-09-23	2021-10-17	29.3567	0		2021-09-17	2021-09-22 00:00:00	2021-12-03	2021-12-02	75.3567	1	0	0	1	1	1	1	0	0	1	0	9	0
261854	9944055	0	2	0	0	1	0	0	1	2	79	-11.4534	22.4791	0	2021-10-23 10:52:56	37		37	2021-10-23 11:29:56	0				2021-09-05	2021-09-25	2021-10-01	2021-10-12			0		2021-09-29 00:00:00	2021-10-23 00:00:00	2021-12-03	2021-12-02	39.5466	1	0	0	1	1	1	1	0	0	1	0	9	0
279677	9345675	1	1	0	0	0	0	1	3	2	84					4320		4320			M1105	2021-12-15	2021-12-17	2021-10-12	2021-10-18							2021-12-15 00:00:00	2021-12-17 00:00:00	2021-12-17	2022-02-23	70	0	1	0	1	0	0	1	0	0	0	0	3	0
294453	8472974	0	1	0	0	0	0	1	3	2	85					5760		5760			M1105	2021-12-11	2021-12-14	2021-08-14	2021-09-16							2021-12-09 00:00:00	2021-12-22 00:00:00	2021-12-22	2022-03-18	97	0	0	0	0	0	0	0	0	0	0	0	0	0
294453	9345675	1	2	0	0	0	0	1	3	2	85					5760		5760			M1105	2021-12-11	2021-12-14	2021-10-12	2021-10-18							2021-12-09 00:00:00	2021-12-22 00:00:00	2021-12-22	2022-03-18	97	0	0	0	0	0	0	0	0	0	0	0	0	0
296294	8978719	0	1	0	0	0	0	1	3	2	52					2880		2880			M914	2021-09-18	2021-09-19	2021-08-18	2021-09-18							2021-09-16 00:00:00	2021-09-19 00:00:00	2021-09-19	2021-09-29	11	0	0	0	1	0	0	0	0	0	0	0	1	0
312572	8472974	0	1	0	0	1	0	0	1	2	84	10.256	-0.871285	0	2021-09-01 17:51:21	1994	4320	6314	2021-09-03 03:05:21	1	M1105	2021-09-01	2021-09-03	2021-08-14	2021-09-16	2021-09-04	2021-09-12					2021-09-01	2021-09-03 00:00:00	2021-09-03	2021-12-02	91.256	0	0	1	0	0	0	0	0	0	0	0	1	0
316210	10331451	1	1	0	1	0	0	1	3	1	57					1440		1440			M1256	2022-02-07	2022-02-07	2021-11-19	2021-11-29			2022-03-26	47	1	AB47	2022-01-27 00:00:00	2022-04-30 00:00:00	2022-04-30	2022-07-29	172	0	0	0	1	0	0	0	0	0	0	0	1	1
391992	8472974	0	1	0	0	0	0	1	3	2	86					10080		10080			M1155	2021-08-20	2021-08-26	2021-08-14	2021-09-16			2021-08-24	4	0		2021-08-19 00:00:00	2021-09-10 00:00:00	2021-09-10		21	1	0	1	0	0	0	0	0	0	0	0	3	1
393563	9033918	0	1	0	0	0	0	1	3	2	62					36000		36000			M802	2022-01-03	2022-01-27	2021-09-23	2021-11-02							2021-12-10 00:00:00	2022-01-27 00:00:00	2022-01-27	2022-03-18	74	0	0	0	1	0	0	0	0	0	0	0	1	0
410013	9228542	2	1	0	0	0	0	1	3	2	74					11520		11520			M1354	2022-01-29	2022-02-05	2021-10-27	2022-01-07							2022-01-29 00:00:00	2022-02-05 00:00:00	2022-02-05		7	1	0	0	0	0	0	0	0	0	0	0	2	0
418056	8956216	2	1	0	0	0	1	0	2	2	69	-1.4484	16.5026		2021-10-04 10:45:42	78		78	2021-10-04 12:03:42					2021-09-16	2021-10-06	2021-09-18	2021-10-03					2021-10-04	2021-10-06 00:00:00	2021-10-06	2021-10-14	9.5516	0	0	0	0	0	0	0	0	0	0	0	0	0
418056	8978719	0	2	0	0	0	0	1	3	2	69					4320		4320			M914	2021-10-04	2021-10-06	2021-08-18	2021-09-18							2021-10-04 00:00:00	2021-10-06 00:00:00	2021-10-06	2021-10-14	10	0	0	0	0	0	0	0	0	0	0	0	0	0
423776	5845065	2	1	0	0	0	1	0	2	1	59	14.4184	-12.4094		2021-09-08 13:57:31	13		13	2021-09-08 14:10:31					2021-09-05	2021-09-25	2021-09-21	2021-09-23					2021-09-07	2021-09-08 00:00:00	2021-09-08	2021-11-04	56.4184	0	0	0	0	0	0	0	0	0	0	0	0	0
460243	9173169	4	1	0	0	0	0	1	3	1	75					2880		2880			ICUA	2021-12-07	2021-12-08	2021-09-16	2021-12-04							2021-12-07 00:00:00	2022-03-02 00:00:00	2022-03-02	2022-03-22	105	0	0	1	0	0	0	0	0	0	0	0	1	1
460243	10489033	1	2	0	0	0	0	1	3	1	75					115200		115200			M1114	2021-12-09	2022-02-26	2021-09-29	2021-11-02							2021-12-07 00:00:00	2022-03-02 00:00:00	2022-03-02	2022-03-22	103	0	0	1	0	0	0	0	0	0	0	0	1	1
460243	10496716	1	3	0	0	0	0	1	3	1	75					2880		2880			ICUA	2021-12-07	2021-12-08	2021-10-06	2021-10-08							2021-12-07 00:00:00	2022-03-02 00:00:00	2022-03-02	2022-03-22	105	0	0	1	0	0	0	0	0	0	0	0	1	1
485500	8472974	0	1	0	0	0	0	1	3	2	65					10080		10080			M1105	2021-11-05	2021-11-11	2021-08-14	2021-09-16							2021-11-05 00:00:00	2021-11-11 00:00:00	2021-11-11	2022-02-09	96	1	0	1	1	0	0	0	0	0	0	0	4	0
485500	9345675	1	2	0	0	0	0	1	3	2	65					10080		10080			M1105	2021-11-05	2021-11-11	2021-10-12	2021-10-18							2021-11-05 00:00:00	2021-11-11 00:00:00	2021-11-11	2022-02-09	96	1	0	1	1	0	0	0	0	0	0	0	4	0
505424	8956216	2	1	0	0	0	0	1	3	2	66					1440		1440			M853	2021-11-19	2021-11-19	2021-09-16	2021-10-06							2021-11-09 00:00:00	2021-12-17 00:00:00	2021-12-17	2022-01-11	53	1	0	0	1	0	0	0	0	1	0	0	4	1
505424	9228542	2	2	0	0	0	0	1	3	2	66					5760		5760			M855	2021-12-04	2021-12-07	2021-10-27	2022-01-07							2021-11-09 00:00:00	2021-12-17 00:00:00	2021-12-17	2022-01-11	38	1	0	0	1	0	0	0	0	1	0	0	4	1
520276	8472974	0	1	0	0	0	0	1	3	2	93					5760		5760			ICUA	2021-09-04	2021-09-07	2021-08-14	2021-09-16			2021-09-10	6	0		2021-09-04 00:00:00	2021-09-14 00:00:00	2021-09-14		10	0	0	1	0	0	0	0	0	0	0	0	1	0
526465	9173169	4	1	0	0	0	0	1	3	2	76					4320		4320			M1263	2021-12-07	2021-12-09	2021-09-16	2021-12-04							2021-12-07 00:00:00	2021-12-09 00:00:00	2021-12-09	2021-12-28	21	0	0	0	0	0	0	0	0	0	0	0	0	0
531415	9944055	0	2	0	0	1	0	0	1	1	66	12.3823	-1.35943		2021-09-29 14:49:25	33	2880	2913	2021-09-29 15:22:25	1	M905	2021-09-29	2021-09-30	2021-09-27	2021-11-16	2021-10-01	2021-10-12					2021-09-29	2021-09-30 00:00:00	2021-09-30	2021-12-22	83.3823	1	0	0	0	0	0	0	0	0	0	0	2	0
593054	3343380	3	1	0	0	0	0	1	3	2	79					7200		7200			M1204	2021-11-05	2021-11-09	2021-10-16	2021-10-26							2021-11-01 00:00:00	2021-11-09 00:00:00	2021-11-09	2022-01-04	60	0	0	1	1	0	0	0	0	1	0	0	3	1
593054	10277875	0	2	0	0	0	0	1	3	2	79					7200		7200			M1204	2021-11-05	2021-11-09	2021-10-11	2021-10-20							2021-11-01 00:00:00	2021-11-09 00:00:00	2021-11-09	2022-01-04	60	0	0	1	1	0	0	0	0	1	0	0	3	1
606896	10115442	1	1	0	0	0	0	1	3	1	52					5760		5760			ICUB	2021-11-05	2021-11-08	2021-08-29	2021-09-24							2021-11-05 00:00:00	2021-11-24 00:00:00	2021-11-24	2022-02-11	98	0	0	0	1	0	0	0	0	0	0	0	1	0
607114	9173169	4	1	0	0	0	0	1	3	1	72					1440		1440			ICUA	2021-11-24	2021-11-24	2021-09-16	2021-12-04							2021-11-24 00:00:00	2021-11-26 00:00:00	2021-11-26	2022-02-18	86	1	0	1	1	1	0	0	0	0	0	0	6	0
607114	10496716	1	2	0	0	0	0	1	3	1	72					1440		1440			ICUA	2021-11-24	2021-11-24	2021-10-06	2021-10-08							2021-11-24 00:00:00	2021-11-26 00:00:00	2021-11-26	2022-02-18	86	1	0	1	1	1	0	0	0	0	0	0	6	0
610083	10476145	0	1	0	0	0	1	0	2	1	83	10.4115	-3.36848		2021-09-16 14:07:23	62		62	2021-09-16 15:09:23					2021-09-16	2021-10-01	2021-09-20	2021-09-27					2021-07-23	2021-10-04 00:00:00	2021-10-04	2021-10-18	31.4115	0	0	0	1	0	1	0	0	0	1	0	4	1
616033	9228542	2	1	0	0	0	0	1	3	1	65					2880		2880			SU	2021-12-22	2021-12-23	2021-10-27	2022-01-07							2021-12-21 00:00:00	2021-12-28 00:00:00	2021-12-28	2022-03-15	83	0	0	1	1	0	0	0	0	1	0	0	3	0
632826	8472974	0	1	0	0	0	0	1	3	2	77					1440		1440			ICUA	2021-08-25	2021-08-25	2021-08-14	2021-09-16							2021-08-25 00:00:00	2021-08-31 00:00:00	2021-08-31	2021-10-05	41	0	0	0	1	0	0	0	0	0	0	0	1	0
653335	6164612	0	1	0	0	0	0	1	3	2	87					40320		40320			M1104	2021-12-23	2022-01-19	2021-09-27	2021-10-01			2022-01-06	14	0		2021-12-23 00:00:00	2022-01-19 00:00:00	2022-01-19	2022-04-13	111	0	0	1	0	1	0	1	0	1	0	0	5	0
664677	8472974	0	1	0	0	0	0	1	3	2	89					12960		12960			M1105	2021-12-15	2021-12-23	2021-08-14	2021-09-16							2021-12-14 00:00:00	2021-12-23 00:00:00	2021-12-23	2022-02-22	69	0	0	1	0	0	0	0	0	0	0	0	1	1
664677	9345675	1	2	0	0	0	0	1	3	2	89					12960		12960			M1105	2021-12-15	2021-12-23	2021-10-12	2021-10-18							2021-12-14 00:00:00	2021-12-23 00:00:00	2021-12-23	2022-02-22	69	0	0	1	0	0	0	0	0	0	0	0	1	1
666233	5845065	2	1	0	0	0	1	0	2	1		16.2922	-13.3866		2021-09-06 16:59:15	1304		1304	2021-09-07 14:43:15					2021-09-05	2021-09-25	2021-09-21	2021-09-23										0	0	0	0	0	0	0	0	0	0	0	0	0
666256	8978719	0	1	0	0	0	0	1	3	2	44					5760		5760			M1002	2021-08-31	2021-09-03	2021-08-18	2021-09-18							2021-08-31 00:00:00	2021-09-03 00:00:00	2021-10-19	2022-01-07	129	0	0	0	0	0	0	1	0	0	0	0	1	0
666256	9944055	0	2	0	0	1	0	0	1	2	44	-2.45894	13.461	0	2021-10-14 11:00:52	3		3	2021-10-14 11:03:52	0				2021-09-27	2021-11-16	2021-10-01	2021-10-12					2021-10-07	2021-10-19 00:00:00	2021-10-19	2022-01-07	84.5411	0	0	0	0	0	0	1	0	0	0	0	1	0
681217	8978719	0	1	0	0	0	0	1	3	2	90					10080		10080			M963	2021-12-12	2021-12-18	2021-08-18	2021-09-18							2021-12-12 00:00:00	2021-12-18 00:00:00	2021-12-18	2022-03-10	88	0	0	0	0	0	0	0	0	0	0	0	0	0
683622	5845065	2	1	0	0	1	0	0	1	1	88	10.321	-8.21825	0	2021-09-12 16:17:43	148		148	2021-09-12 18:45:43	0				2021-09-05	2021-09-25	2021-09-21	2021-09-23					2021-09-10	2021-09-19 00:00:00	2021-09-19	2021-12-17	95.321	0	0	0	1	0	0	1	0	0	0	0	2	0
705253	10331451	1	1	0	0	0	0	1	3	1	56					4320		4320			M1256	2022-02-15	2022-02-17	2021-11-19	2021-11-29							2022-02-15 00:00:00	2022-02-17 00:00:00	2022-02-17	2022-05-16	90	0	0	1	1	0	0	0	0	0	0	0	2	0
715608	5373325	0	1	0	1	1	0	0	1	2	81	4.32384	-1.32245	0	2021-11-12 16:13:40	2		2	2021-11-12 16:15:40	0				2021-11-02	2021-11-18	2021-11-14	2021-11-17	2022-12-14	396.324	1		2021-09-30	2021-12-01 00:00:00	2021-12-01	2022-02-09	88.3238	1	0	1	1	1	1	1	0	0	1	0	10	1
715608	8472974	0	2	0	1	0	0	1	3	2	81					43200		43200			M1105	2021-11-02	2021-12-01	2021-08-14	2021-09-16			2022-12-14	407	1		2021-09-30 00:00:00	2021-12-01 00:00:00	2021-12-01	2022-02-09	99	1	0	1	1	1	1	1	0	1	0	0	9	1
715608	8978719	0	3	0	0	0	0	1	3	2	81					2880		2880			M963	2021-09-30	2021-10-01	2021-08-18	2021-09-18			2021-10-17	17	0		2021-09-30 00:00:00	2021-12-01 00:00:00	2021-12-01	2022-02-09	132	1	0	1	1	1	1	1	0	1	0	0	9	1
715608	9325563	0	4	0	1	0	0	1	3	2	81					7200		7200			M1110	2021-10-28	2021-11-01	2021-09-19	2021-09-29			2022-12-14	412	1		2021-09-30 00:00:00	2021-12-01 00:00:00	2021-12-01	2022-02-09	104	1	0	1	1	1	1	1	0	1	0	0	9	1
715608	9345675	1	5	0	1	0	0	1	3	2	81					43200		43200			M1105	2021-11-02	2021-12-01	2021-10-12	2021-10-18			2022-12-14	407	1		2021-09-30 00:00:00	2021-12-01 00:00:00	2021-12-01	2022-02-09	99	1	0	1	1	1	1	1	0	1	0	0	9	1
715608	10476145	0	6	0	0	0	0	1	3	2	81					23040		23040			ICUA	2021-10-12	2021-10-27	2021-09-16	2021-10-01			2021-10-17	5	0		2021-09-30 00:00:00	2021-12-01 00:00:00	2021-12-01	2022-02-09	120	1	0	1	1	1	1	1	0	1	0	0	9	1
715608	10489033	1	7	0	0	1	0	0	1	2	81	-2.52546	28.5394	0	2021-10-28 12:36:40	20		20	2021-10-28 12:56:40	0				2021-09-29	2021-11-02	2021-09-30	2021-10-26	2022-12-14	411.475	0		2021-09-30	2021-12-01 00:00:00	2021-12-01	2022-02-09	103.475	1	0	1	1	1	1	1	0	0	1	0	10	1
719869	9944055	0	1	0	0	1	0	0	1	1	82	14.1431	-2.05491	0	2021-09-27 20:33:56	1567	15840	17407	2021-09-28 22:40:56	1	M905	2021-09-20	2021-10-07	2021-09-27	2021-11-16	2021-10-01	2021-10-12					2021-09-18	2021-10-07 00:00:00	2021-10-07		9.1431	0	0	0	1	0	0	1	0	0	0	0	2	1
723042	8978719	0	1	0	0	0	0	1	3	2	81					12960		12960			M914	2021-10-08	2021-10-16	2021-08-18	2021-09-18			2023-01-06	455	0		2021-10-06 00:00:00	2021-10-16 00:00:00	2021-10-16	2022-01-11	95	1	0	1	1	0	0	1	0	0	0	0	5	0
738726	9228542	2	1	0	0	0	0	1	3	1	35					14400		14400			M1354	2022-02-28	2022-03-09	2021-10-27	2022-01-07							2022-02-28 00:00:00	2022-03-09 00:00:00	2022-03-09	2022-04-20	51	0	0	0	0	0	0	0	0	0	0	0	0	1
753531	3343380	3	1	0	0	0	0	1	3	2	52					2880		2880			M1204	2021-12-21	2021-12-22	2021-10-16	2021-10-26							2021-12-21 00:00:00	2021-12-22 00:00:00	2021-12-22	2022-01-05	15	0	0	0	0	0	0	0	0	0	0	0	0	0
753531	10277875	0	2	0	0	0	0	1	3	2	52					2880		2880			M1204	2021-12-21	2021-12-22	2021-10-11	2021-10-20							2021-12-21 00:00:00	2021-12-22 00:00:00	2021-12-22	2022-01-05	15	0	0	0	0	0	0	0	0	0	0	0	0	0
793181	9173169	4	1	0	0	0	0	1	3	1	78					2880		2880			ICUB	2022-01-12	2022-01-13	2021-09-16	2021-12-04							2022-01-10 00:00:00	2022-01-27 00:00:00	2022-01-27	2022-03-23	70	1	1	1	1	0	0	0	0	0	0	0	5	1
807112	5845065	2	1	0	0	1	0	0	1	2	84	8.65159	-5.86825	0	2021-09-14 08:21:43	1128		1128	2021-09-15 03:09:43	0				2021-09-05	2021-09-25	2021-09-21	2021-09-23										0	0	0	0	0	0	0	0	0	0	0	0	0
807112	8472974	0	2	0	0	1	0	0	1	2	84	2.237	7.588	1	2021-09-09 18:18:43	2628		2628	2021-09-11 14:06:43	0				2021-08-14	2021-09-16	2021-09-04	2021-09-12										0	0	0	0	0	0	0	0	0	0	0	0	0
825773	10355792	0	1	0	0	0	1	0	2	1	56	-1.71545	3.72934		2021-11-30 17:10:15	20		20	2021-11-30 17:30:15					2021-11-27	2021-12-01	2021-11-27	2021-11-29					2021-11-26	2021-12-24 00:00:00	2021-12-24	2022-03-17	106.285	0	0	1	0	0	0	0	0	0	0	0	1	0
861969	8956216	2	1	0	0	0	1	0	2	1	84	1.40351	13.6		2021-10-01 14:18:57	5		5	2021-10-01 14:23:57					2021-09-16	2021-10-06	2021-09-18	2021-10-03					2021-09-28	2021-10-01 00:00:00	2021-10-01	2021-12-13	72.4035	0	0	0	1	0	0	0	0	0	0	0	1	0
866631	9033918	0	1	0	0	0	0	1	3	2	53					2880		2880			M813	2021-12-29	2021-12-30	2021-09-23	2021-11-02							2021-12-29 00:00:00	2021-12-30 00:00:00	2021-12-30	2022-03-10	71	1	1	0	0	0	0	1	0	0	0	0	4	0
941368	5845065	2	1	0	0	0	1	0	2	1	69	10.2671	-8.2636		2021-09-12 17:35:25	5		5	2021-09-12 17:40:25					2021-09-05	2021-09-25	2021-09-21	2021-09-23					2021-09-07	2021-09-17 00:00:00	2021-09-17	2021-10-27	44.2671	0	0	0	0	0	0	0	0	0	0	0	0	0
958381	6164612	0	1	0	0	0	0	1	3	2	90					15840		15840			M1104	2021-12-03	2021-12-13	2021-09-27	2021-10-01			2021-12-14	11	0		2021-12-03 00:00:00	2021-12-21 00:00:00	2021-12-21	2022-03-11	98	1	0	1	1	1	0	0	0	1	0	0	7	1
961334	9228542	2	1	0	0	0	0	1	3	2	46					11520		11520			M1354	2022-01-21	2022-01-28	2021-10-27	2022-01-07							2022-01-21 00:00:00	2022-01-28 00:00:00	2022-01-28	2022-04-20	89	1	0	0	1	0	0	0	0	0	0	0	3	0
968257	10355792	0	1	0	0	0	0	1	3	2	76					15840		15840			M1214	2022-01-24	2022-02-03	2021-11-27	2021-12-01							2022-01-10 00:00:00	2022-02-03 00:00:00	2022-02-03	2022-04-11	77	0	0	0	1	0	0	0	0	0	0	0	1	1
978102	9228542	2	1	0	0	0	0	1	3	2	27					12960		12960			M1354	2022-01-18	2022-01-26	2021-10-27	2022-01-07							2022-01-18 00:00:00	2022-01-26 00:00:00	2022-01-26		8	0	0	0	0	0	0	0	0	0	0	0	0	0
989459	9228542	2	1	0	0	0	0	1	3	2	76					14400		14400			M862	2022-02-02	2022-02-11	2021-10-27	2022-01-07							2022-01-18 00:00:00	2022-02-11 00:00:00	2022-02-11	2022-04-21	78	0	0	0	1	0	0	0	0	1	0	0	2	1
991013	5845065	2	1	0	0	1	0	0	1	2	82	-1.39833	3.64	0	2021-09-24 09:33:36	348		348	2021-09-24 15:21:36	0				2021-09-05	2021-09-25	2021-09-21	2021-09-23	2021-09-25	0.601667	0		2021-09-23	2021-10-05 00:00:00	2021-10-05		10.6017	0	0	0	0	0	0	0	0	0	0	0	0	1
991013	8472974	0	2	0	0	0	0	1	3	2	82					18720		18720			M1105	2021-09-23	2021-10-05	2021-08-14	2021-09-16			2021-09-25	2	0		2021-09-23 00:00:00	2021-10-05 00:00:00	2021-10-05		12	0	0	0	0	0	0	0	0	0	0	0	0	1
991013	8956216	2	3	0	0	1	0	0	1	2	83	22.3896	17.6229	1	2021-10-05 14:39:01	18		18	2021-10-05 14:57:01	0				2021-09-16	2021-10-06	2021-09-18	2021-10-03	2021-09-25		0		2021-09-23	2021-10-05 00:00:00	2021-10-05		10.6017	0	0	0	0	0	0	0	0	0	0	0	0	1
1070228	9173169	4	1	0	0	0	0	1	3	2	73					4320		4320			M1263	2021-09-27	2021-09-29	2021-09-16	2021-12-04							2021-09-27 00:00:00	2021-09-29 00:00:00	2021-09-29	2021-12-21	85	1	0	1	1	0	0	0	0	0	0	0	4	0
1110904	8978719	0	1	0	0	0	0	1	3	2	79					1440		1440			M963	2021-10-05	2021-10-05	2021-08-18	2021-09-18							2021-10-05 00:00:00	2021-10-18 00:00:00	2021-10-18	2021-11-15	41	0	0	0	0	0	0	0	0	0	0	0	0	0
1206330	10489033	1	1	0	0	0	0	1	3	1	57					10080		10080			M1114	2021-11-23	2021-11-29	2021-09-29	2021-11-02							2021-11-22 00:00:00	2021-11-29 00:00:00	2021-11-29	2022-02-21	90	0	1	1	0	0	0	0	0	0	0	0	2	1
1294469	8956216	2	1	0	0	1	0	0	1	1	71	5.84829	9.28644	1	2021-09-27 03:38:28	194		194	2021-09-27 06:52:28	0				2021-09-16	2021-10-06	2021-09-18	2021-10-03										0	0	0	0	0	0	0	0	0	0	0	0	0
1294469	9345675	1	2	0	0	1	0	0	1	1	71	20.5363	-14.5356	0	2021-09-27 11:07:40	1		1	2021-09-27 11:08:40	0				2021-10-12	2021-10-18	2021-10-12	2021-10-18										0	0	0	0	0	0	0	0	0	0	0	0	0
1294765	8978719	0	1	0	0	0	0	1	3	2	45					10080		10080			M914	2021-10-20	2021-10-26	2021-08-18	2021-09-18							2021-10-20 00:00:00	2021-10-26 00:00:00	2021-10-26	2021-11-03	14	0	0	0	0	0	0	0	0	0	0	0	0	1
1297700	10513330	1	1	0	0	0	0	1	3	1	65					4320		4320			M861	2021-11-11	2021-11-13	2021-10-26	2021-10-30							2021-11-11 00:00:00	2021-11-13 00:00:00	2021-11-13	2022-02-10	91	1	0	0	1	1	0	1	0	1	0	0	7	0
1301903	10277875	0	1	0	0	1	0	0	1	1	76	4	-1.98056	0	2021-10-14	28		28	2021-10-14 00:28:00	0				2021-10-11	2021-10-20	2021-10-16	2021-10-18	2021-10-27	13	0		2021-10-13	2021-11-28 00:00:00	2021-11-28	2022-01-25	103	1	0	0	1	1	0	0	0	0	0	0	5	1
1301903	10355792	0	2	0	0	1	0	0	1	1	76	1.62859	0.41169	1	2021-11-27 08:54:50	58		58	2021-11-27 09:52:50	0				2021-11-27	2021-12-01	2021-11-27	2021-11-29					2021-10-13	2021-11-28 00:00:00	2021-11-28	2022-01-25	58.6286	1	0	0	1	1	0	0	0	0	0	0	5	1
1304215	5845065	2	1	0	0	0	1	0	2	2	68	0.594491	1.41106		2021-09-22 09:43:56	8		8	2021-09-22 09:51:56					2021-09-05	2021-09-25	2021-09-21	2021-09-23					2021-09-15	2021-09-27 00:00:00	2021-09-27	2021-12-23	91.5945	0	0	1	0	0	0	0	0	0	0	0	1	0
1308456	9033918	0	1	0	0	0	0	1	3	2	52					1440		1440			M802	2022-01-12	2022-01-12	2021-09-23	2021-11-02							2022-01-12 00:00:00	2022-01-24 00:00:00	2022-01-24	2022-04-18	96	0	0	0	0	0	0	1	0	0	0	0	1	0
1323849	5845065	2	1	0	0	1	0	0	1	1	79	10.3963	-8.08245	0	2021-09-12 14:29:16	452		452	2021-09-12 22:01:16	0				2021-09-05	2021-09-25	2021-09-21	2021-09-23	2021-09-17	4.39634	0		2021-09-09	2021-09-20 00:00:00	2021-09-20	2021-09-24	11.3963	1	0	0	0	0	0	0	0	0	0	0	2	0
1336405	5845065	2	1	0	1	1	0	0	1	2	84	6.67314	-4.67105	0	2021-09-16 07:50:41	3		3	2021-09-16 07:53:41	0				2021-09-05	2021-09-25	2021-09-21	2021-09-23	2022-06-07	263.673	1	R002	2021-09-11	2021-09-23 00:00:00	2021-09-23	2021-12-21	95.6731	1	0	1	1	1	0	0	0	0	0	0	6	1
1336405	8472974	0	2	0	1	1	0	0	1	2	84	-3.71927	12.0109	0	2021-09-15 17:15:45	420		420	2021-09-16 00:15:45	0				2021-08-14	2021-09-16	2021-09-04	2021-09-12	2022-06-07	264.281	1	R002	2021-09-11	2021-09-23 00:00:00	2021-09-23	2021-12-21	96.2807	1	0	1	1	1	0	0	0	0	0	0	6	1
1336405	9325563	0	3	0	1	0	0	1	3	2	84					1440		1440			M1111	2021-09-11	2021-09-11	2021-08-27	2021-10-15			2021-09-15	4	1	R014/020	2021-09-11 00:00:00	2021-09-23 00:00:00	2021-09-23	2021-12-21	101	1	0	1	1	1	0	0	0	0	0	0	6	1
1364892	9267963	3	1	0	0	0	0	1	3	1	85					31680		31680			M1254	2021-11-23	2021-12-14	2021-09-19	2021-09-29							2021-11-16 00:00:00	2021-12-14 00:00:00	2021-12-14		21	1	0	1	1	0	0	1	0	0	0	0	5	0
1390259	5373325	0	1	0	0	1	0	0	1	1	48	0.526852	2.47593	1	2021-11-16 11:21:20	4		4	2021-11-16 11:25:20	0				2021-11-02	2021-11-18	2021-11-14	2021-11-17					2021-11-08	2021-11-16 00:00:00	2021-11-16	2022-02-09	84.5269	0	0	0	0	0	0	0	0	0	0	0	0	0
1396326	9944055	0	1	0	0	0	0	1	3	1	74					8640		8640			M1202	2022-02-06	2022-02-11	2021-09-27	2021-11-16							2022-02-06 00:00:00	2022-02-11 00:00:00	2022-02-11	2022-04-28	81	0	0	0	1	0	0	1	0	0	0	0	2	0
1398425	8956216	2	1	0	0	0	1	0	2	2	82	13.6752	1.4061		2021-09-19 07:47:47	117		117	2021-09-19 09:44:47					2021-09-16	2021-10-06	2021-09-18	2021-10-03	2022-12-07	443.675			2021-09-18	2021-09-27 00:00:00	2021-09-27	2021-12-15	86.6752	0	0	0	0	0	0	0	0	0	1	0	2	1
1401171	5845065	2	1	0	0	0	1	0	2	2	80	15.5486	-13.5375		2021-09-07 10:49:59	16		16	2021-09-07 11:05:59					2021-09-05	2021-09-25	2021-09-21	2021-09-23					2021-09-06	2021-09-09 00:00:00	2021-09-09	2021-12-03	86.5486	1	0	1	1	0	0	0	0	0	0	0	4	0
1428279	9325563	0	1	0	0	0	0	1	3	2	46					5760		5760			M706	2021-11-22	2021-11-25	2021-08-27	2021-10-15							2021-11-22 00:00:00	2021-11-27 00:00:00	2021-11-27	2021-11-29	7	0	0	0	0	0	0	0	0	0	0	0	0	1
1428279	9944055	0	2	0	0	0	0	1	3	2	46					5760		5760			M706	2021-11-22	2021-11-25	2021-09-27	2021-11-16							2021-11-22 00:00:00	2021-11-27 00:00:00	2021-11-27	2021-11-29	7	0	0	0	0	0	0	0	0	0	0	0	0	1
1440977	5373325	0	1	0	1	1	0	0	1	2	76	4.32384	-1.32245	0	2021-11-12 16:13:40	2		2	2021-11-12 16:15:40	0				2021-11-02	2021-11-18	2021-11-14	2021-11-17	2021-12-01	18.3238	1	R078	2021-10-17	2022-01-14 00:00:00	2022-01-14	2022-03-10	117.324	1	0	1	1	1	0	0	0	0	0	0	6	1
1440977	8472974	0	2	0	1	0	0	1	3	2	76					7200		7200			M1105	2021-11-12	2021-11-16	2021-08-14	2021-09-16			2021-12-01	19	1	R078	2021-10-17 00:00:00	2022-01-14 00:00:00	2022-01-14	2022-03-10	118	1	0	1	1	1	0	0	0	0	0	0	6	1
1440977	9325563	0	3	0	1	0	0	1	3	2	76					12960		12960			M1113	2021-11-03	2021-11-11	2021-09-19	2021-09-29			2021-12-01	28	1	R078	2021-10-17 00:00:00	2022-01-14 00:00:00	2022-01-14	2022-03-10	127	1	0	1	1	1	0	0	0	0	0	0	6	1
1440977	9345675	1	4	0	1	0	0	1	3	2	76					7200		7200			M1105	2021-11-12	2021-11-16	2021-10-12	2021-10-18			2021-12-01	19	1	R078	2021-10-17 00:00:00	2022-01-14 00:00:00	2022-01-14	2022-03-10	118	1	0	1	1	1	0	0	0	0	0	0	6	1
1440977	10355792	0	5	0	1	1	0	0	1	2	76	0.69412	1.31491	1	2021-11-28 07:20:28	13		13	2021-11-28 07:33:28	0				2021-11-27	2021-12-01	2021-11-27	2021-11-29	2021-12-01	2.69412	1	R078	2021-10-17	2022-01-14 00:00:00	2022-01-14	2022-03-10	101.694	1	0	1	1	1	0	0	0	0	0	0	6	1
1474836	10355792	0	1	0	0	1	0	0	1	1	60	1.57131	0.429387	1	2021-11-27 10:17:19	1		1	2021-11-27 10:18:19	0				2021-11-27	2021-12-01	2021-11-27	2021-11-29					2021-11-23	2021-11-29	2021-11-29	2022-02-21	85.5713	0	0	0	0	0	1	0	0	0	0	0	1	0
1507241	9228542	2	1	0	0	0	0	1	3	2	79					1440		1440			M862	2022-01-12	2022-01-12	2021-10-27	2022-01-07							2022-01-12 00:00:00	2022-02-19 00:00:00	2022-02-19	2022-05-18	126	0	0	1	1	0	0	1	0	0	0	0	3	0
1565880	5373325	0	1	0	0	0	0	1	3	1	81					56160		56160			M1252	2022-01-04	2022-02-11	2021-11-02	2021-11-18							2021-12-16 00:00:00	2022-02-13 00:00:00	2022-02-13	2022-04-01	87	1	0	1	1	0	0	0	0	1	0	0	5	1
1565880	8697952	0	2	0	0	0	0	1	3	1	81					20160		20160			ICUA	2021-12-21	2022-01-03	2021-09-29	2021-10-05							2021-12-16 00:00:00	2022-02-13 00:00:00	2022-02-13	2022-04-01	101	1	0	1	1	0	0	0	0	1	0	0	5	1
1565880	10331451	1	3	0	0	0	0	1	3	1	81					7200		7200			M1256	2021-12-16	2021-12-20	2021-11-19	2021-11-29							2021-12-16 00:00:00	2022-02-13 00:00:00	2022-02-13	2022-04-01	106	1	0	1	1	0	0	0	0	1	0	0	5	1
1604367	5845065	2	1	0	0	1	0	0	1	2	48	13.1908	-11.1762	0	2021-09-09 19:25:17	21		21	2021-09-09 19:46:17	0				2021-09-05	2021-09-25	2021-09-21	2021-09-23										0	0	0	0	0	0	0	0	0	0	0	0	0
1620368	9267963	3	1	0	0	0	0	1	3	1	44					8640		8640			M1254	2021-12-19	2021-12-24	2021-09-19	2021-09-29			2021-12-21	2	0		2021-12-19 00:00:00	2021-12-24 00:00:00	2021-12-24	2022-02-16	59	0	0	0	0	0	0	0	0	0	0	0	0	0
1664360	8472974	0	1	0	0	0	0	1	3	2	29					1440		1440			M1105	2021-10-18	2021-10-18	2021-08-14	2021-09-16							2021-10-18 00:00:00	2021-10-22 00:00:00	2021-10-22	2022-01-18	92	1	0	0	1	0	0	0	0	0	0	0	3	1
1664360	9345675	1	2	0	0	0	0	1	3	2	29					1440		1440			M1105	2021-10-18	2021-10-18	2021-10-12	2021-10-18							2021-10-18 00:00:00	2021-10-22 00:00:00	2021-10-22	2022-01-18	92	1	0	0	1	0	0	0	0	0	0	0	3	1
1664360	10489033	1	3	0	0	0	1	0	2	2	29	7.23109	18.7814		2021-10-18 18:27:14	18		18	2021-10-18 18:45:14					2021-09-29	2021-11-02	2021-09-30	2021-10-26					2021-10-18	2021-10-22 00:00:00	2021-10-22	2022-01-18	91.2311	1	0	0	1	0	0	0	0	0	0	0	3	1
1664422	5845065	2	1	0	0	0	1	0	2	1	22	3.15098	-1.13432		2021-09-19 20:22:35	24		24	2021-09-19 20:46:35					2021-09-05	2021-09-25	2021-09-21	2021-09-23					2021-09-19	2021-09-23 00:00:00	2021-09-23	2021-11-06	47.151	0	0	0	0	0	0	0	0	0	0	0	0	1
1665750	5845065	2	1	0	0	0	1	0	2	2	26	-2.66229	4.7116		2021-09-25 15:53:42	71		71	2021-09-25 17:04:42					2021-09-05	2021-09-25	2021-09-21	2021-09-23					2021-09-25	2021-09-25 00:00:00	2021-09-25	2021-12-14	79.3377	0	0	0	0	0	0	0	0	0	0	0	0	1
1669340	8956216	2	1	0	0	0	1	0	2	2	83	1.39734	13.6131		2021-10-01 14:27:50	15		15	2021-10-01 14:42:50					2021-09-16	2021-10-06	2021-09-18	2021-10-03					2021-09-30	2021-10-04 00:00:00	2021-10-04	2021-12-27	86.3973	0	0	1	1	0	0	0	0	0	0	0	2	0
1673380	5845065	2	1	0	0	0	1	0	2	2	52	9.73853	-7.69478		2021-09-13 06:16:31	63		63	2021-09-13 07:19:31					2021-09-05	2021-09-25	2021-09-21	2021-09-23					2021-09-12	2021-09-14 00:00:00	2021-09-14	2021-11-19	66.7385	0	0	0	0	0	0	0	0	0	0	0	0	0
1688678	9173169	4	1	0	0	0	0	1	3	1	85					1440		1440			ICUA	2021-11-26	2021-11-26	2021-09-16	2021-12-04							2021-11-26 00:00:00	2021-12-07 00:00:00	2021-12-07	2022-02-21	87	1	0	1	1	1	0	0	0	1	0	0	7	0
1688678	9228542	2	2	0	0	0	0	1	3	1	85					1440		1440			SU	2021-11-27	2021-11-27	2021-10-27	2022-01-07							2021-11-26 00:00:00	2021-12-07 00:00:00	2021-12-07	2022-02-21	86	1	0	1	1	1	0	0	0	1	0	0	7	0
1688678	10496716	1	3	0	0	0	0	1	3	1	85					1440		1440			ICUA	2021-11-26	2021-11-26	2021-10-06	2021-10-08							2021-11-26 00:00:00	2021-12-07 00:00:00	2021-12-07	2022-02-21	87	1	0	1	1	1	0	0	0	1	0	0	7	0
1688678	10513330	1	4	0	0	0	0	1	3	1	85					14400		14400			M861	2021-11-28	2021-12-07	2021-10-26	2021-10-30							2021-11-26 00:00:00	2021-12-07 00:00:00	2021-12-07	2022-02-21	85	1	0	1	1	1	0	0	0	1	0	0	7	0
1698613	8978719	0	1	0	0	0	0	1	3	2	60					1440		1440			M1002	2021-10-19	2021-10-19	2021-08-18	2021-09-18							2021-10-19 00:00:00	2021-11-04 00:00:00	2021-11-04	2022-01-21	94	0	0	0	0	0	0	1	0	0	0	0	1	1
1716739	5845065	2	1	0	0	0	1	0	2	2	36	9.80021	-7.78076		2021-09-13 04:47:42	28		28	2021-09-13 05:15:42					2021-09-05	2021-09-25	2021-09-21	2021-09-23					2021-09-13	2021-09-15 00:00:00	2021-09-15	2021-12-14	91.8002	0	0	0	0	0	0	0	0	0	0	0	0	1
1730013	8956216	2	1	0	0	0	0	1	3	2	86					15840		15840			M853	2021-10-11	2021-10-21	2021-09-16	2021-10-06			2021-10-14	3	0		2021-10-07 00:00:00	2021-10-21 00:00:00	2021-10-21		10	0	0	1	0	0	0	0	0	1	0	0	2	1
1752707	5845065	2	1	0	0	1	0	0	1	2	23	17.0918	-14.9898	0	2021-09-05 21:47:45	147		147	2021-09-06 00:14:45	0				2021-09-05	2021-09-25	2021-09-21	2021-09-23					2021-09-02	2021-09-09 00:00:00	2021-09-09	2021-11-19	74.0918	0	0	1	0	0	0	0	0	0	0	0	1	0
1786906	9228542	2	1	0	0	0	0	1	3	2	67					24480		24480			M1354	2021-12-27	2022-01-12	2021-10-27	2022-01-07							2021-12-27 00:00:00	2022-01-12 00:00:00	2022-01-12		16	0	0	1	0	0	0	0	0	0	0	0	1	1
1791688	10489033	1	1	0	0	1	0	0	1	1	63	13.3271	12.7771	1	2021-10-12 16:08:58	150		150	2021-10-12 18:38:58	0				2021-09-29	2021-11-02	2021-09-30	2021-10-26					2021-10-08	2021-10-15 00:00:00	2021-10-15	2021-12-17	65.3271	1	0	0	1	1	0	0	0	0	0	0	5	0
1791688	9345675	1	2	0	0	1	0	0	1	1	64	-11.8867	2.88804	0	2021-10-14 21:16:47	2		2	2021-10-14 21:18:47	0				2021-10-12	2021-10-18	2021-10-12	2021-10-18			0		2021-10-08 00:00:00	2021-10-15 00:00:00	2021-10-15	2021-12-17	70	1	0	0	1	1	0	0	0	0	0	0	5	0
1805738	9944055	0	1	0	0	1	0	0	1	1	63	-28.0771	39.8556	0	2021-11-09 01:51:05	1121	4320	5441	2021-11-09 20:32:05	1	M1202	2021-11-09	2021-11-11	2021-09-27	2021-11-16	2021-10-01	2021-10-12					2021-11-09	2021-11-11 00:00:00	2021-11-11	2021-12-03	23.9229	0	0	0	1	0	0	1	0	0	0	0	2	0
1832964	9325563	0	1	0	0	0	0	1	3	1	14					5760		5760			M706	2021-10-11	2021-10-14	2021-08-27	2021-10-15							2021-10-10 00:00:00	2021-10-14 00:00:00	2021-10-14	2021-10-19	8	0	0	0	0	0	0	0	0	0	0	0	0	1
1832964	9944055	0	2	0	0	0	0	1	3	1	14					5760		5760			M706	2021-10-11	2021-10-14	2021-09-27	2021-11-16							2021-10-10 00:00:00	2021-10-14 00:00:00	2021-10-14	2021-10-19	8	0	0	0	0	0	0	0	0	0	0	0	0	1
1834907	9944055	0	1	0	0	1	0	0	1	1	84	-7.70382	18.8774	0	2021-10-19 16:53:30	250		250	2021-10-19 21:03:30	0				2021-09-27	2021-11-16	2021-10-01	2021-10-12					2021-10-19	2021-10-22 00:00:00	2021-10-22	2021-12-30	71.2962	1	0	0	1	1	0	1	0	0	0	0	6	0
1854222	10489033	1	1	0	0	0	1	0	2	2	96	18.14	7.86278		2021-10-07 20:38:24	4		4	2021-10-07 20:42:24					2021-09-29	2021-11-02	2021-09-30	2021-10-26					2021-10-07	2021-10-08 00:00:00	2021-10-08	2022-01-06	90.14	1	0	1	1	1	0	0	0	0	0	0	6	0
1854928	9228542	2	1	0	0	0	0	1	3	1	25					15840		15840			M853	2022-02-09	2022-02-19	2021-10-27	2022-01-07							2022-02-04 00:00:00	2022-02-19 00:00:00	2022-02-19	2022-04-08	58	0	0	0	0	0	0	0	0	0	0	0	0	1
1882778	5845065	2	1	0	0	1	0	0	1	1	81	-1.3876	3.38899	0	2021-09-24 09:18:09	2		2	2021-09-24 09:20:09	0				2021-09-05	2021-09-25	2021-09-21	2021-09-23	2021-09-27	2.6124	0		2021-09-23	2021-10-11 00:00:00	2021-10-11		16.6124	0	0	0	0	0	0	0	0	0	0	0	0	0
1882778	9325563	0	2	0	0	0	0	1	3	1	81					1440		1440			M1111	2021-09-26	2021-09-26	2021-08-27	2021-10-15			2021-09-27	1	0		2021-09-23 00:00:00	2021-10-11 00:00:00	2021-10-11		15	0	0	0	0	0	0	0	0	0	0	0	0	0
1882778	10489033	1	3	0	0	1	0	0	1	1	81	25.5669	0.728924	1	2021-09-30 10:23:39	426		426	2021-09-30 17:29:39	0				2021-09-29	2021-11-02	2021-09-30	2021-10-26					2021-09-23	2021-10-11 00:00:00	2021-10-11		10.5669	0	0	0	0	0	0	0	0	0	0	0	0	0
1882778	8956216	2	4	0	0	1	0	0	1	1	82	30.2073	16.9879	1	2021-09-27 19:01:32	10361	20160	30521	2021-10-04 23:42:32	1	M1102	2021-09-27	2021-10-11	2021-09-16	2021-10-06	2021-09-18	2021-10-03	2021-09-27		0		2021-09-23	2021-10-11 00:00:00	2021-10-11		16.6124	0	0	0	0	0	0	0	0	0	0	0	0	0
1923456	9173169	4	1	0	0	0	0	1	3	2	49					5760		5760			M1263	2021-11-11	2021-11-14	2021-09-16	2021-12-04							2021-11-10 00:00:00	2021-11-14 00:00:00	2021-11-14	2022-02-07	88	1	0	0	0	0	1	1	0	0	0	0	4	1
1928346	5373325	0	1	0	0	0	0	1	3	1	65					12960		12960			M1252	2022-01-17	2022-01-25	2021-11-02	2021-11-18							2022-01-13 00:00:00	2022-01-25 00:00:00	2022-01-25	2022-04-12	85	0	0	1	1	1	0	0	0	0	0	0	4	0
1928346	10513330	1	2	0	0	0	0	1	3	1	65					1440		1440			M861	2022-01-14	2022-01-14	2021-10-26	2021-10-30							2022-01-13 00:00:00	2022-01-25 00:00:00	2022-01-25	2022-04-12	88	0	0	1	1	1	0	0	0	0	0	0	4	0
1971809	5373325	0	1	0	0	1	0	0	1	2	81	3.35459	-0.352512	0	2021-11-13 15:29:23	3		3	2021-11-13 15:32:23	0				2021-11-02	2021-11-18	2021-11-14	2021-11-17					2021-11-07	2021-11-15 00:00:00	2021-11-15	2021-11-23	9.35459	1	0	1	1	1	0	0	0	0	1	0	8	1
1971809	6164612	0	2	0	0	0	0	1	3	2	81					10080		10080			M1104	2021-11-09	2021-11-15	2021-09-27	2021-10-01			2021-11-12	3	0		2021-11-07 00:00:00	2021-11-15 00:00:00	2021-11-15	2021-11-23	14	1	0	1	1	1	0	0	0	1	0	0	7	1
1971809	10476145	0	3	0	0	0	0	1	3	2	81					2880		2880			ICUA	2021-11-07	2021-11-08	2021-09-16	2021-10-01			2021-11-12	5	0		2021-11-07 00:00:00	2021-11-15 00:00:00	2021-11-15	2021-11-23	16	1	0	1	1	1	0	0	0	1	0	0	7	1
2040401	5845065	2	1	0	0	1	0	0	1	1	58	9.50331	-7.2547	0	2021-09-13 11:55:14	358		358	2021-09-13 17:53:14	0				2021-09-05	2021-09-25	2021-09-21	2021-09-23					2021-09-12	2021-09-14 00:00:00	2021-09-14	2021-11-16	63.5033	1	0	1	1	1	0	0	0	0	0	0	6	0
2041269	5845065	2	1	0	0	1	0	0	1	2	68	10.3945	-7.08196	0	2021-09-12 14:31:59	1890		1890	2021-09-13 22:01:59	0				2021-09-05	2021-09-25	2021-09-21	2021-09-23	2021-12-30	108.394	0		2021-09-05	2021-09-17 00:00:00	2021-09-17	2021-12-16	94.3945	0	0	1	0	0	0	0	0	0	0	0	1	0
2070937	10355792	0	1	0	0	0	0	1	3	2	62					8640		8640			M1214	2021-12-23	2021-12-28	2021-11-27	2021-12-01							2021-12-23 00:00:00	2021-12-28 00:00:00	2021-12-28	2022-02-14	53	1	0	0	0	0	1	1	0	0	0	0	4	1
2071657	9173169	4	1	0	0	0	0	1	3	2	67					4320		4320			M1263	2021-12-20	2021-12-22	2021-09-16	2021-12-04							2021-12-20 00:00:00	2021-12-22 00:00:00	2021-12-22	2022-02-16	58	0	0	1	1	0	0	0	0	0	0	0	2	0
2073164	10115442	1	1	0	0	1	0	0	1	2	92	-0.661782	0.662477	0	2021-09-05 15:52:58	1		1	2021-09-05 15:53:58	0				2021-08-29	2021-09-24	2021-09-05	2021-09-05										0	0	0	0	0	0	0	0	0	0	0	0	0
2092205	8956216	2	1	0	0	0	1	0	2	1	34	8.60823	6.39594		2021-09-24 09:24:09	6		6	2021-09-24 09:30:09					2021-09-16	2021-10-06	2021-09-18	2021-10-03					2021-09-23	2021-09-27 00:00:00	2021-09-27	2021-10-21	26.6082	0	0	0	0	0	0	0	0	0	0	0	0	1
2100250	9944055	0	1	0	0	1	0	0	1	2	62	11.2757	-0.272222	0	2021-09-30 17:23:00	5		5	2021-09-30 17:28:00	0				2021-09-27	2021-11-16	2021-10-01	2021-10-12					2021-09-30	2021-10-01 00:00:00	2021-10-01	2021-12-06	66.2757	1	0	0	1	0	1	0	0	0	0	0	4	0
2120672	9944055	0	1	0	0	1	0	0	1	1	71	-6.92624	18.7512	0	2021-10-18 22:13:47	1188		1188	2021-10-19 18:01:47	0				2021-09-27	2021-11-16	2021-10-01	2021-10-12					2021-10-18	2021-10-25 00:00:00	2021-10-25	2021-12-03	45.0738	1	0	0	1	1	0	0	0	0	0	0	5	0
2146255	9944055	0	1	0	0	0	0	1	3	1	67					2880		2880			M905	2021-12-08	2021-12-09	2021-09-27	2021-11-16							2021-12-07 00:00:00	2021-12-09 00:00:00	2021-12-09	2021-12-15	7	1	0	1	1	0	0	0	0	0	0	0	4	0
2173163	3343380	3	1	0	0	0	0	1	3	2	46					4320		4320			M1204	2022-01-13	2022-01-15	2021-10-16	2021-10-26							2022-01-13 00:00:00	2022-01-15 00:00:00	2022-01-15	2022-04-04	81	0	0	0	0	0	0	0	0	0	0	0	0	0
2173163	10277875	0	2	0	0	0	0	1	3	2	46					4320		4320			M1204	2022-01-13	2022-01-15	2021-10-11	2021-10-20							2022-01-13 00:00:00	2022-01-15 00:00:00	2022-01-15	2022-04-04	81	0	0	0	0	0	0	0	0	0	0	0	0	0
2181670	5845065	2	1	0	0	0	1	0	2	1	69	8.33472	-4.06736		2021-09-14 15:58:00	3265		3265	2021-09-16 22:23:00					2021-09-05	2021-09-25	2021-09-21	2021-09-23										0	0	0	0	0	0	0	0	0	0	0	0	0
2192914	10513330	1	1	0	0	0	0	1	3	1	40					5760		5760			M861	2021-12-23	2021-12-26	2021-10-26	2021-10-30							2021-12-23 00:00:00	2021-12-26 00:00:00	2021-12-26	2022-02-26	65	0	0	0	0	0	0	0	0	0	0	0	0	0
2202570	5845065	2	1	0	0	1	0	0	1	2	71	1.31134	0.690046	1	2021-09-21 16:31:40	2		2	2021-09-21 16:33:40	0				2021-09-05	2021-09-25	2021-09-21	2021-09-23					2021-08-11	2021-11-06 00:00:00	2021-11-06	2021-12-01	70.3113	0	0	1	1	0	0	0	0	0	0	0	2	1
2239970	5845065	2	1	0	0	0	0	1	3	1	68					2880		2880			M613	2021-11-30	2021-12-01	2021-09-05	2021-09-25							2021-11-30 00:00:00	2021-12-01 00:00:00	2021-12-01	2022-01-18	49	0	0	0	1	0	0	1	0	0	0	0	2	0
2255075	5845065	2	1	0	0	0	1	0	2	2	60	-0.864375	2.94493		2021-09-23 20:44:42	116		116	2021-09-23 22:40:42					2021-09-05	2021-09-25	2021-09-21	2021-09-23					2021-09-23	2021-10-01 00:00:00	2021-10-01	2021-10-12	18.1356	1	0	0	0	0	0	1	0	0	0	0	3	0
2262628	9944055	0	1	0	0	0	0	1	3	1	84					4320		4320			M905	2021-12-06	2021-12-08	2021-09-27	2021-11-16							2021-12-06 00:00:00	2021-12-08 00:00:00	2021-12-08	2022-02-03	59	0	0	1	0	0	0	0	0	0	0	0	1	0
2272332	6164612	0	1	0	0	0	0	1	3	2	55					8640		8640			M1104	2021-11-28	2021-12-03	2021-09-27	2021-10-01							2021-11-28 00:00:00	2021-12-03 00:00:00	2021-12-03	2021-12-17	19	0	0	0	1	0	0	0	0	0	0	0	1	1
2332364	5845065	2	1	0	0	1	0	0	1	2	36	12.428	-10.4141	0	2021-09-10 13:43:38	20		20	2021-09-10 14:03:38	0				2021-09-05	2021-09-25	2021-09-21	2021-09-23					2021-09-06 00:00:00	2021-09-14 00:00:00	2022-02-17	2022-05-12	243.428	0	0	1	0	0	0	0	0	0	1	0	3	1
2332364	9228542	2	2	0	0	0	0	1	3	2	36					31680		31680			M862	2022-01-27	2022-02-17	2021-10-27	2022-01-07							2022-01-27 00:00:00	2022-02-17 00:00:00	2022-02-17	2022-05-12	105	0	0	1	0	0	0	0	0	1	0	0	2	1
2332364	10115442	1	3	0	0	1	0	0	1	2	36	1.48086	-1.48016	0	2021-09-03 12:27:34	1		1	2021-09-03 12:28:34	0				2021-08-29	2021-09-24	2021-09-05	2021-09-05					2021-09-01	2021-09-03 00:00:00	2022-02-17	2022-05-12	250.481	0	0	1	0	0	0	0	0	0	1	0	3	1
2334773	9033918	0	1	0	0	0	0	1	3	2	84					7200		7200			M802	2021-12-30	2022-01-03	2021-09-23	2021-11-02							2021-12-29 00:00:00	2022-01-03 00:00:00	2022-01-03	2022-01-18	19	1	0	0	1	1	0	0	0	0	0	0	5	0
2334773	9173169	4	2	0	0	0	0	1	3	2	84					1440		1440			ICUA	2021-12-29	2021-12-29	2021-09-16	2021-12-04							2021-12-29 00:00:00	2022-01-03 00:00:00	2022-01-03	2022-01-18	20	1	0	0	1	1	0	0	0	0	0	0	5	0
2354022	5845065	2	1	0	0	0	0	1	3	1	91					7200		7200			M613	2021-11-22	2021-11-26	2021-09-05	2021-09-25							2021-11-22 00:00:00	2021-11-26 00:00:00	2021-11-26	2022-01-12	51	1	0	1	0	1	0	1	0	0	0	0	6	0
2369840	6164612	0	1	0	0	0	0	1	3	2	71					51840		51840			M1104	2021-12-30	2022-02-03	2021-09-27	2021-10-01			2022-01-18	19	0		2021-12-27 00:00:00	2022-02-03 00:00:00	2022-02-03		35	1	0	0	1	0	0	0	0	0	0	0	3	1
2373320	9033918	0	1	0	1	0	0	1	3	2	71					1440		1440			M813	2022-01-22	2022-01-22	2021-09-23	2021-11-02			2022-02-15	24	1	R106	2022-01-22 00:00:00	2022-03-16 00:00:00	2022-03-16	2022-06-10	139	0	0	1	1	1	0	0	0	1	0	0	5	1
2373320	9173169	4	2	0	1	0	0	1	3	2	71					28800		28800			ICUA	2022-01-22	2022-02-10	2021-09-16	2021-12-04			2022-02-15	24	1	R106	2022-01-22 00:00:00	2022-03-16 00:00:00	2022-03-16	2022-06-10	139	0	0	1	1	1	0	0	0	1	0	0	5	1
2398033	9173169	4	1	0	0	0	0	1	3	2	66					4320		4320			M1263	2021-10-06	2021-10-08	2021-09-16	2021-12-04							2021-10-05 00:00:00	2021-10-08 00:00:00	2021-10-08	2021-12-13	68	0	0	1	1	0	0	0	0	0	0	0	2	0
2398756	9228542	2	1	0	0	0	0	1	3	1	75					4320		4320			SU	2021-12-15	2021-12-17	2021-10-27	2022-01-07							2021-12-14 00:00:00	2021-12-17 00:00:00	2021-12-17	2022-03-02	77	1	0	0	1	0	0	0	0	0	0	0	3	0
2398756	10513330	1	2	0	0	0	0	1	3	1	75					1440		1440			M861	2021-12-14	2021-12-14	2021-10-26	2021-10-30							2021-12-14 00:00:00	2021-12-17 00:00:00	2021-12-17	2022-03-02	78	1	0	0	1	0	0	0	0	0	0	0	3	0
2417344	5373325	0	1	0	0	0	0	1	3	1	65					1440		1440			M1252	2021-12-30	2021-12-30	2021-11-02	2021-11-18			2022-01-30	31	0		2021-12-30 00:00:00	2022-02-10 00:00:00	2022-02-10		42	0	0	0	0	0	0	0	0	0	0	0	0	1
2417344	8697952	0	2	0	0	0	0	1	3	1	65					1440		1440			M1252	2021-12-30	2021-12-30	2021-09-29	2021-10-05			2022-01-30	31	0		2021-12-30 00:00:00	2022-02-10 00:00:00	2022-02-10		42	0	0	0	0	0	0	0	0	0	0	0	0	1
2417344	10489033	1	3	0	0	0	0	1	3	1	65					34560		34560			M1102	2022-01-18	2022-02-10	2021-09-29	2021-11-02			2022-01-30	12	0		2021-12-30 00:00:00	2022-02-10 00:00:00	2022-02-10		23	0	0	0	0	0	0	0	0	0	0	0	0	1
2421735	10513330	1	1	0	0	0	0	1	3	1	79					1440		1440			M861	2021-12-01	2021-12-01	2021-10-26	2021-10-30							2021-12-01 00:00:00	2021-12-02 00:00:00	2021-12-02	2022-02-07	68	1	1	0	0	0	0	1	0	1	0	0	5	0
2442192	9033918	0	1	0	0	0	0	1	3	1	85					5760		5760			M813	2022-01-02	2022-01-05	2021-09-23	2021-11-02							2022-01-02 00:00:00	2022-01-05 00:00:00	2022-01-05	2022-03-08	65	0	0	1	1	1	0	0	0	1	0	0	5	0
2443706	8956216	2	1	0	0	0	0	1	3	1	82					44640		44640			M1102	2021-12-23	2022-01-22	2021-09-16	2021-10-06			2022-01-09	17	0		2021-11-27 00:00:00	2022-02-12 00:00:00	2022-02-12		51	0	0	1	1	0	0	1	0	0	0	0	3	1
2443706	10489033	1	2	0	0	0	0	1	3	1	82					44640		44640			M1102	2021-12-23	2022-01-22	2021-09-29	2021-11-02			2022-02-01	40	0		2021-11-27 00:00:00	2022-02-12 00:00:00	2022-02-12		51	0	0	1	1	0	0	1	0	0	0	0	3	1
2458456	8472974	0	1	0	0	0	0	1	3	2	43					2880		2880			M1105	2021-11-05	2021-11-06	2021-08-14	2021-09-16							2021-11-05 00:00:00	2021-11-06 00:00:00	2021-11-06	2021-12-11	36	0	0	0	0	0	0	0	0	0	0	0	0	0
2458456	9345675	1	2	0	0	0	0	1	3	2	43					2880		2880			M1105	2021-11-05	2021-11-06	2021-10-12	2021-10-18							2021-11-05 00:00:00	2021-11-06 00:00:00	2021-11-06	2021-12-11	36	0	0	0	0	0	0	0	0	0	0	0	0	0
2499070	10355792	0	1	0	0	1	0	0	1	1	66	-0.568773	2.68475	0	2021-11-29 13:39:02	167		167	2021-11-29 16:26:02	0				2021-11-27	2021-12-01	2021-11-27	2021-11-29					2021-11-28	2021-12-01	2021-12-01	2022-01-06	37.4312	0	0	1	1	0	0	0	0	0	0	0	2	0
2506701	8956216	2	1	0	0	0	1	0	2	1	19	1.75253	13.2759		2021-10-01 05:56:21	41		41	2021-10-01 06:37:21					2021-09-16	2021-10-06	2021-09-18	2021-10-03					2021-10-01	2021-10-02 00:00:00	2021-10-02	2021-12-31	90.7525	0	0	0	0	0	0	0	0	0	0	0	0	0
2520123	9228542	2	1	0	0	0	0	1	3	1	68					17280		17280			M1353	2021-12-10	2021-12-21	2021-10-27	2022-01-07							2021-12-10 00:00:00	2021-12-25 00:00:00	2021-12-25	2021-12-31	21	0	0	0	0	0	0	0	0	0	0	0	0	1
2520123	10489033	1	2	0	0	0	0	1	3	1	68					5760		5760			M1114	2021-12-22	2021-12-25	2021-09-29	2021-11-02							2021-12-10 00:00:00	2021-12-25 00:00:00	2021-12-25	2021-12-31	9	0	0	0	0	0	0	0	0	0	0	0	0	1
2568025	9944055	0	1	0	0	1	0	0	1	2	70	-14.5989	25.6045	0	2021-10-26 14:22:29	8		8	2021-10-26 14:30:29	0				2021-09-27	2021-11-16	2021-10-01	2021-10-12	2021-10-26	-0.598947	0		2021-10-25	2021-11-12 00:00:00	2021-11-12	2021-12-10	44.4011	0	0	0	1	0	0	1	0	0	0	0	2	1
2587944	9033918	0	1	0	0	0	0	1	3	2	29					2880		2880			M802	2021-12-28	2021-12-29	2021-09-23	2021-11-02							2021-12-28 00:00:00	2021-12-29 00:00:00	2021-12-29	2022-03-16	78	0	0	0	0	0	0	0	0	0	0	0	0	0
2594695	9944055	0	1	0	0	1	0	0	1	1	28	6.33517	4.66552	1	2021-10-05 15:57:21	1		1	2021-10-05 15:58:21	0				2021-09-27	2021-11-16	2021-10-01	2021-10-12					2021-09-30	2021-10-06 00:00:00	2021-10-06	2021-10-13	7.33517	0	0	0	0	0	0	0	0	0	0	0	0	1
2644149	10115442	1	1	0	0	1	0	0	1	1	17	-15.4531	15.4559	0	2021-09-20 10:52:32	4		4	2021-09-20 10:56:32	0				2021-08-29	2021-09-24	2021-09-05	2021-09-05					2021-09-07	2021-10-09 00:00:00	2021-10-09	2021-11-02	42.5469	0	0	0	0	0	0	0	0	0	0	0	0	1
2654559	8472974	0	1	0	0	0	0	1	3	2	74					1440		1440			M1105	2021-11-05	2021-11-05	2021-08-14	2021-09-16			2021-11-09	4	0		2021-11-03 00:00:00	2021-11-10 00:00:00	2021-11-10	2022-02-07	94	0	0	1	1	1	1	1	0	0	0	0	6	1
2654559	9033918	0	2	0	0	0	0	1	3	2	74					1440		1440			M802	2021-11-05	2021-11-05	2021-09-23	2021-11-02			2021-11-09	4	0		2021-11-03 00:00:00	2021-11-10 00:00:00	2021-11-10	2022-02-07	94	0	0	1	1	1	1	1	0	0	0	0	6	1
2654559	9345675	1	3	0	0	0	0	1	3	2	74					1440		1440			M1105	2021-11-05	2021-11-05	2021-10-12	2021-10-18			2021-11-09	4	0		2021-11-03 00:00:00	2021-11-10 00:00:00	2021-11-10	2022-02-07	94	0	0	1	1	1	1	1	0	0	0	0	6	1
2668544	9033918	0	1	0	0	0	0	1	3	2	68					8640		8640			M802	2021-12-20	2021-12-25	2021-09-23	2021-11-02							2021-12-20 00:00:00	2021-12-25 00:00:00	2021-12-25	2022-03-16	86	0	0	0	0	0	0	0	0	0	0	0	0	0
2687205	9228542	2	1	0	0	0	0	1	3	2	29					4320		4320			M853	2022-01-17	2022-01-19	2021-10-27	2022-01-07							2022-01-17 00:00:00	2022-01-19 00:00:00	2022-01-19	2022-02-16	30	0	0	0	0	0	0	0	0	0	0	0	0	0
2718453	3343380	3	1	0	0	0	0	1	3	2	57					7200		7200			M1204	2021-12-01	2021-12-05	2021-10-16	2021-10-26							2021-11-26 00:00:00	2021-12-05 00:00:00	2021-12-05	2022-01-18	48	1	0	1	1	0	0	0	0	0	0	0	4	0
2718453	10277875	0	2	0	0	0	0	1	3	2	57					7200		7200			M1204	2021-12-01	2021-12-05	2021-10-11	2021-10-20							2021-11-26 00:00:00	2021-12-05 00:00:00	2021-12-05	2022-01-18	48	1	0	1	1	0	0	0	0	0	0	0	4	0
2718790	8472974	0	1	0	0	1	0	0	1	2	71	9.19528	-1.19389	0	2021-09-02 19:18:48	2		2	2021-09-02 19:20:48	0				2021-08-14	2021-09-16	2021-09-04	2021-09-12					2021-09-01	2021-09-03 00:00:00	2021-09-03	2021-09-10	7.19528	0	0	0	1	0	0	0	0	0	0	0	1	0
2719969	9944055	0	1	0	0	0	0	1	3	1	78					12960		12960			M905	2021-11-01	2021-11-09	2021-09-27	2021-11-16							2021-11-01 00:00:00	2021-11-09 00:00:00	2021-11-09	2021-12-16	45	0	0	1	1	0	0	0	0	0	0	0	2	0
2756330	8956216	2	1	0	0	0	1	0	2	2	81	16.9981	-1.30647		2021-09-16 00:02:41	996		996	2021-09-16 16:38:41					2021-09-16	2021-10-06	2021-09-18	2021-10-03										0	0	0	0	0	0	0	0	0	0	0	0	0
2758727	9228542	2	1	0	0	0	0	1	3	1	19					2880		2880			M853	2021-12-25	2021-12-26	2021-10-27	2022-01-07							2021-12-25 00:00:00	2021-12-29 00:00:00	2021-12-29	2022-03-15	80	0	0	0	0	0	0	0	0	1	0	0	1	1
2815985	8978719	0	1	0	0	0	0	1	3	2	92					40320		40320			ICUB	2021-11-09	2021-12-06	2021-08-18	2021-09-18							2021-10-30 00:00:00	2021-12-06 00:00:00	2021-12-06		27	0	0	1	1	1	1	0	0	0	0	0	5	1
2822850	5845065	2	1	0	0	1	0	0	1	2	35	15.5199	-13.4914	0	2021-09-07 11:31:22	41		41	2021-09-07 12:12:22	0				2021-09-05	2021-09-25	2021-09-21	2021-09-23					2021-09-06	2021-09-10 00:00:00	2021-09-10	2021-09-23	15.5199	0	0	0	0	0	0	0	0	0	0	0	0	0
2838186	9267963	3	1	0	0	0	0	1	3	1	69					46080		46080			M1254	2021-11-13	2021-12-14	2021-09-19	2021-09-29							2021-10-18 00:00:00	2021-12-14 00:00:00	2021-12-14	2022-01-20	68	0	0	1	0	1	0	1	0	0	0	0	4	1
2843706	9173169	4	1	0	0	0	0	1	3	1	84					5760		5760			ICUB	2021-10-21	2021-10-24	2021-09-16	2021-12-04			2021-11-01	11	0		2021-10-21 00:00:00	2021-11-23 00:00:00	2021-11-23		33	1	0	0	0	0	0	0	0	0	0	0	2	1
2843706	9944055	0	2	0	0	1	0	0	1	1	84	-14.3531	25.3691	0	2021-10-26 08:28:31	23		23	2021-10-26 08:51:31	0				2021-09-27	2021-11-16	2021-10-01	2021-10-12	2021-11-01	5.64686	0		2021-10-21	2021-11-23 00:00:00	2021-11-23		27.6469	1	0	0	0	0	0	0	0	0	0	0	2	1
2856660	9325563	0	1	0	0	0	0	1	3	1	40					2880		2880			M706	2021-08-30	2021-08-31	2021-08-27	2021-10-15							2021-08-30 00:00:00	2021-08-31 00:00:00	2021-08-31	2021-09-10	11	0	0	0	0	0	0	0	0	0	0	0	0	1
2874510	10355792	0	1	0	0	0	0	1	3	2	83					14400		14400			M1214	2022-01-11	2022-01-20	2021-11-27	2021-12-01							2022-01-11 00:00:00	2022-02-02 00:00:00	2022-02-02	2022-02-08	28	0	0	0	0	0	0	0	0	0	0	0	0	1
2893394	10277875	0	1	0	0	1	0	0	1	1	54	6	-3.97292	0	2021-10-12	39		39	2021-10-12 00:39:00	0				2021-10-11	2021-10-20	2021-10-16	2021-10-18					2021-10-10	2021-10-13 00:00:00	2021-10-13	2021-12-28	77	0	0	0	0	0	0	1	0	0	0	0	1	0
2896420	10513330	1	1	0	0	0	0	1	3	1	37					4320		4320			M861	2022-01-12	2022-01-14	2021-10-26	2021-10-30							2022-01-12 00:00:00	2022-01-14 00:00:00	2022-01-14	2022-01-19	7	0	0	0	0	0	0	0	0	0	0	0	0	0
2919983	5845065	2	1	0	0	0	1	0	2	2	47	0.190602	2.39968		2021-09-22 19:25:32	850		850	2021-09-23 09:35:32					2021-09-05	2021-09-25	2021-09-21	2021-09-23					2021-09-22 00:00:00	2021-10-05 00:00:00	2021-09-18	2021-12-16	84.1906	1	0	0	1	0	0	0	0	0	0	0	3	0
2919983	10476145	0	2	0	0	0	1	0	2	2	47	4.2506	2.75009		2021-09-22 17:59:08	1		1	2021-09-22 18:00:08					2021-09-16	2021-10-01	2021-09-20	2021-09-27					2021-09-22 00:00:00	2021-10-05 00:00:00	2021-09-18	2021-12-16	84.2506	1	0	0	1	0	0	0	0	0	0	0	3	0
2932188	10513330	1	1	0	0	0	0	1	3	1	32					17280		17280			M861	2022-01-27	2022-02-07	2021-10-26	2021-10-30							2022-01-26 00:00:00	2022-02-07 00:00:00	2022-02-07	2022-04-05	68	0	0	0	0	0	0	0	1	0	0	0	1	0
2938899	5845065	2	1	0	0	1	0	0	1	1	60	-0.946701	4.46198	0	2021-09-23 22:43:15	2182	2880	5062	2021-09-25 11:05:15	1	M1101	2021-09-23	2021-09-24	2021-09-05	2021-09-25	2021-09-21	2021-09-23					2021-09-23	2021-10-07 00:00:00	2022-02-10	2022-02-07	136.053	1	0	0	1	0	1	1	0	0	1	0	7	1
2938899	10489033	1	2	0	0	1	0	0	1	1	60	25.6872	0.313542	1	2021-09-30 07:30:30	1		1	2021-09-30 07:31:30	0				2021-09-29	2021-11-02	2021-09-30	2021-10-26					2021-09-23	2021-10-07 00:00:00	2022-02-10	2022-02-07	129.687	1	0	0	1	0	1	1	0	0	1	0	7	1
2938899	8956216	2	3	0	0	1	0	0	1	1	61	34.0164	6.01697	1	2021-09-23 23:36:26	48		48	2021-09-24 00:24:26	0				2021-09-16	2021-10-06	2021-09-18	2021-10-03			0		2021-09-23	2021-10-07 00:00:00	2022-02-10	2022-02-07	136.053	1	0	0	1	0	1	1	0	1	0	0	6	1
2958979	5845065	2	1	0	0	1	0	0	1	2	86	8.43465	-6.42285	0	2021-09-14 13:34:06	17		17	2021-09-14 13:51:06	0				2021-09-05	2021-09-25	2021-09-21	2021-09-23					2021-09-04	2021-10-12 00:00:00	2021-10-12		27.4347	0	0	1	1	1	0	0	0	0	0	0	4	1
2980900	5845065	2	1	0	1	1	0	0	1	1	70	11.7407	-9.6775	0	2021-09-11 06:13:24	91		91	2021-09-11 07:44:24	0				2021-09-05	2021-09-25	2021-09-21	2021-09-23	2021-09-27	15.7407	1	R002	2021-09-10	2021-09-12 00:00:00	2021-10-01	2021-12-30	109.741	0	0	1	1	0	0	1	0	0	0	0	3	1
2980900	9193901	0	2	0	1	0	0	1	3	1	70					10080		10080			M1252	2021-09-25	2021-10-01	2021-08-26	2021-09-24			2021-09-27	2	1	R002	2021-09-25 00:00:00	2021-10-01 00:00:00	2021-10-01	2021-12-30	96	0	0	1	1	0	0	1	0	0	0	0	3	1
2980900	9944055	0	3	0	0	1	0	0	1	1	70	-31.7848	42.8139	0	2021-11-12 18:50:04	42		42	2021-11-12 19:32:04	0				2021-09-27	2021-11-16	2021-10-01	2021-10-12					2021-11-12	2021-11-14	2021-10-01	2021-12-30	47.2152	0	0	1	1	0	0	1	0	0	0	0	3	1
2982021	5845065	2	1	0	0	0	1	0	2	2	52	5.96169	-3.94363		2021-09-17 00:55:10	26		26	2021-09-17 01:21:10					2021-09-05	2021-09-25	2021-09-21	2021-09-23					2021-09-14	2021-09-17 00:00:00	2021-10-15	2021-12-01	74.9617	0	0	0	0	0	0	0	0	0	0	0	0	1
2982021	8978719	0	2	0	0	0	0	1	3	2	52					1440		1440			M914	2021-10-12	2021-10-12	2021-08-18	2021-09-18							2021-10-09 00:00:00	2021-10-15 00:00:00	2021-10-15	2021-12-01	50	0	0	0	0	0	0	0	0	0	0	0	0	1
2983206	8472974	0	1	0	0	1	0	0	1	1	91	10.9989	-2.50514	0	2021-09-01 00:01:36	711		711	2021-09-01 11:52:36	0				2021-08-14	2021-09-16	2021-09-04	2021-09-12					2021-08-30	2021-09-03 00:00:00	2021-09-03	2021-10-07	35.9989	0	0	1	1	0	0	0	0	0	0	0	2	0
2983206	10115442	1	2	0	0	0	0	1	3	1	91					1440		1440			M901	2021-08-30	2021-08-30	2021-08-29	2021-09-24							2021-08-30 00:00:00	2021-09-03 00:00:00	2021-09-03	2021-10-07	38	0	0	1	1	0	0	0	0	0	0	0	2	0
2984999	9325563	0	1	0	0	0	0	1	3	1	9					5760		5760			M706	2021-10-26	2021-10-29	2021-08-27	2021-10-15							2021-10-26 00:00:00	2021-10-29 00:00:00	2021-10-29	2022-01-25	91	0	0	0	0	0	0	0	0	1	0	0	1	0
2984999	9944055	0	2	0	0	0	0	1	3	1	9					5760		5760			M706	2021-10-26	2021-10-29	2021-09-27	2021-11-16							2021-10-26 00:00:00	2021-10-29 00:00:00	2021-10-29	2022-01-25	91	0	0	0	0	0	0	0	0	1	0	0	1	0
3016527	8697952	0	1	0	0	0	0	1	3	1	49					4320		4320			M1252	2021-10-14	2021-10-16	2021-09-29	2021-10-05							2021-10-13 00:00:00	2021-10-16 00:00:00	2021-10-16	2021-10-25	11	0	0	0	0	0	0	1	0	0	0	0	1	0
3016527	9193901	0	2	0	0	0	0	1	3	1	49					4320		4320			M1252	2021-10-14	2021-10-16	2021-08-26	2021-09-24							2021-10-13 00:00:00	2021-10-16 00:00:00	2021-10-16	2021-10-25	11	0	0	0	0	0	0	1	0	0	0	0	1	0
3020489	5373325	0	1	0	0	0	0	1	3	1	85					14400		14400			M1252	2022-01-26	2022-02-04	2021-11-02	2021-11-18			2022-01-30	4	0		2022-01-26 00:00:00	2022-02-04 00:00:00	2022-02-04	2022-03-29	62	1	1	1	0	0	0	0	0	1	0	0	5	0
3023143	5845065	2	1	0	1	1	0	0	1	1	77	10.1849	-8.08354	0	2021-09-12 19:33:42	146		146	2021-09-12 21:59:42	0				2021-09-05	2021-09-25	2021-09-21	2021-09-23	2021-10-04	21.1849	1		2021-09-07	2021-11-11 00:00:00	2021-11-11	2022-01-28	137.185	0	0	1	1	0	0	0	0	0	1	0	4	1
3023143	8472974	0	2	0	1	1	0	0	1	1	77	0.293345	7.98721	1	2021-09-11 16:57:35	404	17280	16876	2021-09-11 23:41:35	1	ICUA	2021-09-10	2021-09-10	2021-08-14	2021-09-16	2021-09-04	2021-09-12	2021-10-04	22.2933	1		2021-09-07	2021-11-11 00:00:00	2021-11-11	2022-01-28	138.293	0	0	1	1	0	0	0	0	0	1	0	4	1
3023143	10476145	0	3	0	1	1	0	0	1	1	77	0.0237616	10.511	1	2021-09-26 23:25:47	5090	7200	12290	2021-09-30 12:15:47	1	ICUA	2021-09-26	2021-09-30	2021-09-16	2021-10-01	2021-09-20	2021-09-27	2021-10-04	7.02376	1		2021-09-07	2021-11-11 00:00:00	2021-11-11	2022-01-28	123.024	0	0	1	1	0	0	0	0	0	1	0	4	1
3023831	10331451	1	1	0	0	0	0	1	3	1	71					15840		15840			M1256	2021-12-11	2021-12-21	2021-11-19	2021-11-29							2021-12-11 00:00:00	2021-12-21 00:00:00	2021-12-21	2022-03-14	93	1	0	0	1	1	0	0	0	1	0	0	6	0
3024082	9228542	2	1	0	0	0	0	1	3	2	80					12960		12960			M862	2022-02-10	2022-02-18	2021-10-27	2022-01-07							2022-02-10 00:00:00	2022-02-18 00:00:00	2022-02-18	2022-05-10	89	1	0	0	1	0	0	0	0	1	0	0	4	0
3036146	10115442	1	1	0	0	0	0	1	3	2	40					5760		5760			M912	2021-11-25	2021-11-28	2021-08-29	2021-09-24							2021-11-25 00:00:00	2021-11-28 00:00:00	2021-11-28	2022-01-14	50	0	0	0	0	0	0	1	0	0	0	0	1	0
3049196	5845065	2	1	0	0	0	0	1	3	1	72					8640		8640			M613	2021-11-25	2021-11-30	2021-09-05	2021-09-25							2021-11-24 00:00:00	2021-11-30 00:00:00	2021-11-30	2022-01-10	46	1	0	0	1	0	0	0	0	0	0	0	3	0
3056252	9944055	0	1	0	0	0	0	1	3	1	54					2880		2880			M1202	2021-12-01	2021-12-02	2021-09-27	2021-11-16							2021-12-01 00:00:00	2021-12-02 00:00:00	2021-12-02	2022-01-08	38	0	0	0	1	0	0	1	0	0	0	0	2	0
3058764	6164612	0	1	0	0	0	0	1	3	2	86					61920		61920			M1104	2021-12-15	2022-01-26	2021-09-27	2021-10-01			2021-12-27	12	0		2021-11-11 00:00:00	2022-01-26 00:00:00	2022-01-26	2022-04-14	120	1	0	1	1	0	0	0	0	0	0	0	4	1
3058764	9193901	0	2	0	0	0	0	1	3	2	86					46080		46080			ICUA	2021-11-13	2021-12-14	2021-08-26	2021-09-24			2021-12-27	44	0		2021-11-11 00:00:00	2022-01-26 00:00:00	2022-01-26	2022-04-14	152	1	0	1	1	0	0	0	0	0	0	0	4	1
3058764	9325563	0	3	0	0	0	0	1	3	2	86					46080		46080			ICUA	2021-11-13	2021-12-14	2021-08-27	2021-10-15			2021-12-27	44	0		2021-11-11 00:00:00	2022-01-26 00:00:00	2022-01-26	2022-04-14	152	1	0	1	1	0	0	0	0	0	0	0	4	1
3088014	5845065	2	1	0	0	0	1	0	2	2	41	-0.273333	2.32611		2021-09-23 06:33:36	76		76	2021-09-23 07:49:36					2021-09-05	2021-09-25	2021-09-21	2021-09-23					2021-09-22	2021-09-25 00:00:00	2021-09-25	2021-11-26	63.7267	0	0	0	0	0	0	1	0	0	0	0	1	0
3108511	9944055	0	1	0	0	1	0	0	1	2	46	-8.70705	19.7626	0	2021-10-20 16:58:09	80		80	2021-10-20 18:18:09	0				#REF!	#REF!	2021-10-01	2021-10-12					2021-10-20 00:00:00	2021-10-23 00:00:00	2021-10-09	2022-01-06	77.293	0	0	0	1	0	0	1	0	0	1	0	4	0
3109408	8978719	0	1	0	0	0	0	1	3	2	83					5760		5760			M914	2021-09-13	2021-09-16	2021-08-18	2021-09-18							2021-09-13 00:00:00	2021-09-16 00:00:00	2021-09-16	2021-12-14	92	0	0	1	1	1	0	0	0	0	0	0	4	0
3134852	5845065	2	1	0	0	0	1	0	2	2	40	9.21891	-7.17933		2021-09-13 18:44:46	57		57	2021-09-13 19:41:46					2021-09-05	2021-09-25	2021-09-21	2021-09-23					2021-09-13	2021-09-17 00:00:00	2021-09-17	2021-10-14	30.2189	0	0	0	1	0	0	0	0	0	0	0	1	0
3140661	10355792	0	1	0	0	0	1	0	2	1	33	1.37927	0.660312		2021-11-27 14:53:51	57		57	2021-11-27 15:50:51					2021-11-27	2021-12-01	2021-11-27	2021-11-29					2021-11-27	2021-12-25 00:00:00	2021-12-25	2021-12-31	33.3793	0	0	1	0	0	1	1	0	0	0	0	3	1
3146781	8978719	0	1	0	0	0	0	1	3	2	44					4320		4320			M1002	2021-08-22	2021-08-24	2021-08-18	2021-09-18							2021-08-22 00:00:00	2021-08-24 00:00:00	2021-08-24	2021-11-22	92	0	0	0	1	0	0	0	0	0	0	0	1	0
3159110	9944055	0	1	0	0	0	0	1	3	1	25					5760		5760			M1202	2021-12-17	2021-12-20	2021-09-27	2021-11-16							2021-12-17 00:00:00	2021-12-20 00:00:00	2021-12-20	2022-02-25	70	0	0	0	0	0	0	0	0	0	0	0	0	0
3159110	10331451	1	2	0	0	1	0	0	1	1	25	1	0.302778	1	2021-11-24	436	5760	6196	2021-11-24 07:16:00	1	M1256	2021-11-24	2021-11-27	2021-11-19	2021-11-29	2021-11-24	2021-11-25					2021-11-24	2021-11-27	2021-12-20	2022-02-25	93	0	0	0	0	0	0	0	0	0	0	0	0	0
3173846	8956216	2	1	0	0	0	1	0	2	2	57	8.58918	6.42332		2021-09-24 09:51:35	18		18	2021-09-24 10:09:35					2021-09-16	2021-10-06	2021-09-18	2021-10-03					2021-09-19	2021-09-24 00:00:00	2021-09-24	2021-10-08	13.5892	0	0	0	0	0	0	0	0	0	0	0	0	0
3233267	5845065	2	1	0	0	0	1	0	2	2	67	10.5633	-8.56125		2021-09-12 10:28:48	3		3	2021-09-12 10:31:48					2021-09-05	2021-09-25	2021-09-21	2021-09-23					2021-09-07	2021-09-17 00:00:00	2021-09-17	2021-11-29	77.5633	1	0	1	1	1	0	0	0	0	0	0	6	1
3242562	9228542	2	1	0	0	0	0	1	3	1	53					17280		17280			M1353	2021-12-22	2022-01-02	2021-10-27	2022-01-07							2021-12-22 00:00:00	2022-01-02 00:00:00	2022-01-02		11	0	0	0	0	0	0	0	0	0	0	0	0	1
3280430	8978719	0	1	0	1	0	0	1	3	1	82					1440		1440			M963	2021-10-12	2021-10-12	2021-08-18	2021-09-18			2022-06-14	245	1	R002	2021-10-12 00:00:00	2021-10-23 00:00:00	2021-10-23	2021-11-29	48	1	1	1	1	0	1	1	0	0	0	0	7	1
3280430	10489033	1	2	0	1	0	1	0	2	1	82	10.2832	20.8918		2021-10-15 17:12:13	7452		7452	2021-10-20 21:24:13					2021-09-29	2021-11-02	2021-09-30	2021-10-26	2022-06-14	241.283	1	R002	2021-10-12	2021-10-23 00:00:00	2021-10-23	2021-11-29	44.2832	1	1	1	1	0	1	1	0	0	0	0	7	1
3283400	5845065	2	1	0	0	1	0	0	1	2	65	6.1501	-4.14802	0	2021-09-16 20:23:51	3		3	2021-09-16 20:26:51	0				2021-09-05	2021-09-25	2021-09-21	2021-09-23					2021-09-09	2021-09-30 00:00:00	2021-09-30	2021-12-24	98.1501	0	0	1	1	0	0	1	0	0	0	0	3	1
3286020	9173169	4	1	0	0	0	0	1	3	1	16					1440		1440			ICUB	2022-01-15	2022-01-15	2021-09-16	2021-12-04							2022-01-15 00:00:00	2022-01-27 00:00:00	2022-01-27	2022-04-14	89	0	0	0	0	0	0	0	0	0	0	0	0	0
3343380	9173169	4	1	0	0	0	0	1	3	2	82					25920		25920			M1263	2021-12-17	2022-01-03	2021-09-16	2021-12-04			2021-12-25	8	0		2021-12-14 00:00:00	2022-01-03 00:00:00	2022-01-03	2022-03-23	96	0	0	1	1	0	1	0	0	0	0	0	3	1
3343380	10277875	0	2	0	0	1	0	0	1	2	82	2	0.00555556	1	2021-10-16	8	15840	15848	2021-10-16 00:08:00	1	M1204	2021-10-16	2021-10-26	2021-10-11	2021-10-20	2021-10-16	2021-10-18	2022-01-11	87	0		2021-10-16	2021-10-26 00:00:00	2022-01-03	2022-03-23	158	0	0	1	1	0	1	0	0	0	0	0	3	1
3346276	9033918	0	1	0	0	0	0	1	3	2	66					4320		4320			M802	2021-11-04	2021-11-06	2021-09-23	2021-11-02							2021-11-04 00:00:00	2021-11-06 00:00:00	2021-11-06	2022-01-24	81	1	0	1	1	0	0	0	0	0	0	0	4	0
3352265	5373325	0	1	0	0	0	0	1	3	1	80					2880		2880			M1252	2021-12-23	2021-12-24	2021-11-02	2021-11-18			2021-12-29	6	0		2021-12-22 00:00:00	2022-01-17 00:00:00	2022-01-17	2022-01-27	35	0	1	1	1	1	0	0	0	1	0	0	6	1
3352265	8697952	0	2	0	0	0	0	1	3	1	80					2880		2880			M1252	2021-12-23	2021-12-24	2021-09-29	2021-10-05			2021-12-29	6	0		2021-12-22 00:00:00	2022-01-17 00:00:00	2022-01-17	2022-01-27	35	0	1	1	1	1	0	0	0	1	0	0	6	1
3352265	9193901	0	3	0	0	0	0	1	3	1	80					2880		2880			M1252	2021-12-23	2021-12-24	2021-08-26	2021-09-24			2021-12-29	6	0		2021-12-22 00:00:00	2022-01-17 00:00:00	2022-01-17	2022-01-27	35	0	1	1	1	1	0	0	0	1	0	0	6	1
3352265	9944055	0	4	0	0	1	0	0	1	1	80	-25.6125	41.4034	0	2021-11-06 14:41:58	6899	51840	58739	2021-11-11 09:40:58	1	M1202	2021-11-06	2021-12-11	2021-09-27	2021-11-16	2021-10-01	2021-10-12	2021-12-29	52.3875	0		2021-11-06	2021-12-11 00:00:00	2022-01-17	2022-01-27	81.3875	0	1	1	1	1	0	0	0	0	1	0	7	1
3384361	8978719	0	1	0	0	0	0	1	3	2	57					7200		7200			M914	2021-10-19	2021-10-23	2021-08-18	2021-09-18							2021-10-19 00:00:00	2021-10-23 00:00:00	2021-10-23	2021-11-09	21	0	0	0	0	0	0	0	0	0	0	0	0	0
3408827	5845065	2	1	0	0	1	0	0	1	2	80	6.15391	-4.14975	0	2021-09-16 20:18:22	6		6	2021-09-16 20:24:22	0				2021-09-05	2021-09-25	2021-09-21	2021-09-23	2021-09-23	6.15391	0		2021-09-06	2021-09-27 00:00:00	2021-09-27	2021-11-12	56.1539	1	0	1	1	0	0	0	0	0	1	0	6	1
3408827	8472974	0	2	0	1	1	0	0	1	2	80	10.8947	-2.7662	0	2021-09-01 02:31:40	185		185	2021-09-01 05:36:40	0				2021-08-14	2021-09-16	2021-09-04	2021-09-12	2021-09-11	9.89468	1	R002	2021-09-06	2021-09-27 00:00:00	2021-09-27	2021-11-12	71.8947	1	0	1	1	0	0	0	0	0	1	0	6	1
3432498	5845065	2	1	0	0	1	0	0	1	2	80	3.89632	-1.89285	0	2021-09-19 02:29:18	5		5	2021-09-19 02:34:18	0				2021-09-05	2021-09-25	2021-09-21	2021-09-23					2021-09-18	2021-10-01 00:00:00	2021-10-01	2021-12-01	72.8963	0	0	0	1	0	0	1	0	0	0	0	2	0
3432498	10489033	1	2	0	0	1	0	0	1	2	80	25.6406	0.364282	1	2021-09-30 08:37:34	7		7	2021-09-30 08:44:34	0				2021-09-29	2021-11-02	2021-09-30	2021-10-26					2021-09-18	2021-10-01 00:00:00	2021-10-01	2021-12-01	61.6406	0	0	0	1	0	0	1	0	0	0	0	2	0
3432498	8956216	2	3	0	0	1	0	0	1	2	80	39.2206	0.853032	1	2021-09-18 18:42:22	106		106	2021-09-18 20:28:22	0				2021-09-16	2021-10-06	2021-09-18	2021-10-03			0		2021-09-18	2021-10-01 00:00:00	2021-10-01	2021-12-01	72.8963	0	0	0	1	0	0	1	0	0	0	0	2	0
3435041	5845065	2	1	0	0	0	1	0	2	2	38	6.36627	-4.34683		2021-09-16 15:12:34	28		28	2021-09-16 15:40:34					2021-09-05	2021-09-25	2021-09-21	2021-09-23					2021-09-16	2021-09-20 00:00:00	2021-09-20	2021-11-26	70.3663	0	0	0	0	0	0	1	0	0	0	0	1	0
3445380	5373325	0	1	0	0	1	0	0	1	1	80	4.29063	-1.28854	0	2021-11-12 17:01:30	3		3	2021-11-12 17:04:30	0				2021-11-02	2021-11-18	2021-11-14	2021-11-17	2021-11-24	11.2906	0		2021-11-06	2021-12-24 00:00:00	2022-01-05	2022-02-03	82.2906	0	0	0	1	0	0	1	0	0	1	0	4	1
3445380	5845065	2	2	0	0	1	0	0	1	1	80	16.4697	-14.4649	0	2021-09-06 12:43:35	7		7	2021-09-06 12:50:35	0				#REF!	#REF!	2021-09-21	2021-09-23	2021-11-24	78.4697	0		2021-08-31	2021-10-07	2022-01-05	2022-02-03	149.47	0	0	0	1	0	0	1	0	0	1	0	4	1
3447521	8472974	0	1	0	0	1	0	0	1	1	16	10.4898	-2.41894	0	2021-09-01 12:14:44	102		102	2021-09-01 13:56:44	0				2021-08-14	2021-09-16	2021-09-04	2021-09-12					2021-08-30	2021-09-04 00:00:00	2021-09-04	2021-10-07	35.4898	0	0	0	0	0	0	0	0	0	0	0	0	0
3447521	9325563	0	2	0	0	0	0	1	3	1	16					1440		1440			M706	2021-08-30	2021-08-30	2021-08-27	2021-10-15							2021-08-30 00:00:00	2021-09-04 00:00:00	2021-09-04	2021-10-07	38	0	0	0	0	0	0	0	0	0	0	0	0	0
3461668	8956216	2	1	0	0	0	1	0	2	2	80	0.390833	20.3064		2021-10-02 14:37:12	8204		8204	2021-10-08 07:21:12					2021-09-16	2021-10-06	2021-09-18	2021-10-03					2021-10-02	2021-10-11 00:00:00	2021-10-11	2021-10-12	9.39083	1	0	1	1	0	0	0	0	0	1	0	6	0
3461668	9173169	4	2	0	0	0	0	1	3	2	80					14400		14400			M1263	2021-10-02	2021-10-11	2021-09-16	2021-12-04							2021-10-02 00:00:00	2021-10-11 00:00:00	2021-10-11	2021-10-12	10	1	0	1	1	0	0	0	0	1	0	0	5	0
3466736	3343380	3	1	0	0	0	0	1	3	2	74					1440		1440			M1204	2021-12-30	2021-12-30	2021-10-16	2021-10-26							2021-12-30 00:00:00	2022-01-06 00:00:00	2022-01-06	2022-03-16	76	1	0	1	1	1	0	0	0	0	0	0	6	1
3466736	9345675	1	2	0	0	0	0	1	3	2	74					11520		11520			M1105	2021-12-30	2022-01-06	2021-10-12	2021-10-18							2021-12-30 00:00:00	2022-01-06 00:00:00	2022-01-06	2022-03-16	76	1	0	1	1	1	0	0	0	0	0	0	6	1
3466736	10277875	0	3	0	0	0	0	1	3	2	74					1440		1440			M1204	2021-12-30	2021-12-30	2021-10-11	2021-10-20							2021-12-30 00:00:00	2022-01-06 00:00:00	2022-01-06	2022-03-16	76	1	0	1	1	1	0	0	0	0	0	0	6	1
3478451	8472974	0	1	0	0	0	0	1	3	1	44					5760		5760			ICUA	2021-10-29	2021-11-01	2021-08-14	2021-09-16			2021-11-01	3	0		2021-10-28 00:00:00	2021-11-09 00:00:00	2021-11-09	2022-01-27	90	0	0	0	0	0	0	0	0	1	0	0	1	1
3478451	10489033	1	2	0	0	0	0	1	3	1	44					1440		1440			M1111	2021-10-28	2021-10-28	2021-09-29	2021-11-02			2021-11-01	4	0		2021-10-28 00:00:00	2021-11-09 00:00:00	2021-11-09	2022-01-27	91	0	0	0	0	0	0	0	0	1	0	0	1	1
3483749	3343380	3	1	0	0	0	0	1	3	2	72					1440		1440			M1204	2021-10-28	2021-10-28	2021-10-16	2021-10-26							2021-10-28 00:00:00	2022-01-08 00:00:00	2022-01-08	2022-03-25	148	0	0	0	1	0	0	0	0	0	0	0	1	1
3483749	10115442	1	2	0	0	0	0	1	3	2	72					4320		4320			ICUB	2021-11-12	2021-11-14	2021-08-29	2021-09-24							2021-10-28 00:00:00	2022-01-08 00:00:00	2022-01-08	2022-03-25	133	0	0	0	1	0	0	0	0	0	0	0	1	1
3483749	10277875	0	3	0	0	0	0	1	3	2	72					1440		1440			M1204	2021-10-28	2021-10-28	2021-10-11	2021-10-20							2021-10-28 00:00:00	2022-01-08 00:00:00	2022-01-08	2022-03-25	148	0	0	0	1	0	0	0	0	0	0	0	1	1
3486842	5373325	0	1	0	0	1	0	0	1	1	69	1.29258	1.7095	1	2021-11-15 16:58:41	3		3	2021-11-15 17:01:41	0				2021-11-02	2021-11-18	2021-11-14	2021-11-17					2021-11-11	2021-11-24 00:00:00	2021-11-24	2021-12-01	15.2926	0	0	0	1	0	0	0	0	0	0	0	1	0
3500738	5845065	2	1	0	0	0	1	0	2	2	94	13.636	-11.6291		2021-09-09 08:44:06	10		10	2021-09-09 08:54:06					2021-09-05	2021-09-25	2021-09-21	2021-09-23					2021-09-08	2021-09-23 00:00:00	2021-09-23	2021-10-08	28.636	0	0	0	1	0	0	0	0	0	1	0	3	0
3500738	8956216	2	2	0	0	0	1	0	2	2	94	14.9072	0.0948958		2021-09-18 02:13:39	3		3	2021-09-18 02:16:39					2021-09-16	2021-10-06	2021-09-18	2021-10-03					2021-09-08	2021-09-23 00:00:00	2021-09-23	2021-10-08	19.9072	0	0	0	1	0	0	0	0	0	1	0	3	0
3512850	5845065	2	1	0	0	0	1	0	2	1	57	17.6905	-15.6474		2021-09-05 07:25:43	62		62	2021-09-05 08:27:43					2021-09-05	2021-09-25	2021-09-21	2021-09-23	2022-03-23	198.69	0		2021-09-01	2021-09-05 00:00:00	2021-10-17	2022-01-14	130.69	1	0	1	0	0	0	1	0	0	0	0	4	0
3512850	9267963	3	2	0	0	0	0	1	3	1	57					7200		7200			M1254	2021-10-13	2021-10-17	2021-09-19	2021-09-29			2022-03-23	161	0		2021-10-13 00:00:00	2021-10-17 00:00:00	2021-10-17	2022-01-14	93	1	0	1	0	0	0	1	0	0	0	0	4	0
3512850	10489033	1	3	0	0	0	1	0	2	1	57	-1.69822	27.7031		2021-10-27 16:45:26	7		7	2021-10-27 16:52:26					#REF!	#REF!	2021-09-30	2021-10-26	2022-03-23	146.302	0		2021-10-27 00:00:00	2021-10-31 00:00:00	2021-10-17	2022-01-14	78.3018	1	0	1	0	0	0	1	0	0	0	0	4	0
3518053	9228542	2	1	0	0	0	0	1	3	2	29					1440		1440			M1353	2022-01-24	2022-01-24	2021-10-27	2022-01-07							2022-01-24 00:00:00	2022-02-01 00:00:00	2022-02-01	2022-02-10	17	0	0	0	0	0	0	0	0	0	0	0	0	1
3520603	9944055	0	1	0	0	1	0	0	1	1	65	-34.5373	45.5894	0	2021-11-15 12:53:42	75		75	2021-11-15 14:08:42	0				2021-09-27	2021-11-16	2021-10-01	2021-10-12					2021-11-15	2021-11-18 00:00:00	2021-11-18	2022-02-14	90.4627	1	0	0	1	0	0	1	0	0	1	0	6	1
3525241	5845065	2	1	0	0	0	1	0	2	2	49	10.5859	-8.58174		2021-09-12 09:56:18	6		6	2021-09-12 10:02:18					2021-09-05	2021-09-25	2021-09-21	2021-09-23					2021-09-08	2021-09-12 00:00:00	2021-09-12	2021-11-08	56.5859	0	0	0	0	0	0	1	0	0	0	0	1	0
3525314	5845065	2	1	0	0	0	0	1	3	1	59					11520		11520			M613	2021-10-13	2021-10-20	2021-09-05	2021-09-25							2021-10-13 00:00:00	2021-10-20 00:00:00	2021-10-20	2021-11-12	30	0	0	0	0	0	0	0	0	0	0	0	0	0
3550193	5845065	2	1	0	0	1	0	0	1	1	72	5.87461	-3.86975	0	2021-09-17 03:00:34	7		7	2021-09-17 03:07:34	0				2021-09-05	2021-09-25	2021-09-21	2021-09-23					2021-09-17	2021-09-17 00:00:00	2021-09-17	2021-11-04	47.8746	1	0	1	1	1	0	0	0	0	0	0	6	0
3550193	10476145	0	2	0	0	1	0	0	1	1	72	9.90237	-2.62598	0	2021-09-17 02:20:35	398		398	2021-09-17 08:58:35	1	ICUA	2021-09-17	2021-09-17	2021-09-16	2021-10-01	2021-09-20	2021-09-27					2021-09-17	2021-09-17 00:00:00	2021-09-17	2021-11-04	47.9024	1	0	1	1	1	0	0	0	0	0	0	6	0
3552507	10115442	1	1	0	0	0	0	1	3	1	33					4320		4320			M912	2021-10-20	2021-10-22	2021-08-29	2021-09-24							2021-10-20 00:00:00	2021-10-22 00:00:00	2021-10-22	2021-10-27	7	0	0	0	0	0	0	0	0	0	0	0	0	0
3553887	9345675	1	1	0	0	0	0	1	3	2	90					11520		11520			M1105	2022-01-10	2022-01-17	2021-10-12	2021-10-18							2022-01-10 00:00:00	2022-01-17 00:00:00	2022-01-17	2022-04-14	94	1	0	1	0	0	0	0	0	0	0	0	3	0
3560760	5845065	2	1	0	0	1	0	0	1	1	79	8.65775	-6.64525	0	2021-09-14 08:12:50	18		18	2021-09-14 08:30:50	0				2021-09-05	2021-09-25	2021-09-21	2021-09-23	2021-10-12	27.6578	0		2021-08-08	2021-10-22 00:00:00	2021-12-10	2022-02-03	141.658	0	0	1	0	0	0	0	0	0	0	0	1	1
3560760	9325563	0	2	0	0	0	0	1	3	1	79					28800		28800			M1111	2021-11-05	2021-11-24	2021-08-27	2021-10-15			2021-12-06	31	0		2021-11-05 00:00:00	2021-12-10 00:00:00	2021-12-10	2022-02-03	90	0	0	1	0	0	0	0	0	0	0	0	1	1
3560760	10489033	1	3	0	0	1	0	0	1	1	79	26.5954	-0.37875	0	2021-09-29 09:42:36	312	57600	57912	2021-09-29 14:54:36	1	M1111	2021-11-05	2021-11-24	2021-09-29	2021-11-02	2021-09-30	2021-10-26	2021-12-06	67.5954	0		2021-08-08	2021-10-22 00:00:00	2021-12-10	2022-02-03	126.595	0	0	1	0	0	0	0	0	0	0	0	1	1
3560760	8956216	2	4	0	0	1	0	0	1	1	79	40.4976	5.87397	1	2021-09-17 12:03:31	9175	18720	27895	2021-09-23 20:58:31	1	M1102	2021-09-13	2021-09-26	2021-09-16	2021-10-06	2021-09-18	2021-10-03	2021-10-12		0		2021-08-08	2021-10-22 00:00:00	2021-12-10	2022-02-03	141.658	0	0	1	0	0	0	0	0	0	0	0	1	1
3566434	9944055	0	1	0	0	0	0	1	3	2	56					4320		4320			M706	2021-12-02	2021-12-04	2021-09-27	2021-11-16							2021-12-02 00:00:00	2021-12-04 00:00:00	2021-12-04	2022-02-16	76	0	0	1	1	0	0	0	0	0	0	0	2	0
3575840	8472974	0	1	0	1	1	0	0	1	2	92	-2.58146	10.5898	0	2021-09-14 13:57:18	12		12	2021-09-14 14:09:18	0				2021-08-14	2021-09-16	2021-09-04	2021-09-12	2021-09-29	14.4185	1	R014/020	2021-08-30	2021-10-12 00:00:00	2021-10-12		27.4185	1	1	0	1	1	0	0	0	0	1	0	8	0
3597977	9944055	0	1	0	0	1	0	0	1	1	54	-3.80542	14.8082	0	2021-10-15 19:19:48	4		4	2021-10-15 19:23:48	0				2021-09-27	2021-11-16	2021-10-01	2021-10-12					2021-10-13	2021-10-16 00:00:00	2021-10-16	2022-01-11	87.1946	0	0	0	0	0	0	0	0	0	0	0	0	0
3623884	5845065	2	1	0	0	0	1	0	2	2	9	10.4756	-8.47351		2021-09-12 12:35:09	3		3	2021-09-12 12:38:09					2021-09-05	2021-09-25	2021-09-21	2021-09-23					2021-09-06	2021-09-13 00:00:00	2021-09-13	2021-10-21	38.4756	0	0	0	0	0	0	0	0	0	0	0	0	1
3627222	5845065	2	1	0	0	1	0	0	1	1	67	17.377	-13.27	0	2021-09-05 14:57:09	3034	5845065	5848099	2021-09-07 17:31:09	1	M613	2021-09-05	2021-09-07	2021-09-05	2021-09-25	2021-09-21	2021-09-23					2021-09-05	2021-09-07 00:00:00	2021-09-07	2021-11-22	77.377	1	0	0	1	1	0	0	0	0	0	0	5	0
3702998	9228542	2	1	0	0	0	0	1	3	1	65					10080		10080			M1353	2021-12-29	2022-01-04	2021-10-27	2022-01-07							2021-12-29 00:00:00	2022-01-04 00:00:00	2022-01-04	2022-03-07	68	0	0	0	0	0	0	0	0	0	0	0	0	1
3709991	9228542	2	1	0	0	0	0	1	3	2	68					11520		11520			M862	2021-11-29	2021-12-06	2021-10-27	2022-01-07							2021-11-29 00:00:00	2021-12-06 00:00:00	2021-12-06	2022-01-18	50	1	0	0	1	0	0	0	0	0	0	0	3	0
3713081	8956216	2	1	0	0	0	1	0	2	2	68	9.11564	5.92256		2021-09-23 21:13:29	55		55	2021-09-23 22:08:29					2021-09-16	2021-10-06	2021-09-18	2021-10-03					2021-09-23	2021-09-24 00:00:00	2021-09-24	2021-11-18	55.1156	0	0	1	1	0	0	1	0	0	0	0	3	0
3722642	9944055	0	1	0	0	1	0	0	1	1	71	-13.6678	25.9122	0	2021-10-25 16:01:36	1792	7200	8992	2021-10-26 21:53:36	1	M1202	2021-10-25	2021-10-29	2021-09-27	2021-11-16	2021-10-01	2021-10-12					2021-10-25	2021-10-29 00:00:00	2021-10-29	2022-01-20	86.3322	1	0	1	1	1	0	0	0	0	0	0	6	1
3737552	9033918	0	1	0	0	0	0	1	3	2	31					4320		4320			M813	2022-01-27	2022-01-29	2021-09-23	2021-11-02							2022-01-27 00:00:00	2022-01-29 00:00:00	2022-01-29	2022-02-25	29	0	0	0	0	0	0	0	0	0	0	0	0	0
3738333	5845065	2	1	0	0	1	0	0	1	1	84	9.60844	-7.58899	0	2021-09-13 09:23:51	28		28	2021-09-13 09:51:51	0				2021-09-05	2021-09-25	2021-09-21	2021-09-23	2021-09-16	2.60844	0		2021-09-11	2021-09-18 00:00:00	2021-09-18	2021-12-01	78.6084	0	0	1	1	1	0	1	0	0	0	0	5	1
3738333	8956216	2	2	0	0	1	0	0	1	1	84	15.4976	0.0843866	1	2021-09-17 12:03:31	838	10080	10918	2021-09-18 02:01:31	1	M1102	2021-09-11	2021-09-18	2021-09-16	2021-10-06	2021-09-18	2021-10-03	2021-09-16		0		2021-09-11	2021-09-18 00:00:00	2021-09-18	2021-12-01	78.6084	0	0	1	1	1	0	1	0	0	0	0	5	1
3746180	5845065	2	1	0	0	1	0	0	1	2	80	3.26359	-1.1115	0	2021-09-19 17:40:26	219		219	2021-09-19 21:19:26	0				2021-09-05	2021-09-25	2021-09-21	2021-09-23					2021-09-18	2021-09-22 00:00:00	2021-09-22	2021-10-04	14.2636	0	0	1	1	1	0	0	0	0	0	0	4	0
3746180	8472974	0	2	0	0	0	0	1	3	2	80					7200		7200			M1105	2021-09-18	2021-09-22	2021-08-14	2021-09-16							2021-09-18 00:00:00	2021-09-22 00:00:00	2021-09-22	2021-10-04	16	0	0	1	1	1	0	0	0	0	0	0	4	0
3757801	3575840	1	1	0	0	0	0	1	3	1	75					15840		15840			M810	2021-10-19	2021-10-29	2021-08-30	2021-10-12			2021-10-25	6	0		2021-09-09 00:00:00	2021-12-18 00:00:00	2021-12-18	2021-12-22	64	0	0	0	1	0	0	0	0	0	0	0	1	1
3757801	5845065	2	2	0	0	1	0	0	1	1	75	10.4928	-8.48866	0	2021-09-12 12:10:20	6		6	2021-09-12 12:16:20	0				2021-09-05	2021-09-25	2021-09-21	2021-09-23	2021-10-25	42.4928	0		2021-09-09	2021-12-18 00:00:00	2021-12-18	2021-12-22	100.493	0	0	0	1	0	0	0	0	0	0	0	1	1
3757801	9033918	0	3	0	0	0	0	1	3	1	75					10080		10080			M813	2021-11-09	2021-11-15	2021-09-23	2021-11-02					0		2021-09-09 00:00:00	2021-12-18 00:00:00	2021-12-18	2021-12-22	43	0	0	0	1	0	0	0	0	0	0	0	1	1
3772876	9228542	2	1	0	0	0	0	1	3	2	74					2880		2880			M806	2022-03-30	2022-03-31	2021-10-27	2022-01-07							2022-03-30 00:00:00	2022-03-31 00:00:00	2022-03-31	2022-05-16	47	0	0	0	0	0	0	0	0	0	0	0	0	0
3788359	9944055	0	1	0	0	0	0	1	3	1	76					8640		8640			M1202	2022-01-01	2022-01-06	2021-09-27	2021-11-16							2022-01-01 00:00:00	2022-01-06 00:00:00	2022-01-06	2022-03-03	61	1	0	0	1	1	0	0	0	0	0	0	5	0
3797858	5845065	2	1	0	0	0	1	0	2	1	6	5.76522	-3.76383		2021-09-17 05:38:05	2		2	2021-09-17 05:40:05					2021-09-05	2021-09-25	2021-09-21	2021-09-23					2021-09-16	2021-09-19 00:00:00	2021-09-19	2021-11-03	46.7652	0	0	0	0	0	0	0	0	0	0	0	0	1
3810505	9944055	0	1	0	0	1	0	0	1	1	62	-18.6462	30.6809	0	2021-10-30 15:30:30	1490		1490	2021-10-31 16:20:30	0				2021-09-27	2021-11-16	2021-10-01	2021-10-12					2021-10-30	2021-11-09 00:00:00	2021-11-09	2022-01-21	82.3538	1	0	0	1	0	0	0	0	0	0	0	3	0
3813590	5845065	2	1	0	0	1	0	0	1	2	79	15.5676	-13.5523	0	2021-09-07 10:22:42	22		22	2021-09-07 10:44:42	0				2021-09-05	2021-09-25	2021-09-21	2021-09-23					2021-08-18	2021-10-27 00:00:00	2021-10-27	2021-11-24	77.5676	0	0	1	0	0	0	0	0	0	1	0	3	1
3813590	10489033	1	2	0	0	1	0	0	1	2	79	26.7197	-0.629387	0	2021-09-29 06:43:41	130		130	2021-09-29 08:53:41	0				2021-09-29	2021-11-02	2021-09-30	2021-10-26					2021-08-18	2021-10-27 00:00:00	2021-10-27	2021-11-24	55.7197	0	0	1	0	0	0	0	0	0	1	0	3	1
3819190	8472974	0	1	0	0	0	0	1	3	2	79					5760		5760			M1105	2021-10-24	2021-10-27	2021-08-14	2021-09-16							2021-10-23 00:00:00	2021-10-27 00:00:00	2021-10-27	2021-12-31	68	0	0	0	1	1	0	0	0	0	0	0	3	1
3819190	9345675	1	2	0	0	0	0	1	3	2	79					5760		5760			M1105	2021-10-24	2021-10-27	2021-10-12	2021-10-18							2021-10-23 00:00:00	2021-10-27 00:00:00	2021-10-27	2021-12-31	68	0	0	0	1	1	0	0	0	0	0	0	3	1
3819190	10489033	1	3	0	0	0	1	0	2	2	79	0.713947	25.2909		2021-10-25 06:51:55	7		7	2021-10-25 06:58:55					2021-09-29	2021-11-02	2021-09-30	2021-10-26					2021-10-23	2021-10-27 00:00:00	2021-10-27	2021-12-31	66.7139	0	0	0	1	1	0	0	0	0	0	0	3	1
3855907	9173169	4	1	0	0	0	0	1	3	1	72					4320		4320			ICUA	2022-01-21	2022-01-23	2021-09-16	2021-12-04			2022-01-29	8	0		2022-01-21 00:00:00	2022-02-12 00:00:00	2022-02-12	2022-04-28	97	1	0	1	0	0	0	1	0	0	0	0	4	0
3876752	5845065	2	1	0	0	1	0	0	1	1	82	17.3312	-13.9902	0	2021-09-05 16:03:08	1931	5845065	5846996	2021-09-07 00:14:08	1	M613	2021-09-05	2021-09-07	2021-09-05	2021-09-25	2021-09-21	2021-09-23					2021-09-05	2021-09-07 00:00:00	2021-11-06	2021-12-14	99.3312	1	0	0	0	0	0	1	0	0	1	0	5	1
3876752	10115442	1	2	0	0	0	0	1	3	1	82					14400		14400			M912	2021-10-28	2021-11-06	2021-08-29	2021-09-24							2021-10-28 00:00:00	2021-11-06 00:00:00	2021-11-06	2021-12-14	47	1	0	0	0	0	0	1	0	1	0	0	4	1
3894760	9228542	2	1	0	0	0	0	1	3	2	70					5760		5760			M855	2022-01-05	2022-01-08	2021-10-27	2022-01-07							2022-01-05 00:00:00	2022-01-08 00:00:00	2022-01-08	2022-01-19	14	0	0	0	0	0	0	0	0	0	0	0	0	0
3901767	9228542	2	1	0	0	0	0	1	3	2	72					4320		4320			M862	2021-11-10	2021-11-12	2021-10-27	2022-01-07							2021-11-10 00:00:00	2021-11-12 00:00:00	2021-11-12	2022-01-17	68	0	0	1	0	0	0	0	0	0	0	0	1	0
3944882	8956216	2	1	0	0	0	0	1	3	1	83					36000		36000			M1102	2021-12-31	2022-01-24	2021-09-16	2021-10-06							2021-12-30 00:00:00	2022-01-24 00:00:00	2022-01-24		24	1	1	0	1	0	0	0	0	0	0	0	4	1
3944882	9325563	0	2	0	0	0	0	1	3	1	83					36000		36000			M1102	2021-12-31	2022-01-24	2021-08-27	2021-10-15							2021-12-30 00:00:00	2022-01-24 00:00:00	2022-01-24		24	1	1	0	1	0	0	0	0	0	0	0	4	1
3944882	10489033	1	3	0	0	0	0	1	3	1	83					36000		36000			M1102	2021-12-31	2022-01-24	2021-09-29	2021-11-02							2021-12-30 00:00:00	2022-01-24 00:00:00	2022-01-24		24	1	1	0	1	0	0	0	0	0	0	0	4	1
3970514	10489033	1	1	0	0	1	0	0	1	1	55	1.63225	27.8546	1	2021-10-24 08:49:34	5021	4320	9341	2021-10-27 20:30:34	1	M1114	2021-10-24	2021-10-27	2021-09-29	2021-11-02	2021-09-30	2021-10-26					2021-10-24	2021-10-27 00:00:00	2021-10-27	2021-11-16	22.6322	0	0	0	0	0	0	0	0	0	0	0	0	0
3997382	8472974	0	1	0	0	0	0	1	3	1	67					1440		1440			ICUA	2021-10-06	2021-10-06	2021-08-14	2021-09-16							2021-10-05 00:00:00	2021-10-08 00:00:00	2021-10-08	2021-11-05	30	0	0	0	1	0	0	0	0	0	0	0	1	0
3997382	8697952	0	2	0	0	0	0	1	3	1	67					1440		1440			ICUA	2021-10-06	2021-10-06	2021-09-29	2021-10-05							2021-10-05 00:00:00	2021-10-08 00:00:00	2021-10-08	2021-11-05	30	0	0	0	1	0	0	0	0	0	0	0	1	0
3997382	8956216	2	3	0	0	0	1	0	2	1	67	-3.03245	18.0408		2021-10-06 00:46:44	12		12	2021-10-06 00:58:44					2021-09-16	2021-10-06	2021-09-18	2021-10-03					2021-10-05	2021-10-08 00:00:00	2021-10-08	2021-11-05	29.9675	0	0	0	1	0	0	0	0	0	0	0	1	0
3998901	10489033	1	1	0	0	0	0	1	3	1	84					20160		20160			M1114	2021-12-09	2021-12-22	2021-09-29	2021-11-02			2021-12-13	4	0		2021-12-08 00:00:00	2021-12-22 00:00:00	2021-12-22		13	0	0	0	0	0	1	1	0	0	0	0	2	1
4014382	9267963	3	1	0	0	0	0	1	3	1	19					4320		4320			M1254	2021-10-11	2021-10-13	2021-09-19	2021-09-29							2021-10-11 00:00:00	2021-10-13 00:00:00	2021-10-13	2021-10-19	8	0	0	0	0	0	0	0	0	0	0	0	0	0
4019753	10331451	1	1	0	0	1	0	0	1	2	76	-1	2.05	0	2021-11-26	72		72	2021-11-26 01:12:00	0				2021-11-19	2021-11-29	2021-11-24	2021-11-25					2021-11-25	2021-11-29 00:00:00	2021-11-29	2022-02-21	87	1	0	0	1	1	0	0	0	0	0	0	5	0
4026507	9228542	2	1	0	0	0	0	1	3	2	61					17280		17280			M1354	2021-12-23	2022-01-03	2021-10-27	2022-01-07							2021-12-23 00:00:00	2022-01-03 00:00:00	2022-01-03		11	1	0	0	0	0	0	0	0	0	0	0	2	1
4045274	5845065	2	1	0	0	1	0	0	1	2	51	4.89617	-2.10936	0	2021-09-18 02:29:31	1133		1133	2021-09-18 21:22:31	0				2021-09-05	2021-09-25	2021-09-21	2021-09-23					2021-09-18	2021-09-23 00:00:00	2021-09-23	2021-10-12	23.8962	0	0	0	0	0	0	0	0	0	0	0	0	1
4049488	10115442	1	1	0	0	0	0	1	3	1	37					5760		5760			M901	2021-11-05	2021-11-08	2021-08-29	2021-09-24							2021-11-05 00:00:00	2021-11-08 00:00:00	2021-11-08	2021-11-16	11	0	0	0	0	0	0	0	0	0	0	0	0	0
4055680	9033918	0	1	0	0	0	0	1	3	2	54					5760		5760			M802	2021-11-18	2021-11-21	2021-09-23	2021-11-02							2021-11-18 00:00:00	2021-11-21 00:00:00	2021-11-21	2021-12-09	21	0	0	0	0	0	0	0	0	1	0	0	1	0
4063071	9228542	2	1	0	0	0	0	1	3	2	86					7200		7200			M853	2022-01-24	2022-01-28	2021-10-27	2022-01-07							2022-01-23 00:00:00	2022-01-28 00:00:00	2022-01-28	2022-04-07	73	0	0	1	1	0	0	0	0	1	0	0	3	0
4076909	5845065	2	1	0	0	0	1	0	2	2	64	9.23645	-7.18922		2021-09-13 18:19:31	68		68	2021-09-13 19:27:31					2021-09-05	2021-09-25	2021-09-21	2021-09-23					2021-09-13	2021-09-15 00:00:00	2021-09-15	2021-11-02	49.2364	0	0	0	1	0	0	0	0	0	0	0	1	0
4100182	9228542	2	1	0	0	0	0	1	3	2	20					11520		11520			M1354	2022-01-22	2022-01-29	2021-10-27	2022-01-07							2022-01-22 00:00:00	2022-01-29 00:00:00	2022-01-29		7	0	0	0	0	0	0	0	0	0	0	0	0	1
4101005	3343380	3	1	0	0	0	0	1	3	2	83					21600		21600			M1204	2021-10-30	2021-11-13	2021-10-16	2021-10-26			2021-11-08	9	0		2021-10-19 00:00:00	2021-11-13 00:00:00	2021-11-13		14	0	0	1	1	0	0	0	0	0	0	0	2	1
4101005	10277875	0	2	0	0	0	0	1	3	2	83					21600		21600			M1204	2021-10-30	2021-11-13	2021-10-11	2021-10-20			2021-11-08	9	0		2021-10-19 00:00:00	2021-11-13 00:00:00	2021-11-13		14	0	0	1	1	0	0	0	0	0	0	0	2	1
4101400	10277875	0	1	0	0	1	0	0	1	1	41	6	-3.95278	0	2021-10-12	68		68	2021-10-12 01:08:00	0				2021-10-11	2021-10-20	2021-10-16	2021-10-18	2021-10-20	8	0		2021-09-27	2021-10-25 00:00:00	2021-10-25	2021-12-14	63	0	0	1	0	0	0	0	0	0	0	0	1	1
4118452	9173169	4	1	0	0	0	0	1	3	2	77					4320		4320			M857	2021-11-17	2021-11-19	2021-09-16	2021-12-04							2021-11-09 00:00:00	2021-12-10 00:00:00	2021-12-10	2022-03-05	108	0	0	0	0	0	0	0	0	0	0	0	0	1
4170085	9033918	0	1	0	0	0	0	1	3	2	39					8640		8640			M802	2021-11-21	2021-11-26	2021-09-23	2021-11-02							2021-11-21 00:00:00	2021-11-26 00:00:00	2021-11-26	2022-01-30	70	0	0	0	0	0	0	0	0	0	0	1	0	1
4174501	5845065	2	1	0	0	0	1	0	2	2	11	10.4756	-8.47424		2021-09-12 12:35:06	2		2	2021-09-12 12:37:06					2021-09-05	2021-09-25	2021-09-21	2021-09-23										0	0	0	0	0	0	0	0	0	0	0	0	0
4198146	5845065	2	1	0	0	1	0	0	1	1	87	16.6089	-14.6083	0	2021-09-06 09:23:07	1		1	2021-09-06 09:24:07	0				2021-09-05	2021-09-25	2021-09-21	2021-09-23										0	0	0	0	0	0	0	0	0	0	0	0	0
4198146	8472974	0	2	0	0	1	0	0	1	1	87	8.26587	-0.265174	0	2021-09-03 17:37:09	1		1	2021-09-03 17:38:09	0				2021-08-14	2021-09-16	2021-09-04	2021-09-12										0	0	0	0	0	0	0	0	0	0	0	0	0
4256653	5845065	2	1	0	0	1	0	0	1	1	38	6.11723	-4.11515	0	2021-09-16 21:11:11	3		3	2021-09-16 21:14:11	0				2021-09-05	2021-09-25	2021-09-21	2021-09-23	2022-04-03	198.117	0		2021-09-16	2021-09-19 00:00:00	2021-10-26	2022-01-13	118.117	1	1	1	0	0	0	1	0	0	0	1	5	1
4256653	9267963	3	2	0	0	0	0	1	3	1	38					8640		8640			M1254	2021-10-21	2021-10-26	2021-09-19	2021-09-29			2022-04-03	164	0		2021-10-21 00:00:00	2021-10-26 00:00:00	2021-10-26	2022-01-13	84	1	1	1	0	0	0	1	0	0	1	1	7	1
4277648	5845065	2	1	0	0	0	0	1	3	1	77					2880		2880			M613	2021-10-01	2021-10-02	2021-09-05	2021-09-25							2021-09-30 00:00:00	2021-10-02 00:00:00	2021-10-02	2021-12-31	91	0	0	0	0	0	1	0	0	0	0	0	1	1
4277648	9325563	0	2	0	0	0	0	1	3	1	77					1440		1440			M1111	2021-09-30	2021-09-30	2021-08-27	2021-10-15							2021-09-30 00:00:00	2021-10-02 00:00:00	2021-10-02	2021-12-31	92	0	0	0	0	0	1	0	0	0	0	0	1	1
4277648	10489033	1	3	0	0	0	1	0	2	1	77	25.0771	0.927801		2021-09-30 22:09:02	7		7	2021-09-30 22:16:02					2021-09-29	2021-11-02	2021-09-30	2021-10-26					2021-09-30	2021-10-02 00:00:00	2021-10-02	2021-12-31	91.0771	0	0	0	0	0	1	0	0	0	0	0	1	1
4285851	8978719	0	1	0	0	0	0	1	3	2	43					1440		1440			ICUB	2021-09-06	2021-09-06	2021-08-18	2021-09-18							2021-09-02 00:00:00	2021-09-16 00:00:00	2021-09-16	2021-10-13	37	0	0	0	0	0	0	0	0	0	0	0	0	0
4291522	8978719	0	1	0	0	0	0	1	3	2	44					5760		5760			M1002	2021-09-17	2021-09-20	2021-08-18	2021-09-18							2021-09-17 00:00:00	2021-09-20 00:00:00	2021-09-20	2021-12-16	90	0	0	0	1	0	0	1	0	0	0	0	2	0
4297771	8472974	0	1	0	0	1	0	0	1	1	84	4.20512	4.02613	1	2021-09-07 19:04:38	333		333	2021-09-08 00:37:38	0				2021-08-14	2021-09-16	2021-09-04	2021-09-12					2021-09-07	2021-09-10 00:00:00	2021-09-10	2021-10-19	41.2051	0	0	1	0	0	0	0	0	0	0	0	1	0
4334633	5845065	2	1	0	0	1	0	0	1	2	88	9.12992	-7.10075	0	2021-09-13 20:52:55	42		42	2021-09-13 21:34:55	0				2021-09-05	2021-09-25	2021-09-21	2021-09-23					2021-09-11	2021-09-26 00:00:00	2021-09-26		12.1299	1	0	1	0	0	0	0	0	0	0	0	3	1
4334633	10476145	0	2	0	0	1	0	0	1	2	88	10.4758	-3.47025	0	2021-09-16 12:34:50	8		8	2021-09-16 12:42:50	0				2021-09-16	2021-10-01	2021-09-20	2021-09-27					2021-09-11	2021-09-26 00:00:00	2021-09-26		9.47581	1	0	1	0	0	0	0	0	0	0	0	3	1
4346291	8472974	0	1	0	0	0	0	1	3	2	71					2880		2880			M1105	2021-10-05	2021-10-06	2021-08-14	2021-09-16							2021-10-05 00:00:00	2021-10-08 00:00:00	2021-10-08	2021-11-30	56	0	0	1	1	0	0	0	0	1	0	0	3	0
4346291	8956216	2	2	0	0	0	1	0	2	2	71	-3.39743	18.4106		2021-10-06 09:32:18	19		19	2021-10-06 09:51:18					2021-09-16	2021-10-06	2021-09-18	2021-10-03					2021-10-05	2021-10-08 00:00:00	2021-10-08	2021-11-30	54.6026	0	0	1	1	0	0	0	0	0	1	0	4	0
4346291	10489033	1	3	0	0	0	1	0	2	2	71	19.8056	6.21242		2021-10-06 04:39:53	26		26	2021-10-06 05:05:53					2021-09-29	2021-11-02	2021-09-30	2021-10-26					2021-10-05	2021-10-08 00:00:00	2021-10-08	2021-11-30	54.8056	0	0	1	1	0	0	0	0	0	1	0	4	0
4376659	8956216	2	1	0	0	0	1	0	2	1	61	16.5098	-1.50839		2021-09-16 11:45:55	2		2	2021-09-16 11:47:55					2021-09-16	2021-10-06	2021-09-18	2021-10-03					2021-09-15	2021-09-17 00:00:00	2021-09-17	2021-09-28	11.5098	0	0	0	1	0	0	0	0	0	0	0	1	0
4401715	5845065	2	1	0	0	0	1	0	2	1	76	16.641	-14.6327		2021-09-06 08:36:56	12		12	2021-09-06 08:48:56					2021-09-05	2021-09-25	2021-09-21	2021-09-23										0	0	0	0	0	0	0	0	0	0	0	0	0
4410268	5845065	2	1	0	0	0	1	0	2	2	82	16.3167	-14.2854		2021-09-06 16:24:01	45		45	2021-09-06 17:09:01					2021-09-05	2021-09-25	2021-09-21	2021-09-23					2021-08-19	2021-09-15 00:00:00	2021-09-15	2021-11-23	77.3167	1	0	1	1	0	0	0	0	0	1	0	6	0
4418068	9944055	0	1	0	0	1	0	0	1	1	58	-20.6093	31.6544	0	2021-11-01 14:37:20	65		65	2021-11-01 15:42:20	0				2021-09-27	2021-11-16	2021-10-01	2021-10-12					2021-11-01	2021-11-02 00:00:00	2021-11-02	2022-01-19	78.3907	0	0	0	1	0	0	0	0	0	0	0	1	0
4420967	5845065	2	1	0	0	0	0	1	3	1	46					2880		2880			M613	2021-10-06	2021-10-07	2021-09-05	2021-09-25							2021-10-06 00:00:00	2021-10-07 00:00:00	2021-10-07	2021-11-24	49	0	0	0	0	0	0	0	0	0	0	0	0	0
4426766	3343380	3	1	0	0	0	0	1	3	2	81					10080		10080			M1204	2022-01-07	2022-01-13	2021-10-16	2021-10-26							2022-01-03 00:00:00	2022-01-13 00:00:00	2022-01-13	2022-04-12	95	1	0	1	1	1	0	1	0	0	0	0	7	1
4426766	10277875	0	2	0	0	0	0	1	3	2	81					10080		10080			M1204	2022-01-07	2022-01-13	2021-10-11	2021-10-20							2022-01-03 00:00:00	2022-01-13 00:00:00	2022-01-13	2022-04-12	95	1	0	1	1	1	0	1	0	0	0	0	7	1
4445222	5845065	2	1	0	0	1	0	0	1	1	64	6.37957	-4.34971	0	2021-09-16 14:53:25	43		43	2021-09-16 15:36:25	0				2021-09-05	2021-09-25	2021-09-21	2021-09-23	2021-10-31	44.3796			2021-08-10	2021-10-15 00:00:00	2021-11-04	2021-12-02	76.3796	1	0	1	0	1	0	0	0	0	0	0	5	0
4445222	8472974	0	2	0	0	0	0	1	3	1	64					2880		2880			ICUA	2021-10-19	2021-10-20	2021-08-14	2021-09-16			2021-10-31	12	0		2021-10-19 00:00:00	2021-11-04 00:00:00	2021-11-04	2021-12-02	44	1	0	1	0	1	0	0	0	0	0	0	5	0
4445222	8697952	0	3	0	0	0	0	1	3	1	64					2880		2880			ICUA	2021-10-19	2021-10-20	2021-09-29	2021-10-05			2021-10-31	12	0		2021-10-19 00:00:00	2021-11-04 00:00:00	2021-11-04	2021-12-02	44	1	0	1	0	1	0	0	0	0	0	0	5	0
4445222	8956216	2	4	0	0	0	0	1	3	1	64					21600		21600			M1102	2021-10-21	2021-11-04	2021-09-16	2021-10-06			2021-10-31	10	0		2021-10-19 00:00:00	2021-11-04 00:00:00	2021-11-04	2021-12-02	42	1	0	1	0	1	0	0	0	0	0	0	5	0
4445222	9944055	0	5	0	0	1	0	0	1	1	64	5.1864	8.39277	1	2021-10-06 19:31:35	3714	14400	18114	2021-10-09 09:25:35	1	M1202	2021-09-01	2021-10-15	2021-09-27	2021-11-16	2021-10-01	2021-10-12	2021-10-31	24.1864			2021-08-10	2021-10-15 00:00:00	2021-11-04	2021-12-02	56.1864	1	0	1	0	1	0	0	0	0	0	0	5	0
4445222	10489033	1	6	0	0	1	0	0	1	1	64	4.45264	22.2592	1	2021-10-21 13:08:12	1025	95040	96065	2021-10-22 06:13:12	1	M1102	2021-10-21	2021-11-04	2021-09-29	2021-11-02	2021-09-30	2021-10-26	2021-10-31	9.45264			2021-10-19 00:00:00	2021-11-04 00:00:00	2021-11-04	2021-12-02	41.4526	1	0	1	0	1	0	0	0	0	0	0	5	0
4474348	9228542	2	1	0	0	0	0	1	3	2	72					7200		7200			M806	2022-02-03	2022-02-07	2021-10-27	2022-01-07							2022-02-03 00:00:00	2022-02-07 00:00:00	2022-02-07	2022-03-21	46	0	0	0	1	0	0	0	0	0	0	0	1	0
4477512	10115442	1	1	0	0	0	0	1	3	1	85					30240		30240			M901	2021-11-16	2021-12-06	2021-08-29	2021-09-24							2021-11-16 00:00:00	2021-12-06 00:00:00	2021-12-06	2021-12-14	28	0	0	0	1	0	0	0	0	1	0	0	2	1
4496723	9193901	0	1	0	0	0	0	1	3	1	74					1440		1440			ICUA	2021-10-01	2021-10-01	2021-08-26	2021-09-24							2021-10-01 00:00:00	2021-11-10 00:00:00	2021-11-10	2021-12-08	68	1	0	1	0	0	0	1	0	1	0	0	5	1
4496723	9325563	0	2	0	0	0	0	1	3	1	74					1440		1440			ICUA	2021-10-01	2021-10-01	2021-08-27	2021-10-15							2021-10-01 00:00:00	2021-11-10 00:00:00	2021-11-10	2021-12-08	68	1	0	1	0	0	0	1	0	1	0	0	5	1
4504881	9325563	0	1	0	0	0	0	1	3	1	9					11520		11520			M706	2021-10-24	2021-10-31	2021-08-27	2021-10-15							2021-10-24 00:00:00	2021-10-31 00:00:00	2021-10-31	2021-11-02	9	0	0	0	0	0	0	0	0	0	0	0	0	1
4504881	9944055	0	2	0	0	0	0	1	3	1	9					11520		11520			M706	2021-10-24	2021-10-31	2021-09-27	2021-11-16							2021-10-24 00:00:00	2021-10-31 00:00:00	2021-10-31	2021-11-02	9	0	0	0	0	0	0	0	0	0	0	0	0	1
4508460	5373325	0	1	0	0	0	0	1	3	1	48					7200		7200			M1252	2021-11-14	2021-11-18	2021-11-02	2021-11-18							2021-11-14 00:00:00	2021-11-18 00:00:00	2021-11-18	2021-11-26	12	1	0	0	0	1	0	0	0	0	0	0	4	1
4508460	8697952	0	2	0	0	0	0	1	3	1	48					7200		7200			M1252	2021-11-14	2021-11-18	2021-09-29	2021-10-05							2021-11-14 00:00:00	2021-11-18 00:00:00	2021-11-18	2021-11-26	12	1	0	0	0	1	0	0	0	0	0	0	4	1
4508460	9193901	0	3	0	0	0	0	1	3	1	48					7200		7200			M1252	2021-11-14	2021-11-18	2021-08-26	2021-09-24							2021-11-14 00:00:00	2021-11-18 00:00:00	2021-11-18	2021-11-26	12	1	0	0	0	1	0	0	0	0	0	0	4	1
4521204	5845065	2	1	0	0	1	0	0	1	2	77	10.5735	-8.55896	0	2021-09-12 10:14:06	21		21	2021-09-12 10:35:06	0				2021-09-05	2021-09-25	2021-09-21	2021-09-23					2021-09-08	2021-09-23 00:00:00	2021-09-23	2021-11-29	77.5735	1	0	0	1	0	0	0	0	0	0	0	3	1
4527169	9944055	0	1	0	0	1	0	0	1	1	18	-6.38808	17.3888	0	2021-10-18 09:18:50	1		1	2021-10-18 09:19:50	0				2021-09-27	2021-11-16	2021-10-01	2021-10-12					2021-10-17	2021-10-19 00:00:00	2021-10-19	2021-12-27	69.6119	1	0	0	0	0	0	0	0	0	0	0	2	1
4555003	8472974	0	1	0	0	0	0	1	3	2	75					1440		1440			M1105	2021-10-22	2021-10-22	2021-08-14	2021-09-16							2021-10-22 00:00:00	2021-10-27 00:00:00	2021-10-27	2022-01-06	76	1	0	1	0	0	0	0	0	0	0	0	3	0
4555003	9345675	1	2	0	0	0	0	1	3	2	75					1440		1440			M1105	2021-10-22	2021-10-22	2021-10-12	2021-10-18							2021-10-22 00:00:00	2021-10-27 00:00:00	2021-10-27	2022-01-06	76	1	0	1	0	0	0	0	0	0	0	0	3	0
4555003	9944055	0	3	0	0	1	0	0	1	2	75	-11.6227	22.6234	0	2021-10-23 14:56:44	1		1	2021-10-23 14:57:44	0				2021-09-27	2021-11-16	2021-10-01	2021-10-12					2021-10-22	2021-10-27 00:00:00	2021-10-27	2022-01-06	74.3773	1	0	1	0	0	0	0	0	0	0	0	3	0
4578069	8956216	2	1	0	0	0	0	1	3	1	87					12960		12960			M1102	2021-12-17	2021-12-25	2021-09-16	2021-10-06							2021-12-17 00:00:00	2021-12-25 00:00:00	2021-12-25	2022-03-18	91	1	0	0	1	0	0	1	0	0	0	0	4	0
4578069	9325563	0	2	0	0	0	0	1	3	1	87					12960		12960			M1102	2021-12-17	2021-12-25	2021-08-27	2021-10-15							2021-12-17 00:00:00	2021-12-25 00:00:00	2021-12-25	2022-03-18	91	1	0	0	1	0	0	1	0	0	0	0	4	0
4578069	10489033	1	3	0	0	0	0	1	3	1	87					12960		12960			M1102	2021-12-17	2021-12-25	2021-09-29	2021-11-02							2021-12-17 00:00:00	2021-12-25 00:00:00	2021-12-25	2022-03-18	91	1	0	0	1	0	0	1	0	0	0	0	4	0
4615305	5373325	0	1	0	0	1	0	0	1	1	58	4.68851	-0.485729	0	2021-11-12 07:28:33	1732	4320	6052	2021-11-13 12:20:33	1	M1101	2021-11-11	2021-11-13	2021-11-02	2021-11-18	2021-11-14	2021-11-17	2022-11-07	359.689			2021-11-10	2021-11-13 00:00:00	2021-11-13	2022-02-03	82.6885	0	0	0	1	0	1	1	0	0	0	0	3	0
4615305	5845065	2	2	0	0	0	0	1	3	1	58					4320		4320			M1101	2021-11-11	2021-11-13	2021-09-05	2021-09-25			2022-11-07	361	0		2021-11-10 00:00:00	2021-11-13 00:00:00	2021-11-13	2022-02-03	84	0	0	0	1	0	1	1	0	0	0	0	3	0
4615305	10489033	1	3	0	0	0	0	1	3	1	58					4320		4320			M1101	2021-11-11	2021-11-13	2021-09-29	2021-11-02			2022-11-07	361	0		2021-11-10 00:00:00	2021-11-13 00:00:00	2021-11-13	2022-02-03	84	0	0	0	1	0	1	1	0	0	0	0	3	0
4631093	9173169	4	1	0	0	0	0	1	3	2	82					1440		1440			ICUA	2021-11-17	2021-11-17	2021-09-16	2021-12-04							2021-11-17 00:00:00	2021-11-19 00:00:00	2021-11-19	2021-11-30	13	0	0	1	0	0	0	0	0	0	0	0	1	0
4631093	10496716	1	2	0	0	0	0	1	3	2	82					1440		1440			ICUA	2021-11-17	2021-11-17	2021-10-06	2021-10-08							2021-11-17 00:00:00	2021-11-19 00:00:00	2021-11-19	2021-11-30	13	0	0	1	0	0	0	0	0	0	0	0	1	0
4646031	8978719	0	1	0	0	0	0	1	3	2	80					25920		25920			M1002	2021-10-12	2021-10-29	2021-08-18	2021-09-18							2021-10-12 00:00:00	2021-10-29 00:00:00	2021-10-29	2021-12-27	76	0	0	1	0	0	0	0	0	0	0	0	1	0
4680106	10277875	0	1	0	0	1	0	0	1	2	67	5	-2.08403	0	2021-10-13	1319	4320	5639	2021-10-13 21:59:00	1	M1204	2021-10-13	2021-10-15	2021-10-11	2021-10-20	2021-10-16	2021-10-18					2021-10-13	2021-10-15 00:00:00	2021-10-15	2021-12-24	72	0	0	1	0	0	0	0	0	0	0	0	1	0
4732263	10331451	1	1	0	0	0	0	1	3	1	66					1440		1440			M1256	2021-12-05	2021-12-05	2021-11-19	2021-11-29							2021-12-05 00:00:00	2021-12-08 00:00:00	2021-12-08	2022-02-23	80	0	0	0	0	0	0	0	0	0	0	0	0	0
4760306	6164612	0	1	0	0	0	0	1	3	2	82					8640		8640			M1104	2021-10-23	2021-10-28	2021-09-27	2021-10-01							2021-10-23 00:00:00	2021-11-02 00:00:00	2021-11-02	2022-01-25	94	1	0	0	1	1	1	1	0	0	0	0	7	1
4760306	10489033	1	2	0	0	0	1	0	2	2	82	2.04535	24.0401		2021-10-23 22:54:42	123		123	2021-10-24 00:57:42					2021-09-29	2021-11-02	2021-09-30	2021-10-26					2021-10-23	2021-11-02 00:00:00	2021-11-02	2022-01-25	93.0453	1	0	0	1	1	1	1	0	0	0	0	7	1
4762514	10331451	1	1	0	0	1	0	0	1	1	73	0	1.00833	1	2021-11-25	12		12	2021-11-25 00:12:00	0				2021-11-19	2021-11-29	2021-11-24	2021-11-25					2021-11-24	2021-11-29 00:00:00	2021-11-29	2022-02-03	70	1	0	0	0	0	1	1	0	0	0	0	4	0
4762514	10355792	0	2	0	0	1	0	0	1	1	73	1.62859	0.381134	1	2021-11-27 08:54:50	14		14	2021-11-27 09:08:50	0				2021-11-27	2021-12-01	2021-11-27	2021-11-29					2021-11-24	2021-11-29 00:00:00	2021-11-29	2022-02-03	67.6286	1	0	0	0	0	1	1	0	0	0	0	4	0
4789204	9325563	0	1	0	0	0	0	1	3	1	40					5760		5760			M706	2021-10-07	2021-10-10	2021-08-27	2021-10-15							2021-10-07 00:00:00	2021-10-10 00:00:00	2021-10-10	2021-11-15	39	0	0	0	0	0	0	0	0	0	0	0	0	0
4789204	9944055	0	2	0	0	0	0	1	3	1	40					5760		5760			M706	2021-10-07	2021-10-10	2021-09-27	2021-11-16							2021-10-07 00:00:00	2021-10-10 00:00:00	2021-10-10	2021-11-15	39	0	0	0	0	0	0	0	0	0	0	0	0	0
4795912	8472974	0	1	0	0	1	0	0	1	1	85	4.10176	4.06907	1	2021-09-07 21:33:28	246		246	2021-09-08 01:39:28	0				2021-08-14	2021-09-16	2021-09-04	2021-09-12										0	0	0	0	0	0	0	0	0	0	0	0	0
4798144	9033918	0	1	0	0	0	0	1	3	1	88					57600		57600			M813	2021-11-16	2021-12-25	2021-09-23	2021-11-02			2021-12-02	16	0		2021-11-16 00:00:00	2021-12-25 00:00:00	2021-12-25	2022-01-07	52	0	0	0	0	1	1	0	0	1	0	0	4	1
4823497	9267963	3	1	0	0	0	0	1	3	1	86					11520		11520			M1254	2021-11-09	2021-11-16	2021-09-19	2021-09-29							2021-11-09 00:00:00	2021-11-16 00:00:00	2021-11-16	2022-02-08	91	0	0	0	1	0	0	1	0	0	0	0	2	1
4823497	10489033	1	2	0	0	0	1	0	2	1	86	13.3127	16.1026		2021-10-12 16:29:41	4918		4918	2021-10-16 02:27:41					2021-09-29	2021-11-02	2021-09-30	2021-10-26					2021-10-12	2021-10-16 00:00:00	2021-11-16	2022-02-08	118.313	0	0	0	1	0	0	1	0	0	0	0	2	1
4835378	5845065	2	1	0	0	1	0	0	1	2	77	16.661	-14.6562	0	2021-09-06 08:08:08	7		7	2021-09-06 08:15:08	0				2021-09-05	2021-09-25	2021-09-21	2021-09-23	2021-11-03	57.661	0		2021-09-01	2021-09-07 00:00:00	2021-09-07	2021-10-29	52.661	1	0	1	1	1	0	0	0	0	0	0	6	0
4835378	8472974	0	2	0	0	1	0	0	1	2	77	10.1112	-1.84527	0	2021-09-01 21:19:49	383		383	2021-09-02 03:42:49	0				2021-08-14	2021-09-16	2021-09-04	2021-09-12	2021-11-03	62.1112	0		2021-09-01	2021-09-07 00:00:00	2021-09-07	2021-10-29	57.1112	1	0	1	1	1	0	0	0	0	0	0	6	0
4886924	5845065	2	1	0	0	0	1	0	2	1	76	16.6024	-14.4601		2021-09-06 09:32:29	205		205	2021-09-06 12:57:29					2021-09-05	2021-09-25	2021-09-21	2021-09-23					2021-07-26	2021-10-02 00:00:00	2021-10-02	2021-12-21	105.602	1	0	1	1	1	0	0	0	0	0	0	6	1
4916045	9173169	4	1	0	0	0	0	1	3	1	88					7200		7200			M1208	2021-12-13	2021-12-17	2021-09-16	2021-12-04							2021-12-11 00:00:00	2021-12-17 00:00:00	2021-12-17	2022-02-18	67	0	0	0	1	0	0	1	0	0	0	0	2	1
4916045	10489033	1	2	0	0	0	0	1	3	1	88					2880		2880			M1111	2021-12-11	2021-12-12	2021-09-29	2021-11-02							2021-12-11 00:00:00	2021-12-17 00:00:00	2021-12-17	2022-02-18	69	0	0	0	1	0	0	1	0	0	0	0	2	1
4928213	10331451	1	1	0	0	0	0	1	3	1	61					2880		2880			M1256	2022-02-16	2022-02-17	2021-11-19	2021-11-29							2022-02-16 00:00:00	2022-02-17 00:00:00	2022-02-17	2022-02-28	12	0	0	0	1	0	0	0	0	0	0	0	1	0
4955106	5845065	2	1	0	0	1	0	0	1	2	96	6.44808	-4.4453	0	2021-09-16 13:14:46	4		4	2021-09-16 13:18:46	0				2021-09-05	2021-09-25	2021-09-21	2021-09-23										0	0	0	0	0	0	0	0	0	0	0	0	0
4955106	10115442	1	2	0	0	1	0	0	1	2	96	-18.3834	18.3848	0	2021-09-23 09:12:07	2		2	2021-09-23 09:14:07	0				2021-08-29	2021-09-24	2021-09-05	2021-09-05										0	0	0	0	0	0	0	0	0	0	0	0	0
5021578	9173169	4	1	0	0	0	0	1	3	2	51					7200		7200			M1263	2021-12-03	2021-12-07	2021-09-16	2021-12-04							2021-12-03 00:00:00	2021-12-07 00:00:00	2021-12-07	2022-03-04	91	1	0	1	1	1	0	0	0	0	0	0	6	0
5024389	5845065	2	1	0	0	1	0	0	1	1	73	3.46774	1.74962	1	2021-09-19 12:46:27	4633	7200	11833	2021-09-22 17:59:27	1	M1101	2021-09-19	2021-09-23	2021-09-05	2021-09-25	2021-09-21	2021-09-23					2021-09-19	2021-09-23 00:00:00	2021-09-23	2021-12-09	80.4677	1	0	1	1	0	0	1	0	0	1	0	7	0
5024389	8956216	2	2	0	0	1	0	0	1	1	73	12.8648	2.15052	1	2021-09-20 03:14:45	22		22	2021-09-20 03:36:45	0				2021-09-16	2021-10-06	2021-09-18	2021-10-03			0		2021-09-19	2021-09-23 00:00:00	2021-09-23	2021-12-09	80.4677	1	0	1	1	0	0	1	0	0	1	0	7	0
5025401	9944055	0	1	0	0	1	0	0	1	1	81	-23.7558	36.578	0	2021-11-04 18:08:18	2624	10080	12704	2021-11-06 13:52:18	1	M1202	2021-11-04	2021-11-10	2021-09-27	2021-11-16	2021-10-01	2021-10-12					2021-11-03	2021-11-10 00:00:00	2021-11-10	2022-01-17	73.2442	0	0	1	1	0	0	0	0	0	0	0	2	0
5025691	10476145	0	1	0	0	1	0	0	1	2	68	2.29696	9.11763	1	2021-09-24 16:52:23	6357	5760	12117	2021-09-29 02:49:23	1	ICUA	2021-09-24	2021-09-27	2021-09-16	2021-10-01	2021-09-20	2021-09-27					2021-09-24	2021-10-08 00:00:00	2021-10-08		13.297	0	0	1	1	0	1	0	0	0	0	0	3	1
5030393	5845065	2	1	0	0	0	1	0	2	2	55	0.55515	1.44902		2021-09-22 10:40:35	6		6	2021-09-22 10:46:35					2021-09-05	2021-09-25	2021-09-21	2021-09-23					2021-09-12	2021-09-23 00:00:00	2021-09-23	2021-12-17	85.5552	0	0	0	0	0	0	1	0	0	0	0	1	0
5030393	8978719	0	2	0	0	0	0	1	3	2	55					8640		8640			M1002	2021-09-18	2021-09-23	2021-08-18	2021-09-18							2021-09-12 00:00:00	2021-09-23 00:00:00	2021-09-23	2021-12-17	90	0	0	0	0	0	0	1	0	0	0	0	1	0
5030393	10476145	0	3	0	0	0	1	0	2	2	55	5.42722	1.57347		2021-09-21 13:44:48	1		1	2021-09-21 13:45:48					2021-09-16	2021-10-01	2021-09-20	2021-09-27					2021-09-12	2021-09-23 00:00:00	2021-09-23	2021-12-17	86.4272	0	0	0	0	0	0	1	0	0	0	0	1	0
5042192	9944055	0	1	0	0	1	0	0	1	1	64	13.9519	-2.95052	0	2021-09-28 01:09:15	2		2	2021-09-28 01:11:15	0				2021-09-27	2021-11-16	2021-10-01	2021-10-12					2021-09-26	2021-09-29 00:00:00	2021-09-29	2021-12-10	72.9519	0	0	0	0	0	1	0	0	0	0	0	1	0
5076199	5845065	2	1	0	0	0	0	1	3	1	87					12960		12960			M613	2021-10-15	2021-10-23	2021-09-05	2021-09-25							2021-10-15 00:00:00	2021-10-23 00:00:00	2021-10-23	2021-12-09	55	0	0	0	1	0	0	1	0	0	0	0	2	0
5102185	5845065	2	1	0	0	0	1	0	2	1	26	14.5024	-12.4975		2021-09-08 11:56:32	7		7	2021-09-08 12:03:32					2021-09-05	2021-09-25	2021-09-21	2021-09-23					2021-09-08	2021-09-08 00:00:00	2021-09-08	2021-11-26	78.5024	0	0	0	0	0	0	0	0	0	0	0	0	0
5107477	9228542	2	1	0	0	0	0	1	3	1	72					4320		4320			SU	2022-01-31	2022-02-02	2021-10-27	2022-01-07			2022-02-07	7	0		2022-01-31 00:00:00	2022-02-14 00:00:00	2022-02-14	2022-03-25	53	1	0	0	1	0	0	0	0	1	0	0	4	1
5110076	8978719	0	1	0	0	0	0	1	3	2	70					8640		8640			M1002	2021-10-04	2021-10-09	2021-08-18	2021-09-18							2021-10-04 00:00:00	2021-10-09 00:00:00	2021-10-09	2021-11-18	45	1	0	0	1	0	0	0	0	1	0	0	4	0
5115736	5845065	2	1	0	0	1	0	0	1	1	90	15.6687	-13.6333	0	2021-09-07 07:57:04	51		51	2021-09-07 08:48:04	0				2021-09-05	2021-09-25	2021-09-21	2021-09-23					2021-09-03	2021-09-16 00:00:00	2021-09-16	2021-09-30	22.6687	1	0	1	1	1	0	0	0	0	1	0	8	0
5117261	9944055	0	1	0	0	0	0	1	3	1	77					12960		12960			M905	2021-10-08	2021-10-16	2021-09-27	2021-11-16							2021-10-03 00:00:00	2021-10-16 00:00:00	2021-10-16	2021-10-27	19	0	0	0	0	0	0	1	0	0	0	0	1	1
5117414	9173169	4	1	0	0	0	0	1	3	2	83					8640		8640			M1263	2021-11-10	2021-11-15	2021-09-16	2021-12-04							2021-11-10 00:00:00	2021-11-15 00:00:00	2021-11-15	2022-02-07	89	1	0	0	1	1	0	0	0	0	0	0	5	0
5128626	3575840	1	1	0	0	0	0	1	3	1	66					2880		2880			M810	2021-10-18	2021-10-19	2021-08-30	2021-10-12							2021-10-14 00:00:00	2021-10-19 00:00:00	2021-10-19	2022-01-17	91	1	0	0	0	0	1	1	0	0	0	0	4	1
5128626	10489033	1	2	0	0	1	0	0	1	1	66	11.2245	14.8616	1	2021-10-14 18:36:42	124		124	2021-10-14 20:40:42	0				2021-09-29	2021-11-02	2021-09-30	2021-10-26					2021-10-14	2021-10-19 00:00:00	2021-10-19	2022-01-17	94.2245	1	0	0	0	0	1	1	0	0	0	0	4	1
5139494	9173169	4	1	0	0	0	0	1	3	2	58					7200		7200			M1263	2021-11-01	2021-11-05	2021-09-16	2021-12-04							2021-10-31 00:00:00	2021-11-05 00:00:00	2021-11-05	2021-12-31	60	0	0	0	0	0	0	0	0	0	0	0	0	0
5139494	9325563	0	2	0	0	0	0	1	3	2	58					1440		1440			M1111	2021-10-31	2021-10-31	2021-08-27	2021-10-15							2021-10-31 00:00:00	2021-11-05 00:00:00	2021-11-05	2021-12-31	61	0	0	0	0	0	0	0	0	0	0	0	0	0
5139494	10489033	1	3	0	0	0	0	1	3	2	58					1440		1440			M1111	2021-10-31	2021-10-31	2021-09-29	2021-11-02							2021-10-31 00:00:00	2021-11-05 00:00:00	2021-11-05	2021-12-31	61	0	0	0	0	0	0	0	0	0	0	0	0	0
5141828	9228542	2	1	0	0	0	0	1	3	2	49					1440		1440			M1354	2021-12-22	2021-12-22	2021-10-27	2022-01-07							2021-12-22 00:00:00	2021-12-25 00:00:00	2021-12-25	2021-12-31	9	0	0	0	0	0	0	0	0	0	0	0	0	0
5144478	9944055	0	1	0	0	0	0	1	3	1	71					7200		7200			M905	2021-10-21	2021-10-25	2021-09-27	2021-11-16							2021-10-21 00:00:00	2021-10-25 00:00:00	2021-10-25	2021-12-16	56	0	0	0	1	0	0	0	0	0	0	0	1	0
5146135	8978719	0	1	0	0	0	0	1	3	2	44					2880		2880			M914	2021-10-01	2021-10-02	2021-08-18	2021-09-18							2021-09-30 00:00:00	2021-10-02 00:00:00	2021-10-02	2021-12-29	89	0	0	1	0	0	0	1	0	0	0	0	2	0
5156916	10513330	1	1	0	0	0	0	1	3	1	50					1440		1440			M861	2021-10-31	2021-10-31	2021-10-26	2021-10-30							2021-10-31 00:00:00	2021-11-17 00:00:00	2021-11-17	2022-01-06	67	0	0	0	1	0	0	0	0	1	0	0	2	0
5167941	10277875	0	1	0	0	0	0	1	3	2	80					5760		5760			M1204	2021-10-24	2021-10-27	2021-10-11	2021-10-20							2021-10-23 00:00:00	2021-10-27 00:00:00	2021-10-27	2021-11-05	12	1	0	0	0	0	0	0	0	0	0	0	2	0
5182249	10355792	0	1	0	0	0	0	1	3	2	74					43200		43200			M1214	2022-01-13	2022-02-11	2021-11-27	2021-12-01							2022-01-13 00:00:00	2022-02-11 00:00:00	2022-02-11	2022-04-11	88	1	0	0	1	0	0	0	0	0	0	0	3	0
5201978	9944055	0	1	0	0	0	0	1	3	1	67					12960		12960			M1202	2022-02-02	2022-02-10	2021-09-27	2021-11-16							2022-02-02 00:00:00	2022-02-10 00:00:00	2022-02-10	2022-05-09	96	0	0	0	0	0	0	1	0	0	0	0	1	0
5204034	10489033	1	1	0	0	0	0	1	3	1	90					10080		10080			M1102	2022-01-07	2022-01-13	2021-09-29	2021-11-02							2022-01-07 00:00:00	2022-01-13 00:00:00	2022-01-13	2022-04-13	96	1	0	1	1	1	0	0	0	0	0	0	6	0
5224346	8956216	2	1	0	0	0	1	0	2	1	58	4.08469	10.9174		2021-09-28 21:58:03	3		3	2021-09-28 22:01:03					2021-09-16	2021-10-06	2021-09-18	2021-10-03					2021-09-28	2021-09-30 00:00:00	2021-09-30	2021-12-08	70.0847	0	0	1	1	0	0	0	0	0	1	0	4	0
5224561	9173169	4	1	0	0	0	0	1	3	1	78					5760		5760			ICUA	2021-12-31	2022-01-03	2021-09-16	2021-12-04							2021-12-30 00:00:00	2022-01-08 00:00:00	2022-01-08	2022-03-11	70	1	1	1	1	0	0	0	0	0	0	0	5	1
5249689	3343380	3	1	0	0	0	0	1	3	2	89					2880		2880			M1204	2021-12-25	2021-12-26	2021-10-16	2021-10-26							2021-12-25 00:00:00	2022-01-03 00:00:00	2022-01-03	2022-02-03	40	0	0	0	1	0	0	0	0	0	0	0	1	0
5249689	10277875	0	2	0	0	0	0	1	3	2	89					2880		2880			M1204	2021-12-25	2021-12-26	2021-10-11	2021-10-20							2021-12-25 00:00:00	2022-01-03 00:00:00	2022-01-03	2022-02-03	40	0	0	0	1	0	0	0	0	0	0	0	1	0
5273747	5845065	2	1	0	0	0	1	0	2	2	73	16.6658	-14.663		2021-09-06 08:01:13	4		4	2021-09-06 08:05:13					2021-09-05	2021-09-25	2021-09-21	2021-09-23					2021-09-04	2021-09-10 00:00:00	2021-09-10	2021-11-25	79.6658	1	0	1	1	1	0	0	0	0	1	0	8	1
5279908	9267963	3	1	0	0	0	0	1	3	1	80					4320		4320			M1254	2021-10-20	2021-10-22	2021-09-19	2021-09-29							2021-10-20 00:00:00	2021-10-22 00:00:00	2021-10-22	2022-01-20	92	1	0	1	1	0	0	0	0	0	0	0	4	0
5284778	10331451	1	1	0	0	0	0	1	3	1	60					2880		2880			M1256	2021-12-29	2021-12-30	2021-11-19	2021-11-29							2021-12-29 00:00:00	2021-12-30 00:00:00	2021-12-30	2022-01-11	13	0	0	0	0	0	0	0	0	0	0	0	0	0
5290638	9228542	2	1	0	0	0	0	1	3	2	76					30240		30240			M862	2022-01-25	2022-02-14	2021-10-27	2022-01-07							2022-01-25 00:00:00	2022-02-14 00:00:00	2022-02-14	2022-04-28	93	0	0	0	1	1	0	1	0	0	0	0	4	0
5309064	8697952	0	1	0	0	0	0	1	3	1	78					10080		10080			M1252	2021-10-29	2021-11-04	2021-09-29	2021-10-05							2021-10-28 00:00:00	2021-11-04 00:00:00	2021-11-04	2021-11-09	11	1	0	0	0	0	0	1	0	0	0	0	3	0
5309064	9193901	0	2	0	0	0	0	1	3	1	78					10080		10080			M1252	2021-10-29	2021-11-04	2021-08-26	2021-09-24							2021-10-28 00:00:00	2021-11-04 00:00:00	2021-11-04	2021-11-09	11	1	0	0	0	0	0	1	0	0	0	0	3	0
5320858	5845065	2	1	0	0	0	1	0	2	2	82	13.5922	-11.5651		2021-09-09 09:47:15	39		39	2021-09-09 10:26:15					2021-09-05	2021-09-25	2021-09-21	2021-09-23					2021-09-07	2021-09-14 00:00:00	2021-09-14	2021-12-08	89.5922	1	0	0	1	0	0	0	0	0	0	0	3	0
5324717	5845065	2	1	0	0	1	0	0	1	2	64	9.67411	-6.83591	0	2021-09-13 07:49:17	1207		1207	2021-09-14 03:56:17	0				2021-09-05	2021-09-25	2021-09-21	2021-09-23					2021-09-11	2021-09-17 00:00:00	2021-09-17	2021-11-18	65.6741	0	0	1	0	0	0	0	0	0	1	0	3	0
5338503	3575840	1	1	0	0	0	0	1	3	1	73					54720		54720			M810	2021-11-01	2021-12-08	2021-08-30	2021-10-12							2021-10-14 00:00:00	2022-01-04 00:00:00	2022-01-04	2022-02-08	99	0	0	0	1	0	0	0	0	0	0	0	1	0
5338503	10489033	1	2	0	0	1	0	0	1	1	73	11.8924	14.1145	1	2021-10-14 02:34:57	10		10	2021-10-14 02:44:57	0				2021-09-29	2021-11-02	2021-09-30	2021-10-26					2021-10-14	2022-01-04 00:00:00	2022-01-04	2022-02-08	116.892	0	0	0	1	0	0	0	0	0	0	0	1	0
5342196	9228542	2	1	0	0	0	0	1	3	2	61					7200		7200			M862	2021-11-29	2021-12-03	2021-10-27	2022-01-07							2021-11-15 00:00:00	2021-12-03 00:00:00	2021-12-03	2022-01-18	50	0	0	0	1	0	0	0	0	0	0	0	1	0
5342477	5845065	2	1	0	0	1	0	0	1	2	51	13.3335	-11.2467	0	2021-09-09 15:59:46	125		125	2021-09-09 18:04:46	0				2021-09-05	2021-09-25	2021-09-21	2021-09-23					2021-09-09	2021-09-13 00:00:00	2021-09-13	2021-09-27	17.3335	0	0	0	0	0	0	0	0	0	0	0	0	0
5345769	8956216	2	1	0	0	0	0	1	3	1	74					12960		12960			M853	2021-11-28	2021-12-06	2021-09-16	2021-10-06							2021-11-18 00:00:00	2021-12-06 00:00:00	2021-12-06	2022-03-03	95	1	0	0	1	0	0	0	0	0	0	0	3	0
5345769	9228542	2	2	0	0	0	0	1	3	1	74					12960		12960			M853	2021-11-28	2021-12-06	2021-10-27	2022-01-07							2021-11-18 00:00:00	2021-12-06 00:00:00	2021-12-06	2022-03-03	95	1	0	0	1	0	0	0	0	0	0	0	3	0
5345769	10513330	1	3	0	0	0	0	1	3	1	74					1440		1440			M861	2021-11-18	2021-11-18	2021-10-26	2021-10-30							2021-11-18 00:00:00	2021-12-06 00:00:00	2021-12-06	2022-03-03	105	1	0	0	1	0	0	0	0	0	0	0	3	0
5351083	3343380	3	1	0	0	0	0	1	3	2	68					2880		2880			M1204	2021-12-05	2021-12-06	2021-10-16	2021-10-26							2021-12-05 00:00:00	2021-12-10 00:00:00	2021-12-10	2022-03-08	93	0	0	1	1	0	0	0	0	0	0	0	2	1
5351083	10277875	0	2	0	0	0	0	1	3	2	68					2880		2880			M1204	2021-12-05	2021-12-06	2021-10-11	2021-10-20							2021-12-05 00:00:00	2021-12-10 00:00:00	2021-12-10	2022-03-08	93	0	0	1	1	0	0	0	0	0	0	0	2	1
5362042	8472974	0	1	0	0	0	0	1	3	2	79					2880		2880			M1105	2021-10-06	2021-10-07	2021-08-14	2021-09-16							2021-10-06 00:00:00	2021-10-07 00:00:00	2021-10-07	2021-12-30	85	0	0	1	1	0	0	0	0	0	0	1	2	0
5362042	8956216	2	2	0	0	0	1	0	2	2	79	-3.39743	18.4092		2021-10-06 09:32:18	17		17	2021-10-06 09:49:18					2021-09-16	2021-10-06	2021-09-18	2021-10-03					2021-10-06	2021-10-07 00:00:00	2021-10-07	2021-12-30	84.6026	0	0	1	1	0	0	0	0	0	0	0	2	0
5362042	10489033	1	3	0	0	0	1	0	2	2	79	19.355	6.65892		2021-10-06 15:28:51	20		20	2021-10-06 15:48:51					2021-09-29	2021-11-02	2021-09-30	2021-10-26					2021-10-06	2021-10-07 00:00:00	2021-10-07	2021-12-30	84.355	0	0	1	1	0	0	0	0	0	0	0	2	0
5373325	5845065	2	1	0	1	0	0	1	3	1	83					15840		15840			M1101	2021-11-08	2021-11-18	2021-09-05	2021-09-25			2021-11-15	7	1	R018	2021-11-02 00:00:00	2021-11-18 00:00:00	2021-11-18	2022-01-29	82	1	0	0	1	0	0	0	0	0	0	0	3	1
5373325	8697952	0	2	0	1	0	0	1	3	1	83					8640		8640			M1252	2021-11-02	2021-11-07	2021-09-29	2021-10-05			2021-11-15	13	1	R018	2021-11-02 00:00:00	2021-11-18 00:00:00	2021-11-18	2022-01-29	88	1	0	0	1	0	0	0	0	0	0	0	3	1
5373325	9193901	0	3	0	1	0	0	1	3	1	83					8640		8640			M1252	2021-11-02	2021-11-07	2021-08-26	2021-09-24			2021-11-15	13	1	R018	2021-11-02 00:00:00	2021-11-18 00:00:00	2021-11-18	2022-01-29	88	1	0	0	1	0	0	0	0	0	0	0	3	1
5373325	10489033	1	4	1	1	0	0	1	3	1	83					15840		15840			M1101	2021-11-08	2021-11-18	2021-09-29	2021-11-02			2021-11-15	7	1	R018	2021-11-02 00:00:00	2021-11-18 00:00:00	2021-11-18	2022-01-29	82	1	0	0	1	0	0	0	0	0	0	0	3	1
5395826	9944055	0	1	0	0	0	0	1	3	1	77					8640		8640			M905	2021-10-13	2021-10-18	2021-09-27	2021-11-16							2021-10-13 00:00:00	2021-10-18 00:00:00	2021-10-18	2021-12-16	64	1	0	1	1	0	0	0	0	0	0	0	4	0
5400060	9944055	0	1	0	0	0	0	1	3	1	87					1440		1440			M1202	2022-01-06	2022-01-06	2021-09-27	2021-11-16							2022-01-06 00:00:00	2022-01-17 00:00:00	2022-01-17	2022-04-15	99	0	0	1	0	0	0	0	0	0	0	0	1	0
5409569	9033918	0	1	0	0	0	0	1	3	2	73					4320		4320			M802	2021-11-16	2021-11-18	2021-09-23	2021-11-02							2021-11-16 00:00:00	2021-11-18 00:00:00	2021-11-18	2021-12-16	30	0	0	0	1	0	0	0	0	1	0	0	2	0
5417507	8956216	2	1	0	0	0	1	0	2	2	68	-3.64473	18.6552		2021-10-06 15:28:25	15		15	2021-10-06 15:43:25					2021-09-16	2021-10-06	2021-09-18	2021-10-03					2021-10-05	2021-10-07 00:00:00	2021-10-07	2021-12-29	83.3553	1	0	0	1	1	0	0	0	0	0	0	5	0
5427711	9228542	2	1	0	0	0	0	1	3	1	69					8640		8640			M1353	2021-12-16	2021-12-21	2021-10-27	2022-01-07							2021-12-16 00:00:00	2021-12-24 00:00:00	2021-12-24	2022-01-19	34	1	0	1	1	0	0	0	0	1	0	0	5	1
5427711	10489033	1	2	0	0	0	0	1	3	1	69					4320		4320			M1114	2021-12-22	2021-12-24	2021-09-29	2021-11-02							2021-12-16 00:00:00	2021-12-24 00:00:00	2021-12-24	2022-01-19	28	1	0	1	1	0	0	0	0	1	0	0	5	1
5430604	9173169	4	1	0	0	0	0	1	3	2	79					5760		5760			M1263	2021-12-10	2021-12-13	2021-09-16	2021-12-04							2021-12-10 00:00:00	2021-12-13 00:00:00	2021-12-13	2021-12-20	10	0	0	0	1	0	0	0	0	0	0	0	1	1
5461582	10489033	1	1	0	0	1	0	0	1	1	80	14.0254	12.2017	1	2021-10-11 23:23:27	327		327	2021-10-12 04:50:27	0				2021-09-29	2021-11-02	2021-09-30	2021-10-26					2021-10-11	2021-10-25 00:00:00	2021-10-25		13.0254	0	0	0	0	0	0	1	0	0	0	0	1	0
5461582	9345675	1	2	0	0	1	0	0	1	1	80	-9.87023	0.870926	0	2021-10-12 20:53:08	1		1	2021-10-12 20:54:08	0				2021-10-12	2021-10-18	2021-10-12	2021-10-18			0		2021-10-11	2021-10-25 00:00:00	2021-10-25		13.0254	0	0	0	0	0	0	1	0	0	0	0	1	0
5465906	10355792	0	1	0	0	0	0	1	3	2	62					7200		7200			M1214	2021-12-09	2021-12-13	2021-11-27	2021-12-01							2021-12-09 00:00:00	2021-12-13 00:00:00	2021-12-13	2022-01-13	35	0	0	1	0	0	0	0	0	0	0	0	1	0
5506296	9228542	2	1	0	1	0	0	1	3	2	78					5760		5760			M855	2022-01-18	2022-01-21	2021-10-27	2022-01-07			2022-01-20	2	1	R001	2022-01-18 00:00:00	2022-01-21 00:00:00	2022-01-21	2022-04-07	79	0	0	0	1	1	0	0	0	1	0	0	4	1
5508880	5845065	2	1	0	0	0	1	0	2	2	72	0.594491	1.41315		2021-09-22 09:43:56	11		11	2021-09-22 09:54:56					2021-09-05	2021-09-25	2021-09-21	2021-09-23					2021-09-13	2021-09-29 00:00:00	2021-09-29	2021-12-21	89.5945	1	0	0	1	0	0	0	0	0	0	0	3	0
5510435	10331451	1	1	0	0	0	0	1	3	1	77					8640		8640			M1256	2022-02-10	2022-02-15	2021-11-19	2021-11-29							2022-02-10 00:00:00	2022-02-15 00:00:00	2022-02-15	2022-02-19	9	1	0	1	0	0	0	1	0	0	0	0	4	0
5512693	9345675	1	1	0	0	0	0	1	3	2	83					23040		23040			M1105	2021-12-23	2022-01-07	2021-10-12	2021-10-18							2021-12-23 00:00:00	2022-01-07 00:00:00	2022-01-07	2022-03-25	92	0	0	0	1	0	0	0	0	0	0	0	1	0
5522174	10513330	1	1	0	0	0	0	1	3	1	67					1440		1440			M861	2021-12-20	2021-12-20	2021-10-26	2021-10-30							2021-12-20 00:00:00	2021-12-22 00:00:00	2021-12-22	2021-12-30	10	0	0	0	1	0	0	0	0	0	0	0	1	0
5534255	9345675	1	1	0	0	0	0	1	3	2	75					10080		10080			M1105	2021-12-25	2021-12-31	2021-10-12	2021-10-18							2021-12-25 00:00:00	2021-12-31 00:00:00	2021-12-31	2022-03-08	73	0	0	1	1	0	0	0	0	0	0	0	2	0
5539023	9944055	0	1	0	0	0	0	1	3	1	70					4320		4320			M905	2021-11-18	2021-11-20	2021-09-27	2021-11-16							2021-11-18 00:00:00	2021-11-20 00:00:00	2021-11-20	2022-02-14	88	0	0	0	1	0	0	0	0	0	0	0	1	1
5546575	9325563	0	1	0	0	0	0	1	3	1	30					4320		4320			M706	2021-10-26	2021-10-28	2021-08-27	2021-10-15							2021-10-26 00:00:00	2021-10-28 00:00:00	2021-10-28	2022-01-18	84	0	0	0	0	0	0	0	0	0	0	0	0	0
5546575	9944055	0	2	0	0	0	0	1	3	1	30					4320		4320			M706	2021-10-26	2021-10-28	2021-09-27	2021-11-16							2021-10-26 00:00:00	2021-10-28 00:00:00	2021-10-28	2022-01-18	84	0	0	0	0	0	0	0	0	0	0	0	0	0
5560410	8472974	0	1	0	0	0	0	1	3	2	76					1440		1440			ICUA	2021-08-18	2021-08-18	2021-08-14	2021-09-16							2021-08-18 00:00:00	2021-08-20 00:00:00	2021-08-20	2021-10-31	74	1	0	0	1	1	0	1	0	1	0	0	7	0
5561714	5373325	0	1	0	0	1	0	0	1	1	86	2.60106	0.471157	1	2021-11-14 09:34:28	104		104	2021-11-14 11:18:28	0				2021-11-02	2021-11-18	2021-11-14	2021-11-17					2021-11-10	2021-11-29 00:00:00	2021-11-29	2022-01-15	61.6011	0	0	1	0	0	0	0	0	0	0	0	1	1
5561714	8956216	2	2	0	0	0	0	1	3	1	86					23040		23040			M1102	2021-11-14	2021-11-29	2021-09-16	2021-10-06							2021-11-10 00:00:00	2021-11-29 00:00:00	2021-11-29	2022-01-15	62	0	0	1	0	0	0	0	0	0	0	0	1	1
5561714	9325563	0	3	0	0	0	0	1	3	1	86					23040		23040			M1102	2021-11-14	2021-11-29	2021-08-27	2021-10-15							2021-11-10 00:00:00	2021-11-29 00:00:00	2021-11-29	2022-01-15	62	0	0	1	0	0	0	0	0	0	0	0	1	1
5561714	10489033	1	4	0	0	0	0	1	3	1	86					23040		23040			M1102	2021-11-14	2021-11-29	2021-09-29	2021-11-02							2021-11-10 00:00:00	2021-11-29 00:00:00	2021-11-29	2022-01-15	62	0	0	1	0	0	0	0	0	0	0	0	1	1
5561982	10331451	1	1	0	0	0	0	1	3	1	77					12960		12960			M1256	2022-02-11	2022-02-19	2021-11-19	2021-11-29							2022-02-11 00:00:00	2022-02-19 00:00:00	2022-02-19	2022-04-08	56	0	0	0	0	1	0	0	0	1	0	0	3	0
5570589	5845065	2	1	0	0	0	1	0	2	1	51	-2.43589	4.4727		2021-09-25 10:27:41	53		53	2021-09-25 11:20:41					2021-09-05	2021-09-25	2021-09-21	2021-09-23					2021-09-24	2021-09-25 00:00:00	2021-09-25	2021-12-24	89.5641	0	0	0	0	0	0	0	0	0	0	0	0	0
5570688	9944055	0	1	0	0	0	0	1	3	1	64					4320		4320			M1202	2022-01-04	2022-01-06	2021-09-27	2021-11-16							2022-01-04 00:00:00	2022-01-06 00:00:00	2022-01-06	2022-01-12	8	0	0	0	0	0	0	0	0	0	0	0	0	0
5576073	9228542	2	1	0	0	0	0	1	3	2	72					11520		11520			M1354	2021-12-15	2021-12-22	2021-10-27	2022-01-07							2021-12-15 00:00:00	2021-12-22 00:00:00	2021-12-22		7	0	0	0	0	0	0	0	0	0	0	0	0	1
5599645	10191089	1	1	0	0	0	0	1	3	2	61					4320		4320			ICUA	2021-11-15	2021-11-17	2021-10-04	2021-10-07							2021-11-15 00:00:00	2021-11-20 00:00:00	2021-11-20	2022-02-14	91	1	0	1	1	0	0	0	0	1	0	0	5	0
5608806	9325563	0	1	0	0	0	0	1	3	1	52					4320		4320			M706	2021-09-01	2021-09-03	2021-08-27	2021-10-15							2021-09-01 00:00:00	2021-09-03 00:00:00	2021-09-03	2021-11-18	78	1	0	0	1	1	0	0	0	0	0	0	5	0
5612210	5845065	2	1	0	0	0	1	0	2	1	79	0.609861	1.39639		2021-09-22 09:21:48	9		9	2021-09-22 09:30:48					2021-09-05	2021-09-25	2021-09-21	2021-09-23					2021-08-29	2021-10-26 00:00:00	2021-10-26		33.6099	1	0	1	1	1	0	0	0	0	0	0	6	1
5620114	5845065	2	1	0	0	1	0	0	1	1	77	7.28073	-5.07795	0	2021-09-15 17:15:45	292		292	2021-09-15 22:07:45	0				2021-09-05	2021-09-25	2021-09-21	2021-09-23					2021-09-14	2021-09-17 00:00:00	2021-09-17	2021-12-03	78.2807	1	0	0	0	0	0	0	0	0	0	0	2	0
5620114	8472974	0	2	0	0	1	0	0	1	1	77	-3.68841	12.1106	0	2021-09-15 16:31:19	608		608	2021-09-16 02:39:19	0				2021-08-14	2021-09-16	2021-09-04	2021-09-12					2021-09-14	2021-09-17 00:00:00	2021-09-17	2021-12-03	78.3116	1	0	0	0	0	0	0	0	0	0	0	2	0
5625078	8697952	0	1	0	0	0	0	1	3	1	77					1440		1440			M1252	2021-10-05	2021-10-05	2021-09-29	2021-10-05							2021-10-05 00:00:00	2021-10-08 00:00:00	2021-10-08	2021-12-20	76	1	0	0	1	0	0	0	0	0	0	0	3	0
5625078	8956216	2	2	0	0	0	1	0	2	1	77	-2.91705	17.9636		2021-10-05 22:00:33	67		67	2021-10-05 23:07:33					2021-09-16	2021-10-06	2021-09-18	2021-10-03					2021-10-05	2021-10-08 00:00:00	2021-10-08	2021-12-20	75.083	1	0	0	1	0	0	0	0	0	0	0	3	0
5625078	9193901	0	3	0	0	0	0	1	3	1	77					1440		1440			M1252	2021-10-05	2021-10-05	2021-08-26	2021-09-24							2021-10-05 00:00:00	2021-10-08 00:00:00	2021-10-08	2021-12-20	76	1	0	0	1	0	0	0	0	0	0	0	3	0
5626156	5373325	0	1	0	0	0	0	1	3	1	87					12960		12960			M1252	2021-12-20	2021-12-28	2021-11-02	2021-11-18							2021-12-20 00:00:00	2021-12-28 00:00:00	2021-12-28	2022-03-08	78	1	0	1	1	1	0	1	0	1	0	0	8	0
5626156	8697952	0	2	0	0	0	0	1	3	1	87					12960		12960			M1252	2021-12-20	2021-12-28	2021-09-29	2021-10-05							2021-12-20 00:00:00	2021-12-28 00:00:00	2021-12-28	2022-03-08	78	1	0	1	1	1	0	1	0	1	0	0	8	0
5626156	9193901	0	3	0	0	0	0	1	3	1	87					12960		12960			M1252	2021-12-20	2021-12-28	2021-08-26	2021-09-24							2021-12-20 00:00:00	2021-12-28 00:00:00	2021-12-28	2022-03-08	78	1	0	1	1	1	0	1	0	1	0	0	8	0
5628105	8978719	0	1	0	0	0	0	1	3	2	59					5760		5760			M914	2021-12-05	2021-12-08	2021-08-18	2021-09-18							2021-12-05 00:00:00	2021-12-08 00:00:00	2021-12-08	2021-12-21	16	1	0	0	1	0	0	1	0	0	0	0	4	0
5632658	9325563	0	1	0	0	0	0	1	3	1	88					14400		14400			M1102	2021-10-05	2021-10-14	2021-08-27	2021-10-15							2021-10-04 00:00:00	2021-10-14 00:00:00	2021-10-14	2021-12-30	86	0	1	1	1	0	0	1	0	0	0	0	4	0
5632658	10489033	1	2	0	0	1	0	0	1	1	88	20.0555	7.21881	1	2021-10-05 22:40:05	1835	5760	7595	2021-10-07 05:15:05	1	M1114	2021-11-02	2021-11-05	2021-09-29	2021-11-02	2021-09-30	2021-10-26					2021-10-04	2021-10-14 00:00:00	2021-10-14	2021-12-30	85.0555	0	1	1	1	0	0	1	0	0	0	0	4	0
5632658	8956216	2	3	0	0	1	0	0	1	1	88	-2.63634	18.2079	0	2021-10-05 15:16:20	823	12960	13783	2021-10-06 04:59:20	1	M1102	2021-10-05	2021-10-14	2021-09-16	2021-10-06	2021-09-18	2021-10-03			0		2021-10-04 00:00:00	2021-10-14 00:00:00	2021-10-14	2021-12-30	86	0	1	1	1	0	0	1	0	0	0	0	4	0
5640408	10115442	1	1	0	0	0	0	1	3	1	63					5760		5760			M901	2021-11-01	2021-11-04	2021-08-29	2021-09-24							2021-11-01 00:00:00	2021-11-04 00:00:00	2021-11-04	2022-01-07	67	0	0	0	0	0	0	1	0	0	0	0	1	0
5641889	6164612	0	1	0	1	0	0	1	3	2	84					1440		1440						2021-09-27	2021-10-01			2021-11-23	44523	1	R002	2021-10-30 00:00:00	2021-12-17 00:00:00				1	0	1	1	1	0	1	0	0	0	0	7	1
5641889	9944055	0	2	0	1	1	0	0	1	2	84	-19.8212	30.8267	0	2021-10-31 19:42:28	8		8	2021-10-31 19:50:28	0				2021-09-27	2021-11-16	2021-10-01	2021-10-12	2021-12-24	53.1788	1	R002	2021-10-30	2021-12-17 00:00:00	2021-12-17	2022-02-11	102.179	1	0	1	1	1	0	1	0	0	0	0	7	1
5644200	5373325	0	1	0	0	0	0	1	3	1	71					11520		11520			M1252	2021-11-26	2021-12-03	2021-11-02	2021-11-18							2021-11-26 00:00:00	2021-12-03 00:00:00	2021-12-03	2022-01-25	60	1	0	0	1	0	1	1	0	0	0	0	5	0
5644200	5845065	2	2	0	0	1	0	0	1	1	71	7.29063	-5.26562	0	2021-09-15 17:01:30	36		36	2021-09-15 17:37:30	0				2021-09-05	2021-09-25	2021-09-21	2021-09-23					2021-09-15	2021-09-18 00:00:00	2021-12-03	2022-01-25	131.291	1	0	0	1	0	1	1	0	0	0	0	5	0
5644200	8697952	0	3	0	0	0	0	1	3	1	71					11520		11520			M1252	2021-11-26	2021-12-03	2021-09-29	2021-10-05							2021-11-26 00:00:00	2021-12-03 00:00:00	2021-12-03	2022-01-25	60	1	0	0	1	0	1	1	0	0	0	0	5	0
5644200	9193901	0	4	0	0	0	0	1	3	1	71					11520		11520			M1252	2021-11-26	2021-12-03	2021-08-26	2021-09-24							2021-11-26 00:00:00	2021-12-03 00:00:00	2021-12-03	2022-01-25	60	1	0	0	1	0	1	1	0	0	0	0	5	0
5644200	9944055	0	5	0	0	1	0	0	1	1	71	-15.313	26.3165	0	2021-10-27 07:30:42	5		5	2021-10-27 07:35:42	0				#REF!	#REF!	2021-10-01	2021-10-12					2021-10-24 00:00:00	2021-10-28 00:00:00	2021-12-03	2022-01-25	89.687	1	0	0	1	0	1	1	0	0	0	0	5	0
5644200	10331451	1	6	0	0	1	0	0	1	1	71	-1	2.06667	0	2021-11-26	96		96	2021-11-26 01:36:00	0				2021-11-19	2021-11-29	2021-11-24	2021-11-25					2021-11-26	2021-12-03	2021-12-03	2022-01-25	60	1	0	0	1	0	1	1	0	0	0	0	5	0
5650068	10355792	0	1	0	0	0	0	1	3	2	76					38880		38880			M1214	2022-01-28	2022-02-23	2021-11-27	2021-12-01							2022-01-24 00:00:00	2022-02-23 00:00:00	2022-02-23	2022-02-25	28	1	0	0	1	0	0	1	0	0	0	0	4	0
5655799	5845065	2	1	0	0	0	1	0	2	2		-2.71191	4.76399		2021-09-25 17:05:09	75		75	2021-09-25 18:20:09					2021-09-05	2021-09-25	2021-09-21	2021-09-23										0	0	0	0	0	0	0	0	0	0	0	0	0
5660968	10331451	1	1	0	0	0	0	1	3	1	68					7200		7200			M1256	2022-02-27	2022-03-03	2021-11-19	2021-11-29							2022-02-27 00:00:00	2022-03-03 00:00:00	2022-03-03	2022-05-09	71	0	0	1	0	0	0	0	0	0	0	0	1	0
5669506	9228542	2	1	0	0	0	0	1	3	2	82					2880		2880			SU	2021-11-07	2021-11-08	2021-10-27	2022-01-07							2021-11-04 00:00:00	2021-11-12 00:00:00	2021-11-12	2021-12-23	46	0	0	1	1	0	0	0	0	1	0	0	3	0
5673167	5373325	0	1	0	0	1	0	0	1	1	71	4.68784	-1.68714	0	2021-11-12 07:29:31	1		1	2021-11-12 07:30:31	0				2021-11-02	2021-11-18	2021-11-14	2021-11-17					2021-10-29	2021-12-01 00:00:00	2021-12-01		18.6878	0	0	0	0	0	0	1	0	0	0	0	1	1
5673167	9267963	3	2	0	0	0	0	1	3	1	71					12960		12960			M1254	2021-11-01	2021-11-09	2021-09-19	2021-09-29			2021-11-04	3	0		2021-10-29 00:00:00	2021-12-01 00:00:00	2021-12-01		30	0	0	0	0	0	0	1	0	0	0	0	1	1
5674193	9033918	0	1	0	0	0	0	1	3	1	50					5760		5760			M813	2022-01-14	2022-01-17	2021-09-23	2021-11-02							2022-01-14 00:00:00	2022-01-17 00:00:00	2022-01-17	2022-02-09	26	0	0	0	0	0	0	0	0	0	0	0	0	0
5681048	9228542	2	1	0	0	0	0	1	3	2	65					2880		2880			M806	2022-02-02	2022-02-03	2021-10-27	2022-01-07							2022-02-02 00:00:00	2022-02-03 00:00:00	2022-02-03	2022-02-16	14	0	0	0	1	0	0	0	0	0	0	0	1	0
5694924	9228542	2	1	0	0	0	0	1	3	2	83					1440		1440			M806	2022-02-08	2022-02-08	2021-10-27	2022-01-07							2022-02-08 00:00:00	2022-02-19 00:00:00	2022-02-19	2022-03-03	23	1	0	1	1	0	0	0	0	1	0	0	5	1
5713006	8472974	0	1	0	0	0	0	1	3	2	68					12960		12960			M1105	2021-10-19	2021-10-27	2021-08-14	2021-09-16							2021-10-19 00:00:00	2021-10-27 00:00:00	2021-10-27	2022-01-18	91	0	1	0	0	0	0	0	0	0	0	0	1	1
5713006	9345675	1	2	0	0	0	0	1	3	2	68					12960		12960			M1105	2021-10-19	2021-10-27	2021-10-12	2021-10-18							2021-10-19 00:00:00	2021-10-27 00:00:00	2021-10-27	2022-01-18	91	0	1	0	0	0	0	0	0	0	0	0	1	1
5713006	10489033	1	3	0	0	0	1	0	2	2	68	6.34155	19.6689		2021-10-19 15:48:10	15		15	2021-10-19 16:03:10					2021-09-29	2021-11-02	2021-09-30	2021-10-26					2021-10-19	2021-10-27 00:00:00	2021-10-27	2022-01-18	90.3416	0	1	0	0	0	0	0	0	0	0	0	1	1
5720557	5845065	2	1	0	0	1	0	0	1	1	85	9.54287	-7.52412	0	2021-09-13 10:58:16	27		27	2021-09-13 11:25:16	0				2021-09-05	2021-09-25	2021-09-21	2021-09-23					2021-09-07	2021-09-23 00:00:00	2021-09-23		9.54287	0	0	0	0	1	0	1	0	0	0	0	3	1
5731313	9228542	2	1	0	0	0	0	1	3	1	78					2880		2880			SU	2021-12-17	2021-12-18	2021-10-27	2022-01-07							2021-12-17 00:00:00	2021-12-22 00:00:00	2021-12-22	2022-02-08	53	0	0	0	1	0	0	0	0	1	0	0	2	0
5731313	10513330	1	2	0	0	0	0	1	3	1	78					5760		5760			M861	2021-12-19	2021-12-22	2021-10-26	2021-10-30							2021-12-17 00:00:00	2021-12-22 00:00:00	2021-12-22	2022-02-08	51	0	0	0	1	0	0	0	0	1	0	0	2	0
5735787	5845065	2	1	0	0	1	0	0	1	1	60	7.31675	2.19645	1	2021-09-15 16:23:53	10819	23040	33859	2021-09-23 04:42:53	1	M1101	2021-09-15	2021-09-30	2021-09-05	2021-09-25	2021-09-21	2021-09-23					2021-09-15	2021-09-30 00:00:00	2021-09-30	2021-11-23	68.3167	0	0	0	1	0	0	1	0	0	0	0	2	1
5735787	8956216	2	2	0	0	1	0	0	1	1	60	15.1596	-0.129016	0	2021-09-17 20:10:13	44		44	2021-09-17 20:54:13	0				2021-09-16	2021-10-06	2021-09-18	2021-10-03			0		2021-09-15	2021-09-30 00:00:00	2021-09-30	2021-11-23	68.3167	0	0	0	1	0	0	1	0	0	0	0	2	1
5737418	10489033	1	1	0	0	1	0	0	1	2	43	25.6406	0.425394	1	2021-09-30 08:37:34	95		95	2021-09-30 10:12:34	0				2021-09-29	2021-11-02	2021-09-30	2021-10-26					2021-09-28	2021-10-19 00:00:00	2021-10-19	2022-01-15	106.641	0	0	0	0	0	0	0	0	0	0	0	0	0
5741234	9228542	2	1	0	0	0	0	1	3	2	86					1440		1440			M853	2022-02-07	2022-02-07	2021-10-27	2022-01-07			2022-02-21	14	0		2022-01-15 00:00:00	2022-05-03 00:00:00	2022-05-03		85	0	0	0	0	0	0	0	0	1	0	0	1	1
5741823	10331451	1	1	0	0	0	0	1	3	1	84					15840		15840			M1256	2021-12-07	2021-12-17	2021-11-19	2021-11-29							2021-12-07 00:00:00	2021-12-17 00:00:00	2021-12-17	2022-03-16	99	1	0	1	1	1	0	0	0	0	0	0	6	1
5742966	3343380	3	1	0	0	0	0	1	3	2	48					2880		2880			M1204	2022-01-12	2022-01-13	2021-10-16	2021-10-26							2022-01-12 00:00:00	2022-01-13 00:00:00	2022-01-13	2022-01-25	13	0	0	0	0	0	0	0	0	0	0	0	0	0
5742966	10277875	0	2	0	0	0	0	1	3	2	48					2880		2880			M1204	2022-01-12	2022-01-13	2021-10-11	2021-10-20							2022-01-12 00:00:00	2022-01-13 00:00:00	2022-01-13	2022-01-25	13	0	0	0	0	0	0	0	0	0	0	0	0	0
5749335	10115442	1	1	0	0	0	0	1	3	1	43					7200		7200			M901	2021-10-22	2021-10-26	2021-08-29	2021-09-24							2021-10-21 00:00:00	2021-10-26 00:00:00	2021-10-26	2021-11-10	19	0	0	0	0	0	0	0	0	0	0	0	0	0
5751752	9228542	2	1	0	0	0	0	1	3	2	85					8640		8640			SU	2022-01-21	2022-01-26	2021-10-27	2022-01-07			2022-01-30	9	0		2022-01-10 00:00:00	2022-02-05 00:00:00	2022-02-05	2022-02-21	31	1	0	0	1	1	0	1	0	1	0	0	7	1
5766851	6164612	0	1	0	0	0	0	1	3	2	75					7200		7200			M1104	2021-10-02	2021-10-06	2021-09-27	2021-10-01			2021-10-05	3	0		2021-10-02 00:00:00	2021-10-06 00:00:00	2021-10-06	2021-12-28	87	0	0	0	0	0	0	0	0	0	0	0	0	1
5766851	10489033	1	2	0	0	0	1	0	2	2	75	23.0296	3.08356		2021-10-02 23:17:20	163		163	2021-10-03 02:00:20					2021-09-29	2021-11-02	2021-09-30	2021-10-26	2021-10-05	2.02963	0		2021-10-02	2021-10-06 00:00:00	2021-10-06	2021-12-28	86.0296	0	0	0	0	0	0	0	0	0	0	0	0	1
5767486	8956216	2	1	0	1	0	0	1	3	1	89					4320		4320			M1102	2021-12-07	2021-12-09	2021-09-16	2021-10-06			2021-12-07	0	1	ab50	2021-12-06 00:00:00	2021-12-15 00:00:00	2021-12-15		8	1	0	0	1	1	0	1	0	0	0	0	6	0
5767486	10489033	1	2	0	1	0	0	1	3	1	89					4320		4320			M1102	2021-12-07	2021-12-09	2021-09-29	2021-11-02			2021-12-07	0	1	ab50	2021-12-06 00:00:00	2021-12-15 00:00:00	2021-12-15		8	1	0	0	1	1	0	1	0	0	0	0	6	0
5774256	5845065	2	1	0	0	1	0	0	1	2	78	16.5684	-14.5171	0	2021-09-06 10:21:26	74		74	2021-09-06 11:35:26	0				2021-09-05	2021-09-25	2021-09-21	2021-09-23					2021-08-25	2021-10-08 00:00:00	2021-10-08		31.5684	0	0	0	0	0	0	0	0	0	0	0	0	0
5789816	10355792	0	1	0	0	0	0	1	3	2	82					7200		7200			M1214	2021-12-20	2021-12-24	2021-11-27	2021-12-01							2021-12-16 00:00:00	2021-12-24 00:00:00	2021-12-24	2022-01-07	18	1	0	1	1	0	0	0	0	0	0	0	4	0
5792435	9228542	2	1	0	0	0	0	1	3	2	61					28800		28800			M1354	2021-12-23	2022-01-11	2021-10-27	2022-01-07							2021-12-23 00:00:00	2022-01-11 00:00:00	2022-01-11		19	0	0	0	0	0	0	0	0	0	0	0	0	1
5799818	3343380	3	1	0	0	0	0	1	3	2	82					8640		8640			M1204	2021-11-19	2021-11-24	2021-10-16	2021-10-26							2021-11-19 00:00:00	2021-11-24 00:00:00	2021-11-24	2022-01-04	46	1	0	1	1	1	0	0	0	1	0	0	7	1
5799818	10277875	0	2	0	0	0	0	1	3	2	82					8640		8640			M1204	2021-11-19	2021-11-24	2021-10-11	2021-10-20							2021-11-19 00:00:00	2021-11-24 00:00:00	2021-11-24	2022-01-04	46	1	0	1	1	1	0	0	0	1	0	0	7	1
5818978	9325563	0	3	0	0	0	0	1	3	1	44					1440		1440			M706	2021-08-31	2021-08-31	2021-08-27	2021-10-15							2021-08-31 00:00:00	2021-09-06 00:00:00	2021-09-06	2021-09-14	14	0	0	1	0	0	0	0	0	0	0	0	1	1
5818978	10115442	1	4	0	0	1	0	0	1	1	44	-1.52019	1.52157	0	2021-09-06 12:29:04	2		2	2021-09-06 12:31:04	0				2021-08-29	2021-09-24	2021-09-05	2021-09-05					2021-08-31	2021-09-06 00:00:00	2021-09-06	2021-09-14	7.47981	0	0	1	0	0	0	0	0	0	0	0	1	1
5819294	10513330	1	1	0	0	1	0	0	1	1	66	1.15295	0.860938	1	2021-10-26 20:19:45	20		20	2021-10-26 20:39:45	0				2021-10-26	2021-10-30	2021-10-26	2021-10-28										0	0	0	0	0	0	0	0	0	0	0	0	0
5845065	8472974	0	1	0	1	1	0	0	1	1	79	-3.67102	11.7127	0	2021-09-15 16:06:16	60		60	2021-09-15 17:06:16	0				2021-08-14	2021-09-16	2021-09-04	2021-09-12	2021-09-22	6.32898	1	R014/020	2021-09-05 00:00:00	2021-09-25 00:00:00	2021-09-10	2021-12-09	84.329	1	0	0	1	0	0	1	0	0	0	0	4	1
5845065	8956216	2	2	0	1	1	0	0	1	1	79	15.1596	-0.117905	0	2021-09-17 20:10:13	60		60	2021-09-17 21:10:13	0				2021-09-16	2021-10-06	2021-09-18	2021-10-03	2021-09-22		1	R014/020	2021-09-05 00:00:00	2021-09-25 00:00:00	2021-09-10	2021-12-09	84.329	1	0	0	1	0	0	1	0	0	0	0	4	1
5852172	10355792	0	1	0	0	0	0	1	3	2	69					7200		7200			M1214	2021-12-05	2021-12-09	2021-11-27	2021-12-01							2021-11-30 00:00:00	2021-12-09 00:00:00	2021-12-09	2022-03-03	88	1	0	1	1	1	0	0	0	0	0	0	6	0
5891595	10489033	1	1	0	0	0	0	1	3	1	81					7200		7200			M1114	2021-11-07	2021-11-11	2021-09-29	2021-11-02							2021-11-07 00:00:00	2021-11-11 00:00:00	2021-11-11	2021-12-14	37	1	0	1	1	0	0	0	0	0	0	0	4	0
5897827	5373325	0	1	0	0	0	0	1	3	1	76					5760		5760			M1101	2022-02-10	2022-02-13	2021-11-02	2021-11-18							2022-02-10 00:00:00	2022-02-13 00:00:00	2022-02-13	2022-04-28	77	1	0	1	1	1	1	1	0	0	0	0	8	0
5897827	9944055	0	2	0	0	1	0	0	1	1	76	-9.26793	20.2686	0	2021-10-21 06:25:49	1		1	2021-10-21 06:26:49	0				2021-09-27	2021-11-16	2021-10-01	2021-10-12					2021-10-20	2021-10-25 00:00:00	2022-02-13	2022-04-28	188.732	1	0	1	1	1	1	1	0	0	0	0	8	0
5897911	9228542	2	1	0	1	0	0	1	3	2	82					2880		2880			M806	2022-03-27	2022-03-28	2021-10-27	2022-01-07			2022-04-05	9	1	R014/020	2022-03-27 00:00:00	2022-04-15 00:00:00	2022-04-15	2022-06-27	92	1	0	1	1	1	0	0	0	0	0	0	6	1
5901864	9033918	0	1	0	0	0	0	1	3	2	68					2880		2880			M802	2021-11-17	2021-11-18	2021-09-23	2021-11-02							2021-11-17 00:00:00	2021-11-18 00:00:00	2021-11-18	2022-01-25	69	0	0	0	0	0	0	0	0	0	0	0	0	0
5902088	5373325	0	1	0	0	1	0	0	1	1	88	1.41728	1.59869	1	2021-11-15 13:59:07	23		23	2021-11-15 14:22:07	0				2021-11-02	2021-11-18	2021-11-14	2021-11-17	2022-05-29	194.417	0		2021-11-01	2021-11-18 00:00:00	2021-11-18	2022-01-17	62.4173	1	0	0	0	0	0	1	0	0	0	0	3	0
5902088	10513330	1	2	0	0	0	0	1	3	1	88					20160		20160			M861	2021-11-01	2021-11-14	2021-10-26	2021-10-30			2022-05-29	209	0		2021-11-01 00:00:00	2021-11-18 00:00:00	2021-11-18	2022-01-17	77	1	0	0	0	0	0	1	0	0	0	0	3	0
5907770	9173169	4	1	0	1	0	0	1	3	1	75					36000		36000			M1208	2022-01-03	2022-01-27	2021-09-16	2021-12-04			2022-01-11	8	1	R014/020	2022-01-01 00:00:00	2022-01-27 00:00:00	2022-01-27	2022-04-27	114	1	0	1	0	1	0	1	0	0	0	0	6	0
5910052	9325563	0	1	0	0	0	0	1	3	1	72					1440		1440			M1111	2021-09-07	2021-09-07	2021-08-27	2021-10-15							2021-09-07 00:00:00	2021-09-14 00:00:00	2021-09-14		7	1	0	0	1	1	0	0	0	0	0	0	5	0
5911939	5373325	0	1	0	0	0	0	1	3	1	86					1440		1440			M1101	2022-01-16	2022-01-16	2021-11-02	2021-11-18			2022-01-21	5	0		2022-01-16 00:00:00	2022-01-27 00:00:00	2022-01-27		11	0	1	0	0	0	0	1	0	0	0	0	2	1
5911939	10489033	1	2	0	0	0	0	1	3	1	86					2880		2880			M1111	2022-01-18	2022-01-19	2021-09-29	2021-11-02			2022-01-21	3	0		2022-01-16 00:00:00	2022-01-27 00:00:00	2022-01-27		9	0	1	0	0	0	0	1	0	0	0	0	2	1
5915119	9173169	4	1	0	0	0	0	1	3	1	59					1440		1440			ICUA	2021-11-12	2021-11-12	2021-09-16	2021-12-04							2021-11-12 00:00:00	2021-11-16 00:00:00	2021-11-16	2022-01-06	55	1	0	1	1	0	0	1	0	0	0	0	5	1
5915119	9267963	3	2	0	0	0	0	1	3	1	59					5760		5760			M1254	2021-11-13	2021-11-16	2021-09-19	2021-09-29							2021-11-12 00:00:00	2021-11-16 00:00:00	2021-11-16	2022-01-06	54	1	0	1	1	0	0	1	0	0	0	0	5	1
5915119	10496716	1	3	0	0	0	0	1	3	1	59					1440		1440			ICUA	2021-11-12	2021-11-12	2021-10-06	2021-10-08							2021-11-12 00:00:00	2021-11-16 00:00:00	2021-11-16	2022-01-06	55	1	0	1	1	0	0	1	0	0	0	0	5	1
5922236	10476145	0	1	0	0	0	0	1	3	2	87					7200		7200			ICUA	2021-10-07	2021-10-11	2021-09-16	2021-10-01			2021-10-19	12	0		2021-10-06 00:00:00	2021-11-10 00:00:00	2021-11-10	2021-12-29	83	1	0	1	1	1	0	0	0	0	0	0	6	0
5922450	9228542	2	1	0	0	0	0	1	3	2	72					2880		2880			M855	2021-11-14	2021-11-15	2021-10-27	2022-01-07							2021-11-14 00:00:00	2021-11-15 00:00:00	2021-11-15	2021-12-14	30	0	0	0	0	0	0	0	0	0	0	0	0	0
5930999	5845065	2	1	0	0	1	0	0	1	2	32	13.6126	-11.5869	0	2021-09-09 09:17:49	37		37	2021-09-09 09:54:49	0				2021-09-05	2021-09-25	2021-09-21	2021-09-23					2021-09-06	2021-09-10 00:00:00	2021-09-10	2021-10-15	35.6126	0	0	0	0	0	0	0	0	0	0	0	0	0
5933983	9944055	0	1	0	0	1	0	0	1	2	74	6.95506	4.08661	1	2021-10-05 01:04:43	60		60	2021-10-05 02:04:43	0				2021-09-27	2021-11-16	2021-10-01	2021-10-12	2021-10-07	1.95506	0		2021-10-04	2021-10-08 00:00:00	2021-10-08	2021-10-13	7.95506	0	0	0	0	0	1	0	0	0	0	0	1	1
5938730	3343380	3	1	0	0	0	0	1	3	2	91					8640		8640			M1204	2021-12-04	2021-12-09	2021-10-16	2021-10-26							2021-12-03 00:00:00	2022-01-01 00:00:00	2022-01-01	2022-03-11	97	1	0	1	1	0	0	0	0	0	0	0	4	1
5938730	9173169	4	2	0	0	0	0	1	3	2	91					33120		33120			M1263	2021-12-10	2022-01-01	2021-09-16	2021-12-04							2021-12-03 00:00:00	2022-01-01 00:00:00	2022-01-01	2022-03-11	91	1	0	1	1	0	0	0	0	0	0	0	4	1
5938730	10277875	0	3	0	0	0	0	1	3	2	91					8640		8640			M1204	2021-12-04	2021-12-09	2021-10-11	2021-10-20							2021-12-03 00:00:00	2022-01-01 00:00:00	2022-01-01	2022-03-11	97	1	0	1	1	0	0	0	0	0	0	0	4	1
5945277	10476145	0	1	0	1	1	0	0	1	1	70	-2.91133	9.91203	0	2021-09-29 21:52:19	1		1	2021-09-29 21:53:19	0				2021-09-16	2021-10-01	2021-09-20	2021-09-27	2021-12-13	74.0887	1	R014/020	2021-09-23	2021-12-17 00:00:00	2021-12-17		78.0887	1	0	0	1	0	0	0	0	0	1	0	5	1
5945723	6164612	0	1	0	0	0	0	1	3	2	87					4320		4320			M1104	2021-11-25	2021-11-27	2021-09-27	2021-10-01							2021-11-24 00:00:00	2021-11-27 00:00:00	2021-11-27	2021-12-20	25	0	0	0	1	0	0	0	0	0	0	0	1	0
5948558	5845065	2	1	0	0	0	0	1	3	1	58					25920		25920			M1101	2021-10-30	2021-11-16	2021-09-05	2021-09-25							2021-10-30 00:00:00	2021-11-16 00:00:00	2021-11-16		17	1	0	0	0	0	0	1	0	0	0	0	3	0
5948558	10489033	1	2	0	0	1	0	0	1	1	58	-4.65472	30.8415	0	2021-10-30 15:42:48	269	25920	26189	2021-10-30 20:11:48	1	M1101	2021-10-30	2021-11-16	2021-09-29	2021-11-02	2021-09-30	2021-10-26					2021-10-30	2021-11-16 00:00:00	2021-11-16		16.3453	1	0	0	0	0	0	1	0	0	0	0	3	0
5953731	8956216	2	1	0	0	0	1	0	2	1	79	0.212558	14.8402		2021-10-02 18:53:55	76		76	2021-10-02 20:09:55					2021-09-16	2021-10-06	2021-09-18	2021-10-03					2021-08-22	2021-10-12 00:00:00	2021-10-12	2021-11-30	58.2126	1	0	1	1	1	0	0	0	0	1	0	8	0
5954064	9228542	2	1	0	0	0	0	1	3	2	83					2880		2880			SU	2021-12-11	2021-12-12	2021-10-27	2022-01-07							2021-12-11 00:00:00	2021-12-14 00:00:00	2021-12-14	2021-12-21	10	1	0	0	1	0	0	0	0	0	0	0	3	0
5956175	5845065	2	1	0	0	1	0	0	1	1	53	4.78742	-2.78534	0	2021-09-18 05:06:07	3		3	2021-09-18 05:09:07	0				2021-09-05	2021-09-25	2021-09-21	2021-09-23					2021-09-16	2021-09-18 00:00:00	2021-09-18	2021-11-30	72.7874	0	0	0	1	0	1	0	0	0	0	0	2	0
5961306	8978719	0	1	0	0	0	0	1	3	2	85					5760		5760			M1002	2021-11-10	2021-11-13	2021-08-18	2021-09-18							2021-11-09 00:00:00	2021-11-13 00:00:00	2021-11-13	2021-12-21	41	1	0	0	1	0	0	0	0	0	0	0	3	0
5964202	10331451	1	1	0	0	0	0	1	3	1	67					12960		12960			M1256	2022-02-21	2022-03-01	2021-11-19	2021-11-29							2022-02-21 00:00:00	2022-03-01 00:00:00	2022-03-01	2022-05-28	96	1	0	1	1	1	0	0	0	0	0	0	6	0
5974009	9228542	2	1	0	0	0	0	1	3	2	60					1440		1440			SU	2021-11-22	2021-11-22	2021-10-27	2022-01-07							2021-11-22 00:00:00	2021-11-25 00:00:00	2021-11-25	2021-12-14	22	0	0	0	0	0	0	0	0	0	0	0	0	0
5975498	9944055	0	1	0	0	1	0	0	1	2	56	14.1454	-2.82946	0	2021-09-27 20:30:35	455		455	2021-09-28 04:05:35	0				2021-09-27	2021-11-16	2021-10-01	2021-10-12					2021-09-27	2021-09-30 00:00:00	2021-09-30	2021-12-22	85.1454	0	0	0	0	0	0	0	0	0	0	0	0	0
5982461	8472974	0	1	0	0	1	0	0	1	1	52	-4.77267	12.7893	0	2021-09-16 18:32:39	24		24	2021-09-16 18:56:39	0				2021-08-14	2021-09-16	2021-09-04	2021-09-12					2021-09-16	2021-09-18 00:00:00	2021-09-18	2021-12-16	90.2273	0	0	0	1	0	1	1	0	0	0	0	3	0
5982461	8956216	2	2	0	0	1	0	0	1	1	52	16.2273	-1.21066	0	2021-09-16 18:32:39	24		24	2021-09-16 18:56:39	0				2021-09-16	2021-10-06	2021-09-18	2021-10-03			0		2021-09-16	2021-09-18 00:00:00	2021-09-18	2021-12-16	90.2273	0	0	0	1	0	1	1	0	0	0	0	3	0
5984003	10331451	1	1	0	0	0	0	1	3	1	53					2880		2880			M1256	2022-02-23	2022-02-24	2021-11-19	2021-11-29							2022-02-23 00:00:00	2022-02-24 00:00:00	2022-02-24	2022-04-27	63	1	0	0	1	0	0	0	0	1	0	0	4	0
5988768	5373325	0	1	0	0	0	0	1	3	1	41					4320		4320			M1252	2021-11-18	2021-11-20	2021-11-02	2021-11-18							2021-11-18 00:00:00	2021-11-20 00:00:00	2021-11-20	2021-12-07	19	1	1	0	1	1	0	0	0	0	0	0	6	0
5988768	8697952	0	2	0	0	0	0	1	3	1	41					4320		4320			M1252	2021-11-18	2021-11-20	2021-09-29	2021-10-05							2021-11-18 00:00:00	2021-11-20 00:00:00	2021-11-20	2021-12-07	19	1	1	0	1	1	0	0	0	0	0	0	6	0
5988768	9193901	0	3	0	0	0	0	1	3	1	41					4320		4320			M1252	2021-11-18	2021-11-20	2021-08-26	2021-09-24							2021-11-18 00:00:00	2021-11-20 00:00:00	2021-11-20	2021-12-07	19	1	1	0	1	1	0	0	0	0	0	0	6	0
5989342	5845065	2	1	0	0	0	1	0	2	2	72	0.553819	1.44896		2021-09-22 10:42:30	4		4	2021-09-22 10:46:30					2021-09-05	2021-09-25	2021-09-21	2021-09-23					2021-09-13	2021-09-25 00:00:00	2021-09-25	2021-12-17	85.5538	1	0	0	1	0	0	0	0	0	0	0	3	0
5989342	8978719	0	2	0	0	0	0	1	3	2	72					18720		18720			M1002	2021-09-13	2021-09-25	2021-08-18	2021-09-18							2021-09-13 00:00:00	2021-09-25 00:00:00	2021-09-25	2021-12-17	95	1	0	0	1	0	0	0	0	0	0	0	3	0
5989796	3343380	3	1	0	0	0	0	1	3	2	55					4320		4320			M1204	2022-01-12	2022-01-14	2021-10-16	2021-10-26							2022-01-12 00:00:00	2022-01-14 00:00:00	2022-01-14	2022-04-05	83	1	0	1	1	0	0	0	0	0	0	0	4	0
5989796	10277875	0	2	0	0	0	0	1	3	2	55					4320		4320			M1204	2022-01-12	2022-01-14	2021-10-11	2021-10-20							2022-01-12 00:00:00	2022-01-14 00:00:00	2022-01-14	2022-04-05	83	1	0	1	1	0	0	0	0	0	0	0	4	0
5993922	8978719	0	1	0	0	0	0	1	3	2	58					24480		24480			M914	2021-11-10	2021-11-26	2021-08-18	2021-09-18							2021-11-10 00:00:00	2021-11-26 00:00:00	2021-11-26	2021-12-20	40	0	0	0	0	0	0	1	0	0	0	0	1	1
5994390	9228542	2	1	0	0	0	0	1	3	2	64					7200		7200			M806	2022-03-28	2022-04-01	2021-10-27	2022-01-07							2022-03-28 00:00:00	2022-04-01 00:00:00	2022-04-01	2022-06-26	90	1	0	1	1	0	0	0	0	0	0	0	4	0
5996421	9944055	0	1	0	0	0	0	1	3	1	60					7200		7200			M1202	2021-12-13	2021-12-17	2021-09-27	2021-11-16							2021-12-13 00:00:00	2021-12-17 00:00:00	2021-12-17	2022-01-13	31	1	0	0	0	0	1	1	0	0	0	0	4	1
5998000	9228542	2	1	0	0	0	0	1	3	1	68					1440		1440			SU	2021-12-28	2021-12-28	2021-10-27	2022-01-07							2021-12-28 00:00:00	2021-12-31 00:00:00	2021-12-31	2022-03-15	77	0	0	0	0	0	0	0	0	1	0	0	1	0
5998000	10513330	1	2	0	0	0	0	1	3	1	68					4320		4320			M861	2021-12-29	2021-12-31	2021-10-26	2021-10-30							2021-12-28 00:00:00	2021-12-31 00:00:00	2021-12-31	2022-03-15	76	0	0	0	0	0	0	0	0	1	0	0	1	0
5998932	10476145	0	1	0	0	1	0	0	1	1	52	6.29729	1.42076	1	2021-09-20 16:51:54	1034		1034	2021-09-21 10:05:54	1	ICUA	2021-09-20	2021-09-20	2021-09-16	2021-10-01	2021-09-20	2021-09-27					2021-09-20	2021-09-24 00:00:00	2021-09-24	2021-12-20	90.2973	1	0	0	0	0	0	0	0	0	0	0	2	0
6002191	5845065	2	1	0	0	1	0	0	1	2	62	10.3234	-6.87622	0	2021-09-12 16:14:15	2084		2084	2021-09-14 02:58:15	0				2021-09-05	2021-09-25	2021-09-21	2021-09-23					2021-09-12	2021-09-15 00:00:00	2021-09-15	2021-10-08	25.3234	0	0	1	0	0	0	0	0	0	0	0	1	0
6002699	3343380	3	1	0	0	0	0	1	3	2	89					14400		14400			M1204	2021-12-07	2021-12-16	2021-10-16	2021-10-26							2021-12-07 00:00:00	2021-12-16 00:00:00	2021-12-16		9	0	0	1	1	0	0	0	0	0	0	0	2	0
6002699	10277875	0	2	0	0	0	0	1	3	2	89					14400		14400			M1204	2021-12-07	2021-12-16	2021-10-11	2021-10-20							2021-12-07 00:00:00	2021-12-16 00:00:00	2021-12-16		9	0	0	1	1	0	0	0	0	0	0	0	2	0
6005085	5845065	2	1	0	0	0	1	0	2	2	47	12.428	-10.4155		2021-09-10 13:43:38	18		18	2021-09-10 14:01:38					2021-09-05	2021-09-25	2021-09-21	2021-09-23					2021-09-08	2021-09-11 00:00:00	2021-09-20	2021-12-17	97.428	0	0	0	0	0	0	1	0	0	0	0	1	0
6005085	8978719	0	2	0	0	0	0	1	3	2	47					5760		5760			M1002	2021-09-17	2021-09-20	2021-08-18	2021-09-18							2021-09-16 00:00:00	2021-09-20 00:00:00	2021-09-20	2021-12-17	91	0	0	0	0	0	0	1	0	0	0	0	1	0
6006044	8472974	0	1	0	0	0	0	1	3	2	82					14400		14400			M1105	2021-11-17	2021-11-26	2021-08-14	2021-09-16							2021-11-17 00:00:00	2021-11-26 00:00:00	2021-11-26	2021-12-22	35	0	0	0	0	1	0	0	0	1	0	0	3	1
6006044	9345675	1	2	0	0	0	0	1	3	2	82					14400		14400			M1105	2021-11-17	2021-11-26	2021-10-12	2021-10-18							2021-11-17 00:00:00	2021-11-26 00:00:00	2021-11-26	2021-12-22	35	0	0	0	0	1	0	0	0	1	0	0	3	1
6008084	8472974	0	1	0	0	1	0	0	1	1	64	-2.57994	10.5869	0	2021-09-14 13:55:07	10		10	2021-09-14 14:05:07	0				2021-08-14	2021-09-16	2021-09-04	2021-09-12					2021-08-31	2021-09-28 00:00:00	2021-09-28	2021-12-14	90.4201	0	0	0	1	1	0	0	0	0	1	0	5	0
6009615	9944055	0	1	0	0	0	0	1	3	1	68					1440		1440			M905	2021-12-22	2021-12-22	2021-09-27	2021-11-16							2021-12-22 00:00:00	2021-12-24 00:00:00	2021-12-24	2022-02-14	54	1	0	0	1	0	1	1	0	0	0	0	5	0
6009615	10331451	1	2	0	0	0	0	1	3	1	68					4320		4320			M1256	2021-12-22	2021-12-24	2021-11-19	2021-11-29							2021-12-22 00:00:00	2021-12-24 00:00:00	2021-12-24	2022-02-14	54	1	0	0	1	0	1	1	0	0	0	0	5	0
6018852	8472974	0	1	0	0	1	0	0	1	2	74	10.9997	-2.08299	0	2021-09-01 00:00:30	1320	5760	7080	2021-09-01 22:00:30	1	ICUA	2021-08-23	2021-08-26	2021-08-14	2021-09-16	2021-09-04	2021-09-12	2021-09-05	3.99965	0		2021-08-23	2021-09-08 00:00:00	2021-09-08		6.99965	0	0	0	0	0	0	0	0	0	0	0	0	1
6020847	5845065	2	1	0	0	0	0	1	3	1	15					4320		4320			M613	2021-10-27	2021-10-29	2021-09-05	2021-09-25							2021-10-27 00:00:00	2021-10-29 00:00:00	2021-10-29	2021-11-04	8	0	0	0	0	0	0	0	0	0	0	0	0	0
6021312	5845065	2	1	0	0	1	0	0	1	2	55	10.3907	-6.41779	0	2021-09-12 14:37:23	2841		2841	2021-09-14 13:58:23	0				2021-09-05	2021-09-25	2021-09-21	2021-09-23					2021-08-27	2021-09-29 00:00:00	2021-09-29		16.3907	1	0	0	1	0	0	1	0	0	0	0	4	1
6021312	9325563	0	2	0	0	0	0	1	3	2	55					1440		1440			M1111	2021-08-27	2021-08-27	2021-08-27	2021-10-15							2021-08-27 00:00:00	2021-09-29 00:00:00	2021-09-29		33	1	0	0	1	0	0	1	0	0	0	0	4	1
6023434	5845065	2	1	0	0	0	1	0	2	2	57	8.29566	-6.17691		2021-09-14 16:54:15	171		171	2021-09-14 19:45:15					2021-09-05	2021-09-25	2021-09-21	2021-09-23					2021-09-14	2021-09-17 00:00:00	2021-09-17	2021-12-14	90.2957	0	0	0	1	0	0	0	0	0	0	0	1	0
6023758	8956216	2	1	0	0	0	1	0	2	2	69	3.42162	11.5916		2021-09-29 13:52:52	19		19	2021-09-29 14:11:52					2021-09-16	2021-10-06	2021-09-18	2021-10-03					2021-09-28	2021-10-07 00:00:00	2021-10-07	2021-12-29	90.4216	0	0	0	1	0	0	0	0	0	0	0	1	1
6027810	8978719	0	1	0	0	0	0	1	3	2	61					10080		10080			M914	2021-10-30	2021-11-05	2021-08-18	2021-09-18							2021-10-30 00:00:00	2021-11-05 00:00:00	2021-11-05	2021-12-21	52	0	0	0	1	0	0	0	0	0	0	0	1	1
6028657	8956216	2	1	0	0	0	0	1	3	1	71					1440		1440			M1102	2021-11-17	2021-11-17	2021-09-16	2021-10-06							2021-11-16 00:00:00	2021-11-23 00:00:00	2021-11-23	2022-02-13	88	0	0	0	1	1	0	1	0	0	0	0	4	0
6028657	9267963	3	2	0	0	0	0	1	3	1	71					1440		1440			M1254	2021-11-16	2021-11-16	2021-09-19	2021-09-29							2021-11-16 00:00:00	2021-11-23 00:00:00	2021-11-23	2022-02-13	89	0	0	0	1	1	0	1	0	0	0	0	4	0
6028657	10489033	1	3	0	0	0	0	1	3	1	71					8640		8640			M1114	2021-11-18	2021-11-23	2021-09-29	2021-11-02							2021-11-16 00:00:00	2021-11-23 00:00:00	2021-11-23	2022-02-13	87	0	0	0	1	1	0	1	0	0	0	0	4	0
6028999	5845065	2	1	0	0	0	1	0	2	2	59	-2.29325	4.29811		2021-09-25 07:02:17	7		7	2021-09-25 07:09:17					2021-09-05	2021-09-25	2021-09-21	2021-09-23					2021-09-24	2021-09-25 00:00:00	2021-09-25	2021-11-18	53.7067	1	0	0	1	0	0	0	0	0	0	0	3	0
6029436	10115442	1	1	0	0	0	0	1	3	1	63					2880		2880			M901	2021-10-30	2021-10-31	2021-08-29	2021-09-24							2021-10-30 00:00:00	2021-10-31 00:00:00	2021-10-31	2022-01-24	86	0	0	0	1	0	0	1	0	0	0	0	2	0
6033400	9944055	0	1	0	0	0	0	1	3	1	66					7200		7200			M1202	2022-01-22	2022-01-26	2021-09-27	2021-11-16							2022-01-22 00:00:00	2022-02-01 00:00:00	2022-02-01	2022-02-10	19	0	0	0	1	0	0	0	0	0	0	0	1	1
6033741	8956216	2	1	0	0	1	0	0	1	1	87	2.718	12.4244	1	2021-09-30 06:46:05	205		205	2021-09-30 10:11:05	0				2021-09-16	2021-10-06	2021-09-18	2021-10-03										0	0	0	0	0	0	0	0	0	0	0	0	0
6033976	5845065	2	1	0	0	0	0	1	3	1	80					5760		5760			M613	2021-09-27	2021-09-30	2021-09-05	2021-09-25							2021-09-27 00:00:00	2021-09-30 00:00:00	2021-09-30	2021-12-08	72	0	1	0	1	0	0	0	0	0	0	0	2	0
6034981	9033918	0	1	0	0	0	0	1	3	2	77					4320		4320			M802	2021-11-26	2021-11-28	2021-09-23	2021-11-02							2021-11-26 00:00:00	2021-11-28 00:00:00	2021-11-28	2021-12-28	32	1	0	1	0	0	0	0	0	1	0	0	4	0
6037719	9173169	4	1	0	0	0	0	1	3	1	83					7200		7200			ICUA	2021-12-15	2021-12-19	2021-09-16	2021-12-04			2021-12-16	1	0		2021-12-15 00:00:00	2021-12-24 00:00:00	2021-12-24	2022-01-11	27	0	0	1	1	1	0	0	0	1	0	0	5	0
6037719	10496716	1	2	0	0	0	0	1	3	1	83					7200		7200			ICUA	2021-12-15	2021-12-19	2021-10-06	2021-10-08			2021-12-16	1	0		2021-12-15 00:00:00	2021-12-24 00:00:00	2021-12-24	2022-01-11	27	0	0	1	1	1	0	0	0	1	0	0	5	0
6038146	9228542	2	1	0	0	0	0	1	3	1	89					5760		5760			SU	2022-01-01	2022-01-04	2021-10-27	2022-01-07							2021-12-31 00:00:00	2022-02-03 00:00:00	2022-02-03	2022-03-31	89	0	0	0	1	0	0	1	0	1	0	0	3	0
6040914	9325563	0	1	0	0	0	0	1	3	1	67					5760		5760			M706	2021-09-15	2021-09-18	2021-08-27	2021-10-15							2021-09-15 00:00:00	2021-09-18 00:00:00	2021-09-18	2021-12-17	93	1	0	0	1	0	1	1	0	1	0	0	6	1
6040914	10489033	1	2	0	0	1	0	0	1	1	67	5.33793	21.7211	1	2021-10-20 15:53:23	1525		1525	2021-10-21 17:18:23	0				2021-09-29	2021-11-02	2021-09-30	2021-10-26					2021-10-20	2021-10-23	2021-09-18	2021-12-17	57.3379	1	0	0	1	0	1	1	0	0	1	0	7	1
6041000	9345675	1	1	0	0	0	0	1	3	2	54					1440		1440			M1105	2022-01-12	2022-01-12	2021-10-12	2021-10-18							2022-01-12 00:00:00	2022-01-14 00:00:00	2022-01-14	2022-04-11	89	1	0	1	1	0	0	0	0	0	0	0	4	0
6062226	3575840	1	1	0	0	0	0	1	3	2	63					4320		4320			M810	2021-09-15	2021-09-17	2021-08-30	2021-10-12							2021-09-15 00:00:00	2021-09-17 00:00:00	2021-09-17	2021-09-22	7	1	0	0	0	0	0	0	0	0	0	0	2	0
6065114	10355792	0	1	0	0	0	0	1	3	2	79					23040		23040			M1214	2022-03-01	2022-03-16	2021-11-27	2021-12-01							2022-02-27 00:00:00	2022-03-16 00:00:00	2022-03-16	2022-06-07	98	1	0	0	1	0	0	0	0	0	0	0	3	1
6066487	5845065	2	1	0	0	1	0	0	1	1	85	5.63655	-3.62613	0	2021-09-17 08:43:22	15		15	2021-09-17 08:58:22	0				2021-09-05	2021-09-25	2021-09-21	2021-09-23					2021-09-16	2021-09-18 00:00:00	2021-09-27	2021-12-01	74.6366	0	1	0	0	0	0	1	0	0	0	0	2	1
6066487	9193901	0	2	0	0	0	0	1	3	1	85					4320		4320			M1252	2021-09-25	2021-09-27	2021-08-26	2021-09-24							2021-09-24 00:00:00	2021-09-27 00:00:00	2021-09-27	2021-12-01	67	0	1	0	0	0	0	1	0	0	0	0	2	1
6066594	8978719	0	1	0	0	0	0	1	3	1	81					2880		2880			ICUB	2021-09-16	2021-09-17	2021-08-18	2021-09-18							2021-09-09 00:00:00	2021-10-06 00:00:00	2021-10-06	2021-12-14	89	1	1	1	1	1	0	0	0	0	0	0	7	0
6066594	9944055	0	2	0	0	1	0	0	1	1	81	-14.3531	25.3601	0	2021-10-26 08:28:31	10		10	2021-10-26 08:38:31	0				2021-09-27	2021-11-16	2021-10-01	2021-10-12					2021-10-24	2021-11-06	2021-10-06	2021-12-14	48.6469	1	1	1	1	1	0	0	0	0	0	0	7	0
6066594	10489033	1	3	0	0	1	0	0	1	1	81	-1.41167	27.4179	0	2021-10-27 09:52:48	9		9	2021-10-27 10:01:48	0				2021-09-29	2021-11-02	2021-09-30	2021-10-26					2021-10-24	2021-11-06	2021-10-06	2021-12-14	47.5883	1	1	1	1	1	0	0	0	0	0	0	7	0
6068853	5373325	0	1	0	0	0	0	1	3	1	84					8640		8640			M1101	2022-01-07	2022-01-12	2021-11-02	2021-11-18			2022-11-24	321	0		2022-01-07 00:00:00	2022-01-12 00:00:00	2022-01-12	2022-04-12	95	1	1	1	1	1	0	1	0	0	0	0	8	0
6070352	3343380	3	1	0	0	0	0	1	3	2	75					5760		5760			M1204	2022-01-24	2022-01-27	2021-10-16	2021-10-26							2022-01-24 00:00:00	2022-01-27 00:00:00	2022-01-27	2022-04-26	92	1	0	0	0	0	1	1	0	0	0	0	4	0
6071916	8697952	0	1	0	0	0	0	1	3	1	81					1440		1440			M1252	2021-12-29	2021-12-29	2021-09-29	2021-10-05			2022-01-06	8	0		2021-12-23 00:00:00	2022-02-10 00:00:00	2022-02-10	2022-03-08	69	1	0	1	1	1	1	0	0	0	0	0	7	1
6071916	9325563	0	2	0	0	0	0	1	3	1	81					27360		27360			M1110	2021-12-31	2022-01-18	2021-08-27	2021-10-15			2022-01-06	6	0		2021-12-23 00:00:00	2022-02-10 00:00:00	2022-02-10	2022-03-08	67	1	0	1	1	1	1	0	0	0	0	0	7	1
6071916	10489033	1	3	0	0	0	0	1	3	1	81					1440		1440			M1101	2021-12-30	2021-12-30	2021-09-29	2021-11-02			2022-01-06	7	0		2021-12-23 00:00:00	2022-02-10 00:00:00	2022-02-10	2022-03-08	68	1	0	1	1	1	1	0	0	0	0	0	7	1
6074495	8978719	0	1	0	0	0	0	1	3	2	56					14400		14400			M1002	2021-11-03	2021-11-12	2021-08-18	2021-09-18							2021-11-02 00:00:00	2021-11-12 00:00:00	2021-11-12	2022-02-08	97	0	0	0	0	0	0	1	0	0	0	0	1	0
6077780	9228542	2	1	0	0	0	0	1	3	2	67					11520		11520			M1354	2021-12-15	2021-12-22	2021-10-27	2022-01-07							2021-12-15 00:00:00	2021-12-22 00:00:00	2021-12-22		7	0	0	0	0	0	0	0	0	0	0	0	0	1
6078135	8956216	2	1	0	0	0	1	0	2	2	70	0.270197	14.7367		2021-10-02 17:30:55	10		10	2021-10-02 17:40:55					2021-09-16	2021-10-06	2021-09-18	2021-10-03					2021-09-29	2021-10-05 00:00:00	2021-10-05	2021-11-17	45.2702	1	0	1	1	0	1	1	0	0	0	0	6	0
6080804	5845065	2	1	0	0	0	1	0	2	1	75	16.6586	-14.6551		2021-09-06 08:11:39	5		5	2021-09-06 08:16:39					2021-09-05	2021-09-25	2021-09-21	2021-09-23					2021-09-05	2021-09-17 00:00:00	2021-09-17	2021-12-07	91.6586	0	0	0	1	1	0	0	0	0	1	0	5	0
6080804	8956216	2	2	0	0	0	1	0	2	1	75	16.3932	-1.36613		2021-09-16 14:33:46	39		39	2021-09-16 15:12:46					2021-09-16	2021-10-06	2021-09-18	2021-10-03					2021-09-05	2021-09-17 00:00:00	2021-09-17	2021-12-07	81.3932	0	0	0	1	1	0	0	0	0	1	0	5	0
6080804	10476145	0	3	0	0	0	1	0	2	1	75	11	-3.85417		2021-09-16	210		210	2021-09-16 03:30:00					2021-09-16	2021-10-01	2021-09-20	2021-09-27					2021-09-05	2021-09-17 00:00:00	2021-09-17	2021-12-07	82	0	0	0	1	1	0	0	0	0	1	0	5	0
6081671	8956216	2	1	0	0	1	0	0	1	1	80	16.2841	-1.25212	0	2021-09-16 17:10:57	46		46	2021-09-16 17:56:57	0				2021-09-16	2021-10-06	2021-09-18	2021-10-03										0	0	0	0	0	0	0	0	0	0	0	0	0
6081859	8978719	0	1	0	0	0	0	1	3	2	69					15840		15840			M1002	2021-09-28	2021-10-08	2021-08-18	2021-09-18							2021-09-28 00:00:00	2021-10-08 00:00:00	2021-10-08	2022-01-05	99	1	0	0	0	0	0	0	0	0	0	0	2	0
6086488	8978719	0	1	0	0	0	0	1	3	2	61					1440		1440			M914	2021-09-28	2021-09-28	2021-08-18	2021-09-18							2021-09-28 00:00:00	2021-10-01 00:00:00	2021-10-01	2021-12-23	86	0	0	0	0	0	0	0	0	0	0	0	0	0
6089979	10331451	1	1	0	0	0	0	1	3	1	87					30240		30240			M1256	2021-12-20	2022-01-09	2021-11-19	2021-11-29			2022-01-04	15	0		2021-12-14 00:00:00	2022-01-09 00:00:00	2022-01-09		20	1	0	1	0	1	0	0	0	0	0	0	5	0
6091403	5845065	2	1	0	0	0	1	0	2	2	85	-0.899213	2.93949		2021-09-23 21:34:52	58		58	2021-09-23 22:32:52					2021-09-05	2021-09-25	2021-09-21	2021-09-23					2021-09-23	2021-09-28 00:00:00	2021-09-28	2021-10-18	24.1008	0	0	0	0	0	0	1	0	0	0	0	1	0
6097961	9944055	0	1	0	0	1	0	0	1	1	46	-27.4761	38.4768	0	2021-11-08 11:25:35	1		1	2021-11-08 11:26:35	0				2021-09-27	2021-11-16	2021-10-01	2021-10-12					2021-11-07	2021-11-10 00:00:00	2021-11-10	2022-01-26	78.5239	0	0	0	1	0	0	0	0	0	0	0	1	0
6100264	10489033	1	1	0	0	1	0	0	1	1	75	13.3271	12.75	1	2021-10-12 16:08:58	111		111	2021-10-12 17:59:58	0				2021-09-29	2021-11-02	2021-09-30	2021-10-26					2021-10-12	2021-10-14 00:00:00	2021-10-14	2021-12-09	57.3271	1	1	0	0	0	0	1	0	0	0	0	4	1
6100628	10115442	1	1	0	0	1	0	0	1	2	85	-6.71148	7.06218	0	2021-09-11 17:04:32	505		505	2021-09-12 01:29:32	0				2021-08-29	2021-09-24	2021-09-05	2021-09-05	2021-09-28	16.2885	0		2021-05-18	2021-10-20 00:00:00	2021-10-20		38.2885	0	0	0	0	1	0	0	0	0	0	0	2	1
6102347	9944055	0	1	0	0	1	0	0	1	1	47	12.3125	-1.31177	0	2021-09-29 16:30:03	1		1	2021-09-29 16:31:03	0				2021-09-27	2021-11-16	2021-10-01	2021-10-12					2021-09-28	2021-09-30 00:00:00	2021-09-30	2021-12-28	89.3125	0	0	0	0	0	0	0	0	0	0	0	0	0
6102772	8978719	0	1	0	0	0	0	1	3	2	70					5760		5760			M914	2021-10-07	2021-10-10	2021-08-18	2021-09-18							2021-10-07 00:00:00	2021-10-10 00:00:00	2021-10-10	2021-12-27	81	0	0	0	1	0	0	1	0	0	0	0	2	0
6107127	10489033	1	1	0	0	0	0	1	3	1	59					4320		4320			M1114	2021-11-04	2021-11-06	2021-09-29	2021-11-02							2021-11-03 00:00:00	2021-11-06 00:00:00	2021-11-06	2022-02-03	91	0	0	1	1	0	0	0	0	0	0	0	2	1
6109594	9944055	0	1	0	0	0	0	1	3	1	57					10080		10080			M1202	2021-12-14	2021-12-20	2021-09-27	2021-11-16							2021-12-14 00:00:00	2021-12-20 00:00:00	2021-12-20	2022-02-04	52	1	0	0	0	0	0	0	0	0	0	0	2	1
6109594	10489033	1	2	0	0	1	0	0	1	1	57	10.3592	17.6658	1	2021-10-15 15:22:49	2916		2916	2021-10-17 15:58:49	0				2021-09-29	2021-11-02	2021-09-30	2021-10-26					2021-10-15	2021-10-22 00:00:00	2021-12-20	2022-02-04	111.359	1	0	0	0	0	0	0	0	0	0	0	2	1
6113770	5845065	2	1	0	0	1	0	0	1	2	72	8.65159	-6.64534	0	2021-09-14 08:21:43	9		9	2021-09-14 08:30:43	0				2021-09-05	2021-09-25	2021-09-21	2021-09-23					2021-09-14	2021-09-15 00:00:00	2021-10-01	2021-11-03	49.6516	1	0	0	1	0	0	0	0	0	0	0	3	1
6113770	8472974	0	2	0	0	1	0	0	1	2	72	-2.15365	10.253	0	2021-09-14 03:41:15	143		143	2021-09-14 06:04:15	0				2021-08-14	2021-09-16	2021-09-04	2021-09-12					2021-09-14	2021-09-15 00:00:00	2021-10-01	2021-11-03	49.8464	1	0	0	1	0	0	0	0	0	0	0	3	1
6113770	10476145	0	3	0	0	1	0	0	1	2	72	7.79111	-0.764028	0	2021-09-19 05:00:48	39		39	2021-09-19 05:39:48	0				2021-09-16	2021-10-01	2021-09-20	2021-09-27					2021-09-17 00:00:00	2021-10-01 00:00:00	2021-10-01	2021-11-03	44.7911	1	0	0	1	0	0	0	0	0	0	0	3	1
6113955	8472974	0	1	0	1	1	0	0	1	1	85	-3.50039	11.5046	0	2021-09-15 12:00:34	6		6	2021-09-15 12:06:34	0				2021-08-14	2021-09-16	2021-09-04	2021-09-12	2021-10-26	40.4996	1	AB24	2021-08-03	2021-11-12 00:00:00	2021-11-12	2022-02-04	141.5	0	0	0	1	0	0	0	0	0	1	0	3	1
6122568	5845065	2	1	0	0	1	0	0	1	2	78	-1.38848	3.39404	0	2021-09-24 09:19:25	8		8	2021-09-24 09:27:25	0				2021-09-05	2021-09-25	2021-09-21	2021-09-23					2021-09-24	2021-09-24 00:00:00	2021-09-24	2021-12-17	83.6115	0	0	0	1	0	0	0	0	0	0	0	1	1
6123438	5845065	2	1	0	1	1	0	0	1	1	83	13.3432	-11.3043	0	2021-09-09 15:45:48	56		56	2021-09-09 16:41:48	0				2021-09-05	2021-09-25	2021-09-21	2021-09-23	2022-07-26	319.343	1	R014/020	2021-09-08	2021-09-10 00:00:00	2021-11-20	2022-02-10	153.343	1	0	1	1	1	0	0	0	0	0	0	6	0
6123438	9325563	0	2	0	1	0	0	1	3	1	83					1440		1440			M1110	2021-11-13	2021-11-13	2021-08-27	2021-10-15			2022-07-26	255	1	R014/020	2021-11-13 00:00:00	2021-11-20 00:00:00	2021-11-20	2022-02-10	89	1	0	1	1	1	0	0	0	0	0	0	6	0
6123438	9944055	0	3	0	1	1	0	0	1	1	83	-22.7174	34.2986	0	2021-11-03 17:13:02	837	5760	6597	2021-11-04 07:10:02	1	M1202	2021-11-03	2021-11-06	#REF!	#REF!	2021-10-01	2021-10-12	2022-07-26	264.283	1	R014/020	2021-11-02 00:00:00	2021-11-06 00:00:00	2021-11-20	2022-02-10	98.2826	1	0	1	1	1	0	0	0	0	0	0	6	0
6124513	9944055	0	1	0	0	0	0	1	3	1	53					1440		1440			M905	2021-11-21	2021-11-21	2021-09-27	2021-11-16							2021-11-21 00:00:00	2021-11-24 00:00:00	2021-11-24	2021-12-13	22	0	0	0	0	0	0	0	0	0	0	0	0	0
6124893	5845065	2	1	0	0	1	0	0	1	1	80	4.71144	-2.5531	0	2021-09-18 06:55:32	228		228	2021-09-18 10:43:32	0				2021-09-05	2021-09-25	2021-09-21	2021-09-23					2021-09-18	2021-09-25 00:00:00	2021-09-25	2021-11-01	43.7114	1	1	1	0	1	0	0	0	0	0	0	6	1
6125737	9173169	4	1	0	0	0	0	1	3	2	86					11520		11520			M1208	2021-12-27	2022-01-03	2021-09-16	2021-12-04							2021-12-26 00:00:00	2022-01-03 00:00:00	2022-01-03	2022-02-11	46	1	0	0	0	0	0	1	0	1	0	0	4	0
6128727	9228542	2	1	0	0	0	0	1	3	2	61					2880		2880			SU	2022-01-17	2022-01-18	2021-10-27	2022-01-07							2022-01-17 00:00:00	2022-01-24 00:00:00	2022-01-24	2022-04-09	82	0	0	0	0	0	0	0	0	1	0	0	1	0
6131232	8978719	0	1	0	0	0	0	1	3	2	78					4320		4320			M1002	2021-09-15	2021-09-17	2021-08-18	2021-09-18							2021-09-15 00:00:00	2021-09-17 00:00:00	2021-09-17	2021-11-23	69	1	0	1	1	0	0	0	0	0	0	0	4	0
6140272	9228542	2	1	0	0	0	0	1	3	2	75					5760		5760			M862	2022-02-07	2022-02-10	2021-10-27	2022-01-07							2022-02-04 00:00:00	2022-02-10 00:00:00	2022-02-10	2022-04-29	81	1	0	0	0	0	0	0	0	1	0	0	3	0
6146310	5845065	2	1	0	0	0	1	0	2	2	23	8.32844	-6.30274		2021-09-14 16:07:03	37		37	2021-09-14 16:44:03					2021-09-05	2021-09-25	2021-09-21	2021-09-23					2021-09-14	2021-09-16 00:00:00	2021-09-16	2021-11-22	68.3284	0	0	0	0	0	0	0	0	0	0	0	0	0
6151837	9173169	4	1	0	0	0	0	1	3	2	63					23040		23040			M1263	2021-11-14	2021-11-29	2021-09-16	2021-12-04			2021-11-18	4	0		2021-11-14 00:00:00	2021-11-29 00:00:00	2021-11-29	2022-02-16	94	1	0	0	1	1	0	1	0	0	0	0	6	1
6151837	10331451	1	2	0	0	1	0	0	1	2	63	1	0.00138889	1	2021-11-24	2		2	2021-11-24 00:02:00	0				2021-11-19	2021-11-29	2021-11-24	2021-11-25					2021-11-14	2021-11-29 00:00:00	2021-11-29	2022-02-16	84	1	0	0	1	1	0	1	0	0	0	0	6	1
6154424	5845065	2	1	0	0	0	0	1	3	1	88					10080		10080			M613	2021-11-10	2021-11-16	2021-09-05	2021-09-25							2021-11-10 00:00:00	2021-11-16 00:00:00	2021-11-16	2021-11-22	12	0	0	0	0	0	0	1	0	0	0	0	1	0
6157417	5845065	2	1	0	0	0	1	0	2	1	65	9.68413	-7.51747		2021-09-13 07:34:51	240		240	2021-09-13 11:34:51					2021-09-05	2021-09-25	2021-09-21	2021-09-23	2021-09-16	2.68413	0		2021-09-12	2021-09-18 00:00:00	2021-09-18	2021-10-04	20.6841	1	0	0	1	1	0	1	0	0	0	0	6	1
6157941	9173169	4	1	0	0	0	0	1	3	1	57					1440		1440			ICUA	2022-02-27	2022-02-27	2021-09-16	2021-12-04							2022-02-27 00:00:00	2022-03-03 00:00:00	2022-03-03	2022-04-27	59	1	0	0	0	0	0	0	0	0	0	0	2	0
6162001	10115442	1	1	0	0	0	0	1	3	2	45					4320		4320			M912	2021-12-06	2021-12-08	2021-08-29	2021-09-24							2021-12-06 00:00:00	2021-12-08 00:00:00	2021-12-08	2021-12-15	9	0	0	0	0	0	0	1	0	0	0	0	1	0
6164556	10115442	1	1	0	0	0	0	1	3	1	86					1440		1440			M901	2021-09-25	2021-09-25	2021-08-29	2021-09-24							2021-09-25 00:00:00	2021-09-30 00:00:00	2021-09-30	2021-12-14	80	1	0	1	1	1	1	0	0	0	0	0	7	0
6164612	8956216	2	1	0	1	0	1	0	2	2	68	4.35909	10.6416		2021-09-28 15:22:55	1		1	2021-09-28 15:23:55					2021-09-16	2021-10-06	2021-09-18	2021-10-03	2021-09-28	-0.640914	1	R106	2021-09-27	2021-10-01 00:00:00	2021-10-01	2021-12-02	64.3591	0	0	1	1	0	0	0	0	0	0	0	2	1
6165194	9267963	3	1	0	0	0	0	1	3	1	53					4320		4320			M1254	2021-09-29	2021-10-01	2021-09-19	2021-09-29							2021-09-28 00:00:00	2021-10-01 00:00:00	2021-10-01	2021-12-22	84	1	0	1	1	1	0	0	0	0	0	0	6	0
6165194	10115442	1	2	0	0	0	0	1	3	1	53					1440		1440			M901	2021-09-28	2021-09-28	2021-08-29	2021-09-24							2021-09-28 00:00:00	2021-10-01 00:00:00	2021-10-01	2021-12-22	85	1	0	1	1	1	0	0	0	0	0	0	6	0
6185098	9267963	3	1	0	0	0	0	1	3	1	81					7200		7200			M1254	2021-11-01	2021-11-05	2021-09-19	2021-09-29							2021-10-31 00:00:00	2021-11-05 00:00:00	2021-11-05	2022-01-15	75	1	0	1	0	1	0	0	0	1	0	0	6	0
6185098	10489033	1	2	0	0	0	1	0	2	1	81	-5.29574	31.2992		2021-10-31 07:05:52	5		5	2021-10-31 07:10:52					2021-09-29	2021-11-02	2021-09-30	2021-10-26					2021-10-31	2021-11-05 00:00:00	2021-11-05	2022-01-15	75.7043	1	0	1	0	1	0	0	0	0	1	0	7	0
6185307	8978719	0	1	0	0	0	0	1	3	2	38					1440		1440			M914	2021-10-25	2021-10-25	2021-08-18	2021-09-18							2021-10-25 00:00:00	2021-10-29 00:00:00	2021-10-29	2022-01-26	93	0	0	0	0	0	0	1	0	0	0	0	1	0
6255202	8978719	0	1	0	0	0	0	1	3	1	53					1440		1440			ICUB	2021-08-23	2021-08-23	2021-08-18	2021-09-18							2021-08-12 00:00:00	2021-09-02 00:00:00	2021-10-20	2022-01-17	147	0	0	0	0	0	1	1	0	0	0	0	2	1
6255202	9944055	0	2	0	0	1	0	0	1	1	53	-7.49499	18.4964	0	2021-10-19 11:52:47	2		2	2021-10-19 11:54:47	0				2021-09-27	2021-11-16	2021-10-01	2021-10-12					2021-10-15	2021-10-20 00:00:00	2021-10-20	2022-01-17	89.505	0	0	0	0	0	1	1	0	0	0	0	2	1
6255202	10489033	1	3	0	0	1	0	0	1	1	53	20.653	7.62201	1	2021-10-05 08:19:42	3276		3276	2021-10-07 14:55:42	0				#REF!	#REF!	2021-09-30	2021-10-26					2021-10-03	2021-10-11	2021-10-20	2022-01-17	103.653	0	0	0	0	0	1	1	0	0	0	0	2	1
6298149	5845065	2	1	0	0	1	0	0	1	2	71	5.11285	-2.71701	0	2021-09-17 21:17:30	570		570	2021-09-18 06:47:30	0				2021-09-05	2021-09-25	2021-09-21	2021-09-23					2021-09-17	2021-09-24 00:00:00	2021-09-24	2021-10-28	40.1128	0	0	0	1	0	0	0	0	0	0	0	1	0
6301281	9345675	1	1	0	0	0	0	1	3	2	91					27360		27360			M1105	2021-12-31	2022-01-18	2021-10-12	2021-10-18							2021-12-30 00:00:00	2022-01-18 00:00:00	2022-01-18	2022-01-28	28	0	0	0	1	0	0	0	0	0	0	0	1	0
6490024	6164612	0	1	0	0	0	0	1	3	2	20					11520		11520			M1104	2021-11-19	2021-11-26	2021-09-27	2021-10-01							2021-11-19 00:00:00	2021-11-26 00:00:00	2021-11-26	2022-01-14	56	0	0	0	0	0	0	0	0	0	0	0	0	0
6496171	5845065	2	1	0	0	0	1	0	2	2	38	16.6017	-14.5878		2021-09-06 09:33:37	20		20	2021-09-06 09:53:37					2021-09-05	2021-09-25	2021-09-21	2021-09-23					2021-08-31	2021-09-16 00:00:00	2021-09-16	2021-12-07	91.6017	0	0	0	0	0	0	0	0	0	0	0	0	0
6704844	9944055	0	1	0	0	1	0	0	1	1	58	-17.6693	28.7929	0	2021-10-29 16:03:48	178		178	2021-10-29 19:01:48	0				2021-09-27	2021-11-16	2021-10-01	2021-10-12					2021-10-29	2021-10-30 00:00:00	2021-10-30	2021-12-30	61.3307	0	0	0	1	0	0	0	0	0	0	0	1	0
6741330	8978719	0	1	0	0	0	0	1	3	2	68					23040		23040			M1002	2021-11-08	2021-11-23	2021-08-18	2021-09-18							2021-11-08 00:00:00	2021-11-23 00:00:00	2021-11-23	2022-01-24	77	0	0	0	1	0	0	1	0	0	0	0	2	0
6741395	9944055	0	1	0	0	0	0	1	3	1	80					7200		7200			M1202	2022-02-14	2022-02-18	2021-09-27	2021-11-16							2022-02-14 00:00:00	2022-02-18 00:00:00	2022-02-18	2022-03-04	18	1	0	1	1	1	0	0	0	0	0	0	6	1
6741412	8978719	0	1	0	0	0	0	1	3	2	84					11520		11520			M1002	2021-09-30	2021-10-07	2021-08-18	2021-09-18							2021-09-23 00:00:00	2021-10-07 00:00:00	2021-10-07	2022-01-05	97	0	0	1	1	1	0	1	0	0	0	0	5	0
6741412	10476145	0	2	0	0	1	0	0	1	2	84	-3.77153	10.7722	0	2021-09-30 18:31:00	1		1	2021-09-30 18:32:00	0				2021-09-16	2021-10-01	2021-09-20	2021-09-27					2021-09-23	2021-10-07 00:00:00	2021-10-07	2022-01-05	96.2285	0	0	1	1	1	0	1	0	0	0	0	5	0
6741412	10489033	1	3	0	0	1	0	0	1	2	84	25.2575	0.743229	1	2021-09-30 17:49:15	1		1	2021-09-30 17:50:15	0				2021-09-29	2021-11-02	2021-09-30	2021-10-26					2021-09-23	2021-10-07 00:00:00	2021-10-07	2022-01-05	96.2575	0	0	1	1	1	0	1	0	0	0	0	5	0
6741426	5845065	2	1	0	0	1	0	0	1	1	64	4.88208	-1.7425	0	2021-09-18 02:49:48	1641	2880	4521	2021-09-19 06:10:48	1	M1101	2021-09-18	2021-09-19	2021-09-05	2021-09-25	2021-09-21	2021-09-23					2021-09-18	2021-09-19 00:00:00	2021-09-19	2021-11-04	46.8821	1	0	0	1	1	0	1	0	0	0	0	6	0
6741426	8956216	2	2	0	0	1	0	0	1	1	64	14.8163	0.189306	1	2021-09-18 04:24:36	8		8	2021-09-18 04:32:36	0				2021-09-16	2021-10-06	2021-09-18	2021-10-03			0		2021-09-18	2021-09-19 00:00:00	2021-09-19	2021-11-04	46.8821	1	0	0	1	1	0	1	0	0	0	0	6	0
6743839	9193901	0	1	0	0	0	0	1	3	1	62					7200		7200			M1252	2021-10-02	2021-10-06	2021-08-26	2021-09-24							2021-10-02 00:00:00	2021-10-06 00:00:00	2021-10-06	2021-11-23	52	0	0	0	0	0	0	1	0	0	0	0	1	0
8242190	9944055	0	1	0	0	1	0	0	1	1	68	-23.6389	34.7986	0	2021-11-04 15:20:00	230		230	2021-11-04 19:10:00	0				2021-09-27	2021-11-16	2021-10-01	2021-10-12					2021-11-03	2021-11-06 00:00:00	2021-11-06	2022-01-18	74.3611	1	0	0	1	0	1	1	0	0	1	0	7	0
8244012	10355792	0	1	0	0	0	1	0	2	1	48	1.48644	0.521204		2021-11-27 12:19:32	11		11	2021-11-27 12:30:32					2021-11-27	2021-12-01	2021-11-27	2021-11-29					2021-11-25	2021-11-27 00:00:00	2021-11-27	2022-02-24	88.4864	1	0	0	1	0	0	0	0	0	0	0	3	0
8248961	5845065	2	1	0	0	1	0	0	1	2	41	7.08631	-5.08422	0	2021-09-15 21:55:43	3		3	2021-09-15 21:58:43	0				2021-09-05	2021-09-25	2021-09-21	2021-09-23					2021-09-13	2021-09-16 00:00:00	2021-09-30	2021-12-29	104.086	0	0	0	0	0	0	1	0	0	0	0	1	0
8256194	8956216	2	1	0	0	0	1	0	2	2	55	2.28882	12.7383		2021-09-30 17:04:06	39		39	2021-09-30 17:43:06					2021-09-16	2021-10-06	2021-09-18	2021-10-03	2022-01-26	117.289	0				2021-09-13	2021-12-10	70.2888	0	0	0	0	0	0	0	0	0	0	0	0	0
8256194	8978719	0	2	0	0	0	0	1	3	2	55					7200		7200			M914	2021-09-09	2021-09-13	2021-08-18	2021-09-18			2022-01-26	139	0		2021-09-09 00:00:00	2021-09-13 00:00:00	2021-09-13	2021-12-10	92	0	0	1	1	0	0	1	0	0	0	0	3	0
8261114	9228542	2	1	0	0	0	0	1	3	2	62					8640		8640			M806	2022-03-31	2022-04-05	2021-10-27	2022-01-07							2022-03-31 00:00:00	2022-04-05 00:00:00	2022-04-05	2022-06-27	88	1	0	1	1	0	0	0	0	1	0	0	5	0
8261192	10489033	1	1	0	0	1	0	0	1	1	51	7.24429	18.9099	1	2021-10-18 18:08:13	222		222	2021-10-18 21:50:13	0				2021-09-29	2021-11-02	2021-09-30	2021-10-26					2021-10-16	2021-10-20 00:00:00	2021-10-20	2022-01-07	80.2443	1	0	0	1	0	0	0	0	0	0	0	3	0
8263693	3343380	3	1	0	0	0	0	1	3	2	54					4320		4320			M1204	2021-11-15	2021-11-17	2021-10-16	2021-10-26							2021-11-15 00:00:00	2021-11-17 00:00:00	2021-11-17	2022-01-11	57	1	0	0	1	1	0	0	0	0	0	0	5	0
8263693	10277875	0	2	0	0	0	0	1	3	2	54					4320		4320			M1204	2021-11-15	2021-11-17	2021-10-11	2021-10-20							2021-11-15 00:00:00	2021-11-17 00:00:00	2021-11-17	2022-01-11	57	1	0	0	1	1	0	0	0	0	0	0	5	0
8265382	9033918	0	1	0	0	0	0	1	3	2	64					2880		2880			M802	2021-11-04	2021-11-05	2021-09-23	2021-11-02							2021-11-03 00:00:00	2021-11-05 00:00:00	2021-11-05	2022-01-13	70	0	0	0	1	0	0	0	0	0	0	0	1	0
8265382	9228542	2	2	0	0	0	0	1	3	2	64					1440		1440			SU	2021-11-03	2021-11-03	2021-10-27	2022-01-07							2021-11-03 00:00:00	2021-11-05 00:00:00	2021-11-05	2022-01-13	71	0	0	0	1	0	0	0	0	0	0	0	1	0
8269130	9228542	2	1	0	0	0	0	1	3	1	38					5760		5760			M1354	2022-02-25	2022-02-28	2021-10-27	2022-01-07							2022-02-22 00:00:00	2022-02-28 00:00:00	2022-02-28	2022-05-23	87	1	0	0	1	0	0	0	0	0	0	0	3	1
8272640	8978719	0	1	0	0	0	0	1	3	1	69					12960		12960			ICUB	2021-10-26	2021-11-03	2021-08-18	2021-09-18							2021-10-26 00:00:00	2022-01-07 00:00:00	2022-01-07	2022-03-08	133	1	0	0	1	0	0	0	0	1	0	0	4	1
8276192	5845065	2	1	0	0	0	1	0	2	1	62	7.71544	-5.66752		2021-09-15 06:49:46	69		69	2021-09-15 07:58:46					2021-09-05	2021-09-25	2021-09-21	2021-09-23					2021-09-14	2021-09-16 00:00:00	2021-09-16	2021-10-19	33.7154	0	0	0	0	0	0	0	0	0	0	0	0	0
8285965	5373325	0	1	0	0	0	0	1	3	1	69					7200		7200			M1252	2021-12-31	2022-01-04	2021-11-02	2021-11-18							2021-12-31 00:00:00	2022-01-04 00:00:00	2022-01-04	2022-01-11	11	0	0	0	0	0	0	0	0	0	0	0	0	0
8285965	8697952	0	2	0	0	0	0	1	3	1	69					7200		7200			M1252	2021-12-31	2022-01-04	2021-09-29	2021-10-05							2021-12-31 00:00:00	2022-01-04 00:00:00	2022-01-04	2022-01-11	11	0	0	0	0	0	0	0	0	0	0	0	0	0
8288929	5845065	2	1	0	0	1	0	0	1	2	73	10.5671	-8.54069	0	2021-09-12 10:23:24	38		38	2021-09-12 11:01:24	0				2021-09-05	2021-09-25	2021-09-21	2021-09-23					2021-08-29	2021-09-16 00:00:00	2021-09-16	2021-09-23	10.5671	1	1	1	0	0	1	1	0	0	0	0	6	1
8288929	9325563	0	2	0	0	0	0	1	3	2	73					5760		5760			M1111	2021-09-13	2021-09-16	2021-08-27	2021-10-15							2021-08-29 00:00:00	2021-09-16 00:00:00	2021-09-16	2021-09-23	10	1	1	1	0	0	1	1	0	0	0	0	6	1
8290985	8978719	0	1	0	0	0	0	1	3	2	88					36000		36000			M1002	2021-08-24	2021-09-17	2021-08-18	2021-09-18							2021-08-24 00:00:00	2021-09-17 00:00:00	2021-09-17	2021-11-01	69	0	0	1	1	0	0	1	0	0	0	0	3	0
8297270	9944055	0	1	0	0	1	0	0	1	1	55	-4.63375	15.9983	0	2021-10-16 15:12:36	525		525	2021-10-16 23:57:36	0				2021-09-27	2021-11-16	2021-10-01	2021-10-12					2021-10-15	2021-10-19 00:00:00	2021-10-19	2022-01-04	79.3662	0	0	0	0	0	0	0	0	0	0	0	0	1
8297848	10476145	0	1	0	0	1	0	0	1	2	58	-3.77079	10.7715	0	2021-09-30 18:29:56	1		1	2021-09-30 18:30:56	0				2021-09-16	2021-10-01	2021-09-20	2021-09-27					2021-09-28	2021-10-02 00:00:00	2021-10-02	2021-10-28	27.2292	0	0	0	1	0	0	0	0	0	0	0	1	0
8297848	10489033	1	2	0	0	1	0	0	1	2	58	25.2577	0.746458	1	2021-09-30 17:48:54	6		6	2021-09-30 17:54:54	0				2021-09-29	2021-11-02	2021-09-30	2021-10-26					2021-09-28	2021-10-02 00:00:00	2021-10-02	2021-10-28	27.2577	0	0	0	1	0	0	0	0	0	0	0	1	0
8298342	5845065	2	1	0	0	1	0	0	1	2	80	16.6586	-14.644	0	2021-09-06 08:11:39	21		21	2021-09-06 08:32:39	0				2021-09-05	2021-09-25	2021-09-21	2021-09-23	2021-09-11	4.65858	0		2021-09-01	2021-10-07 00:00:00	2021-10-07		30.6586	0	0	1	1	0	0	0	0	0	1	0	4	1
8298342	8472974	0	2	0	0	1	0	0	1	2	80	-4.85545	12.8603	0	2021-09-16 20:31:51	7	5760	5767	2021-09-16 20:38:51	1	ICUA	2021-09-01	2021-09-02	2021-08-14	2021-09-16	2021-09-04	2021-09-12					2021-09-01	2021-10-07 00:00:00	2021-10-07		20.1445	0	0	1	1	0	0	0	0	0	1	0	4	1
8298342	8956216	2	3	0	0	1	0	0	1	2	80	16.1445	-1.13969	0	2021-09-16 20:31:51	7		7	2021-09-16 20:38:51	0				2021-09-16	2021-10-06	2021-09-18	2021-10-03	2021-09-11		0		2021-09-01	2021-10-07 00:00:00	2021-10-07		30.6586	0	0	1	1	0	0	0	0	0	1	0	4	1
8303969	9944055	0	1	0	0	0	0	1	3	1	46					5760		5760			M905	2021-10-28	2021-10-31	2021-09-27	2021-11-16							2021-10-28 00:00:00	2021-10-31 00:00:00	2021-10-31	2022-01-05	69	0	0	0	0	0	0	1	0	0	0	0	1	0
8310080	8956216	2	1	0	0	0	1	0	2	2	84	3.45288	11.5513		2021-09-29 13:07:51	6		6	2021-09-29 13:13:51					2021-09-16	2021-10-06	2021-09-18	2021-10-03										0	0	0	0	0	0	0	0	0	0	0	0	0
8311986	5845065	2	1	0	0	0	0	1	3	1	67					15840		15840			M613	2021-12-03	2021-12-13	2021-09-05	2021-09-25							2021-12-02 00:00:00	2021-12-13 00:00:00	2021-12-13	2022-02-04	63	0	0	0	1	0	0	1	0	0	0	0	2	0
8331921	9033918	0	1	0	0	0	0	1	3	2	75					10080		10080			M802	2021-10-23	2021-10-29	2021-09-23	2021-11-02							2021-10-23 00:00:00	2021-10-29 00:00:00	2021-10-29	2021-12-17	55	1	0	0	1	0	0	0	0	1	0	0	4	0
8339126	9944055	0	1	0	0	0	0	1	3	1	81					7200		7200			M1202	2022-01-23	2022-01-27	2021-09-27	2021-11-16							2022-01-23 00:00:00	2022-01-27 00:00:00	2022-01-27	2022-04-23	90	1	0	0	1	1	0	0	0	1	0	0	6	0
8342768	5845065	2	1	0	0	0	1	0	2	2	73	6.44808	-4.44252		2021-09-16 13:14:46	8		8	2021-09-16 13:22:46					2021-09-05	2021-09-25	2021-09-21	2021-09-23	2021-09-17	0.448079	0		2021-09-04	2021-09-29 00:00:00	2021-09-29	2021-11-25	69.4481	1	0	1	1	1	0	1	0	0	1	0	9	0
8342768	8956216	2	2	0	0	0	1	0	2	2	73	14.9072	0.0969792		2021-09-18 02:13:39	6		6	2021-09-18 02:19:39					2021-09-16	2021-10-06	2021-09-18	2021-10-03					2021-09-04	2021-09-29 00:00:00	2021-09-29	2021-11-25	67.9072	1	0	1	1	1	0	1	0	0	1	0	9	0
8350645	10331451	1	1	0	0	0	0	1	3	1	68					2880		2880			M1256	2021-12-29	2021-12-30	2021-11-19	2021-11-29							2021-12-29 00:00:00	2022-01-07 00:00:00	2022-01-07	2022-03-14	75	1	1	0	1	0	0	0	0	0	0	0	4	1
8353583	10489033	1	1	0	0	1	0	0	1	1	35	17.3923	8.62782	1	2021-10-08 14:35:04	29		29	2021-10-08 15:04:04	0				2021-09-29	2021-11-02	2021-09-30	2021-10-26					2021-10-07	2021-10-12 00:00:00	2021-10-12	2021-10-19	10.3923	0	0	0	0	0	0	0	0	0	0	0	0	0
8353583	9345675	1	2	0	0	1	0	0	1	1	35	-9.53256	0.533252	0	2021-10-12 12:46:53	1		1	2021-10-12 12:47:53	0				2021-10-12	2021-10-18	2021-10-12	2021-10-18			0		2021-10-07	2021-10-12 00:00:00	2021-10-12	2021-10-19	10.3923	0	0	0	0	0	0	0	0	0	0	0	0	0
8354485	10355792	0	1	0	0	0	0	1	3	2	24					21600		21600			M1214	2021-12-15	2021-12-29	2021-11-27	2021-12-01							2021-12-15 00:00:00	2021-12-29 00:00:00	2021-12-29	2022-03-17	92	0	0	0	0	0	0	0	0	0	0	0	0	0
8382056	3343380	3	1	0	0	0	0	1	3	2	51					2880		2880			M1204	2022-01-07	2022-01-08	2021-10-16	2021-10-26							2022-01-07 00:00:00	2022-01-08 00:00:00	2022-01-08	2022-02-05	29	0	0	0	0	0	0	0	0	0	0	0	0	0
8382056	10277875	0	2	0	0	0	0	1	3	2	51					2880		2880			M1204	2022-01-07	2022-01-08	2021-10-11	2021-10-20							2022-01-07 00:00:00	2022-01-08 00:00:00	2022-01-08	2022-02-05	29	0	0	0	0	0	0	0	0	0	0	0	0	0
8382604	3575840	1	1	0	0	0	0	1	3	2	58					10080		10080			M812	2021-10-14	2021-10-20	2021-08-30	2021-10-12							2021-10-14 00:00:00	2021-10-20 00:00:00	2021-10-20	2021-10-29	15	0	0	0	0	0	0	0	0	0	0	0	0	1
8387892	9193901	0	1	0	0	0	0	1	3	1	87					1440		1440			ICUA	2021-11-01	2021-11-01	2021-08-26	2021-09-24							2021-11-01 00:00:00	2021-11-10 00:00:00	2021-11-10		9	1	1	1	1	1	0	0	0	0	0	0	7	0
8387892	9325563	0	2	0	0	0	0	1	3	1	87					1440		1440			ICUA	2021-11-01	2021-11-01	2021-08-27	2021-10-15							2021-11-01 00:00:00	2021-11-10 00:00:00	2021-11-10		9	1	1	1	1	1	0	0	0	0	0	0	7	0
8399194	5845065	2	1	0	0	0	1	0	2	2	51	10.5516	-8.55086		2021-09-12 10:45:46	1		1	2021-09-12 10:46:46					2021-09-05	2021-09-25	2021-09-21	2021-09-23					2021-09-11	2021-09-14 00:00:00	2021-09-14	2021-10-06	23.5516	0	0	0	0	0	0	0	0	0	0	0	0	0
8399284	10355792	0	1	0	0	0	0	1	3	2	61					5760		5760			M1214	2022-02-16	2022-02-19	2021-11-27	2021-12-01							2022-02-16 00:00:00	2022-02-19 00:00:00	2022-02-19	2022-02-25	9	1	0	0	0	0	0	0	0	0	0	0	2	0
8400172	9228542	2	1	0	0	0	0	1	3	1	66					14400		14400			M1353	2022-01-15	2022-01-24	2021-10-27	2022-01-07							2022-01-15 00:00:00	2022-01-24 00:00:00	2022-01-24	2022-01-24	9	0	0	0	1	0	0	0	0	0	0	0	1	0
8403421	5845065	2	1	0	0	0	1	0	2	2	59	16.3625	-14.3576		2021-09-06 15:18:02	7		7	2021-09-06 15:25:02					2021-09-05	2021-09-25	2021-09-21	2021-09-23					2021-09-06	2021-09-07 00:00:00	2021-09-07	2021-11-04	58.3625	0	0	0	0	0	0	0	0	0	0	0	0	0
8412682	9325563	0	1	0	0	0	0	1	3	1	70					8640		8640			M1102	2021-10-31	2021-11-05	2021-08-27	2021-10-15							2021-10-31 00:00:00	2021-11-05 00:00:00	2021-11-05	2022-01-16	77	1	0	0	1	0	0	1	0	0	0	0	4	0
8412682	10489033	1	2	0	0	1	0	0	1	1	70	-5.92741	31.9302	0	2021-10-31 22:15:28	4	8640	8644	2021-10-31 22:19:28	1	M1102	2021-10-31	2021-11-05	#REF!	#REF!	2021-09-30	2021-10-26					2021-10-31 00:00:00	2021-11-05 00:00:00	2021-11-05	2022-01-16	76.0726	1	0	0	1	0	0	1	0	0	0	0	4	0
8415488	3343380	3	1	0	0	0	0	1	3	2	74					8640		8640			M1204	2022-01-21	2022-01-26	2021-10-16	2021-10-26							2022-01-21 00:00:00	2022-01-26 00:00:00	2022-01-26	2022-03-12	50	0	0	1	0	0	0	0	0	0	0	0	1	0
8416902	8472974	0	1	0	0	0	0	1	3	2	75					10080		10080			M1105	2021-12-01	2021-12-07	2021-08-14	2021-09-16							2021-11-30 00:00:00	2021-12-07 00:00:00	2021-12-07	2022-02-11	72	1	1	1	1	0	0	0	0	1	0	0	6	1
8416902	9345675	1	2	0	0	0	0	1	3	2	75					10080		10080			M1105	2021-12-01	2021-12-07	2021-10-12	2021-10-18							2021-11-30 00:00:00	2021-12-07 00:00:00	2021-12-07	2022-02-11	72	1	1	1	1	0	0	0	0	1	0	0	6	1
8416902	10489033	1	3	0	0	0	0	1	3	2	75					1440		1440			M1111	2021-11-30	2021-11-30	2021-09-29	2021-11-02							2021-11-30 00:00:00	2021-12-07 00:00:00	2021-12-07	2022-02-11	73	1	1	1	1	0	0	0	0	1	0	0	6	1
8416924	9033918	0	1	0	0	0	0	1	3	2	67					2880		2880			M802	2021-10-21	2021-10-22	2021-09-23	2021-11-02							2021-10-21 00:00:00	2021-10-22 00:00:00	2021-10-22	2021-12-03	43	0	0	0	0	0	0	0	0	0	0	0	0	0
8421275	9944055	0	1	0	0	1	0	0	1	1	57	-22.5806	33.6979	0	2021-11-03 13:56:00	169		169	2021-11-03 16:45:00	0				2021-09-27	2021-11-16	2021-10-01	2021-10-12					2021-11-02	2021-11-04 00:00:00	2021-11-04	2021-12-03	29.4194	0	0	0	0	0	1	1	0	0	0	0	2	0
8424967	9173169	4	1	0	0	0	0	1	3	1	60					1440		1440			ICUA	2021-10-26	2021-10-26	2021-09-16	2021-12-04							2021-10-26 00:00:00	2021-10-29 00:00:00	2021-10-29	2022-01-26	92	1	0	0	1	0	0	0	0	1	0	0	4	0
8424967	9944055	0	2	0	0	1	0	0	1	1	60	-15.6015	26.8606	0	2021-10-27 14:26:13	373		373	2021-10-27 20:39:13	0				2021-09-27	2021-11-16	2021-10-01	2021-10-12					2021-10-26	2021-10-29 00:00:00	2021-10-29	2022-01-26	90.3985	1	0	0	1	0	0	0	0	0	1	0	5	0
8424967	10496716	1	3	0	0	0	0	1	3	1	60					1440		1440			ICUA	2021-10-26	2021-10-26	2021-10-06	2021-10-08							2021-10-26 00:00:00	2021-10-29 00:00:00	2021-10-29	2022-01-26	92	1	0	0	1	0	0	0	0	1	0	0	4	0
8427375	5373325	0	1	0	0	0	0	1	3	1	86					8640		8640			M1101	2021-12-02	2021-12-07	2021-11-02	2021-11-18							2021-12-01 00:00:00	2021-12-07 00:00:00	2021-12-07	2022-02-11	71	1	0	1	1	0	0	0	0	0	0	0	4	1
8427375	5845065	2	2	0	0	0	0	1	3	1	86					8640		8640			M1101	2021-12-02	2021-12-07	2021-09-05	2021-09-25							2021-12-01 00:00:00	2021-12-07 00:00:00	2021-12-07	2022-02-11	71	1	0	1	1	0	0	0	0	0	0	0	4	1
8427375	10489033	1	3	0	0	0	0	1	3	1	86					8640		8640			M1101	2021-12-02	2021-12-07	2021-09-29	2021-11-02							2021-12-01 00:00:00	2021-12-07 00:00:00	2021-12-07	2022-02-11	71	1	0	1	1	0	0	0	0	0	0	0	4	1
8429911	9228542	2	1	0	0	0	0	1	3	1	84					4320		4320			SU	2021-11-17	2021-11-19	2021-10-27	2022-01-07							2021-11-11 00:00:00	2021-12-24 00:00:00	2021-12-24	2022-02-03	78	1	0	0	1	0	1	0	0	1	0	0	5	0
8444306	10355792	0	1	0	0	0	0	1	3	2	32					4320		4320			M1214	2021-12-03	2021-12-05	2021-11-27	2021-12-01			2021-12-04	1	0		2021-12-03 00:00:00	2021-12-05 00:00:00	2021-12-05	2022-03-02	89	1	0	1	1	0	0	0	0	0	0	0	4	1
8449694	10331451	1	1	0	0	1	0	0	1	2	68	1	0.00833333	1	2021-11-24	12		12	2021-11-24 00:12:00	0				2021-11-19	2021-11-29	2021-11-24	2021-11-25					2021-11-21	2021-11-26 00:00:00	2021-11-26	2022-01-28	65	0	0	1	0	0	1	0	0	0	0	0	2	0
8455536	9228542	2	1	0	0	0	0	1	3	2	69					4320		4320			M806	2022-02-03	2022-02-05	2021-10-27	2022-01-07							2022-02-03 00:00:00	2022-02-05 00:00:00	2022-02-05	2022-05-06	92	0	0	0	1	0	0	1	0	0	0	0	2	0
8456148	10115442	1	1	0	0	0	0	1	3	2	32					7200		7200			M912	2021-12-08	2021-12-12	2021-08-29	2021-09-24							2021-12-08 00:00:00	2021-12-12 00:00:00	2021-12-12	2022-01-12	35	0	0	0	0	0	0	0	0	0	0	0	0	0
8457494	8978719	0	1	0	0	0	0	1	3	2	70					12960		12960			M1002	2021-11-08	2021-11-16	2021-08-18	2021-09-18							2021-11-08 00:00:00	2021-11-16 00:00:00	2021-11-16	2021-12-06	28	0	0	0	0	0	0	1	0	0	0	0	1	0
8463522	10489033	1	1	0	0	0	0	1	3	1	64					2880		2880			M1111	2022-01-13	2022-01-14	2021-09-29	2021-11-02							2022-01-12 00:00:00	2022-01-14 00:00:00	2022-01-14	2022-04-14	91	1	0	0	0	0	0	1	0	0	0	0	3	0
8464583	3343380	3	1	0	0	0	0	1	3	2	41					40320		40320			M1204	2021-10-26	2021-11-22	2021-10-16	2021-10-26							2021-10-04 00:00:00	2021-12-16 00:00:00	2021-12-16	2022-03-15	140	0	1	1	0	0	0	0	0	1	0	0	3	1
8464583	10277875	0	2	0	0	0	0	1	3	2	41					40320		40320			M1204	2021-10-26	2021-11-22	2021-10-11	2021-10-20							2021-10-04 00:00:00	2021-12-16 00:00:00	2021-12-16	2022-03-15	140	0	1	1	0	0	0	0	0	1	0	0	3	1
8470379	9944055	0	1	0	0	1	0	0	1	1	66	-33.72	44.7568	0	2021-11-14 17:16:47	53	4320	4373	2021-11-14 18:09:47	1	M1202	2021-11-16	2021-11-18	2021-09-27	2021-11-16	2021-10-01	2021-10-12	2022-05-16	182.28	0		2021-11-14	2021-11-18 00:00:00	2021-11-18	2021-12-01	16.28	1	0	1	1	1	0	0	0	0	0	0	6	0
8470511	10115442	1	1	0	0	0	0	1	3	1	58					2880		2880			ICUB	2021-11-18	2021-11-19	2021-08-29	2021-09-24							2021-11-15 00:00:00	2021-11-24 00:00:00	2021-11-24	2022-02-14	88	0	0	0	1	0	0	0	0	0	0	0	1	1
8473875	9228542	2	1	0	0	0	0	1	3	2	56					4320		4320			M855	2022-01-10	2022-01-12	2021-10-27	2022-01-07							2022-01-10 00:00:00	2022-01-12 00:00:00	2022-01-12	2022-01-26	16	1	0	0	1	0	0	1	0	0	0	0	4	0
8474624	9228542	2	1	0	0	0	0	1	3	1	83					1440		1440			SU	2021-11-18	2021-11-18	2021-10-27	2022-01-07							2021-11-18 00:00:00	2021-11-24 00:00:00	2021-11-24	2022-01-05	48	0	0	0	1	0	0	0	0	1	0	0	2	0
8487793	9944055	0	1	0	0	1	0	0	1	2	33	-26.5699	37.5706	0	2021-11-07 13:40:41	1		1	2021-11-07 13:41:41	0				2021-09-27	2021-11-16	2021-10-01	2021-10-12										0	0	0	0	0	0	0	0	0	0	0	0	0
8495611	9944055	0	1	0	0	1	0	0	1	2	74	-34.7648	45.7655	0	2021-11-15 18:21:23	1		1	2021-11-15 18:22:23	0				2021-09-27	2021-11-16	2021-10-01	2021-10-12					2021-11-12	2021-11-16 00:00:00	2021-11-16	2022-01-10	55.2352	1	0	1	1	0	0	0	0	0	0	0	4	0
8501004	8956216	2	1	0	0	0	1	0	2	1	83	8.52015	6.50207		2021-09-24 11:30:59	32		32	2021-09-24 12:02:59					2021-09-16	2021-10-06	2021-09-18	2021-10-03										0	0	0	0	0	0	0	0	0	0	0	0	0
8505529	10355792	0	1	0	0	0	0	1	3	2	89					27360		27360			M1214	2022-02-26	2022-03-16	2021-11-27	2021-12-01							2022-02-26 00:00:00	2022-03-24 00:00:00	2022-03-24		26	1	1	1	1	1	0	0	0	0	0	0	7	1
8506486	5845065	2	1	0	0	0	0	1	3	1	63					2880		2880			M613	2021-10-21	2021-10-22	2021-09-05	2021-09-25							2021-10-20 00:00:00	2021-10-22 00:00:00	2021-10-22	2022-01-20	91	0	0	1	1	0	0	0	0	0	0	0	2	0
8508364	8956216	2	1	0	0	0	0	1	3	1	81					8640		8640			M1102	2021-10-16	2021-10-21	2021-09-16	2021-10-06							2021-10-16 00:00:00	2021-10-21 00:00:00	2021-10-21	2022-01-13	89	0	0	0	1	1	0	0	0	0	0	0	3	1
8508364	9325563	0	2	0	0	0	0	1	3	1	81					8640		8640			M1102	2021-10-16	2021-10-21	2021-08-27	2021-10-15							2021-10-16 00:00:00	2021-10-21 00:00:00	2021-10-21	2022-01-13	89	0	0	0	1	1	0	0	0	0	0	0	3	1
8508364	10489033	1	3	0	0	1	0	0	1	1	81	9.28855	19.4851	1	2021-10-16 17:04:29	3994		3994	2021-10-19 11:38:29	0				2021-09-29	2021-11-02	2021-09-30	2021-10-26					2021-10-16	2021-10-21 00:00:00	2021-10-21	2022-01-13	88.2886	0	0	0	1	1	0	0	0	0	0	0	3	1
8511671	9228542	2	1	0	0	0	0	1	3	2	90					8640		8640			M806	2022-02-08	2022-02-13	2021-10-27	2022-01-07							2022-02-08 00:00:00	2022-02-17 00:00:00	2022-02-17		9	0	0	1	1	0	0	0	0	1	0	0	3	0
8524721	9228542	2	1	0	0	0	0	1	3	2	62					10080		10080			M806	2022-04-05	2022-04-11	2021-10-27	2022-01-07							2022-04-05 00:00:00	2022-04-11 00:00:00	2022-04-11	2022-06-30	86	1	0	0	1	0	0	0	0	0	0	0	3	0
8525380	10277875	0	1	0	0	1	0	0	1	2	59	7	-4.42361	0	2021-10-11	830	10277875	10278705	2021-10-11 13:50:00	1	M1204	2021-10-11	2021-10-13	2021-10-11	2021-10-20	2021-10-16	2021-10-18					2021-10-11	2021-10-13 00:00:00	2021-10-13	2021-12-30	80	1	0	0	0	0	0	1	0	0	0	0	3	0
8533926	9267963	3	1	0	0	0	0	1	3	1	63					4320		4320			M1254	2021-12-14	2021-12-16	2021-09-19	2021-09-29							2021-12-14 00:00:00	2021-12-16 00:00:00	2021-12-16	2022-03-15	91	0	1	1	0	0	1	1	0	0	0	0	4	0
8534143	3343380	3	1	0	0	0	0	1	3	2	80					7200		7200			M1204	2021-11-06	2021-11-10	2021-10-16	2021-10-26							2021-11-02 00:00:00	2021-11-10 00:00:00	2021-11-10	2022-01-25	80	1	0	1	1	1	0	0	0	0	0	0	6	0
8534143	10277875	0	2	0	0	0	0	1	3	2	80					7200		7200			M1204	2021-11-06	2021-11-10	2021-10-11	2021-10-20							2021-11-02 00:00:00	2021-11-10 00:00:00	2021-11-10	2022-01-25	80	1	0	1	1	1	0	0	0	0	0	0	6	0
8535065	10115442	1	1	0	0	1	0	0	1	2	56	-3.3961	3.39679	0	2021-09-08 09:30:23	1		1	2021-09-08 09:31:23	0				2021-08-29	2021-09-24	2021-09-05	2021-09-05					2021-09-05	2021-09-11 00:00:00	2021-09-11	2021-12-09	91.6039	0	0	0	0	0	0	0	0	0	0	0	0	0
8535066	10331451	1	1	0	0	0	0	1	3	1	76					4320		4320			M1256	2022-01-18	2022-01-20	2021-11-19	2021-11-29							2022-01-18 00:00:00	2022-01-20 00:00:00	2022-01-20	2022-04-20	92	0	0	0	0	0	0	1	0	1	0	0	2	0
8539933	5845065	2	1	0	0	0	1	0	2	1	4	10.6044	-8.59538		2021-09-12 09:29:39	13		13	2021-09-12 09:42:39					2021-09-05	2021-09-25	2021-09-21	2021-09-23										0	0	0	0	0	0	0	0	0	0	0	0	0
8540400	10115442	1	1	0	0	0	0	1	3	1	78					11520		11520			ICUB	2021-11-22	2021-11-29	2021-08-29	2021-09-24							2021-11-14 00:00:00	2022-01-11 00:00:00	2022-01-11	2022-03-11	109	0	0	0	1	0	1	0	0	1	0	0	3	1
8542548	10115442	1	1	0	0	1	0	0	1	2	68	-5.85897	5.86869	0	2021-09-10 20:36:55	14		14	2021-09-10 20:50:55	0				2021-08-29	2021-09-24	2021-09-05	2021-09-05					2021-09-08	2021-09-18 00:00:00	2021-09-18	2021-10-19	38.141	1	0	0	1	0	0	1	0	0	0	0	4	0
8546488	9944055	0	1	0	0	1	0	0	1	2	67	-3.00052	14.0172	0	2021-10-15 00:00:45	24		24	2021-10-15 00:24:45	0				2021-09-27	2021-11-16	2021-10-01	2021-10-12					2021-10-13	2021-10-16 00:00:00	2021-10-16	2021-12-22	67.9995	0	0	1	1	1	0	0	0	0	0	0	4	0
8546488	10277875	0	2	0	0	0	1	0	2	2	67	4	-1.99931		2021-10-14	1		1	2021-10-14 00:01:00					2021-10-11	2021-10-20	2021-10-16	2021-10-18					2021-10-13	2021-10-16 00:00:00	2021-10-16	2021-12-22	69	0	0	1	1	1	0	0	0	0	0	0	4	0
8551437	9228542	2	1	0	0	0	0	1	3	1	71					5760		5760			SU	2021-12-27	2021-12-30	2021-10-27	2022-01-07							2021-12-27 00:00:00	2022-01-07 00:00:00	2022-01-07	2022-03-21	84	0	0	1	1	0	0	0	0	1	0	0	3	1
8551437	10513330	1	2	0	0	0	0	1	3	1	71					11520		11520			M861	2021-12-31	2022-01-07	2021-10-26	2021-10-30							2021-12-27 00:00:00	2022-01-07 00:00:00	2022-01-07	2022-03-21	80	0	0	1	1	0	0	0	0	1	0	0	3	1
8553285	9228542	2	1	0	0	0	0	1	3	1	77					5760		5760			SU	2021-12-25	2021-12-28	2021-10-27	2022-01-07							2021-12-23 00:00:00	2022-01-19 00:00:00	2022-01-19	2022-02-04	41	1	0	1	1	0	0	0	0	1	0	0	5	1
8553285	10513330	1	2	0	0	0	0	1	3	1	77					2880		2880			M861	2022-01-18	2022-01-19	2021-10-26	2021-10-30							2021-12-23 00:00:00	2022-01-19 00:00:00	2022-01-19	2022-02-04	17	1	0	1	1	0	0	0	0	1	0	0	5	1
8557374	10489033	1	1	0	0	0	0	1	3	1	81					24480		24480			M1114	2022-01-17	2022-02-02	2021-09-29	2021-11-02							2022-01-15 00:00:00	2022-04-07 00:00:00	2022-04-07		80	1	0	1	1	0	0	0	0	0	0	0	4	1
8559717	8978719	0	1	0	0	0	0	1	3	2	63					7200		7200			M1002	2021-08-29	2021-09-02	2021-08-18	2021-09-18							2021-08-29 00:00:00	2021-09-02 00:00:00	2021-09-02	2021-12-01	94	0	0	0	0	0	0	0	0	0	0	0	0	0
8566762	5845065	2	1	0	0	0	1	0	2	2	77	15.6442	-13.6435		2021-09-07 08:32:22	1		1	2021-09-07 08:33:22					2021-09-05	2021-09-25	2021-09-21	2021-09-23					2021-09-06	2021-09-08 00:00:00	2021-09-08	2021-11-16	69.6442	0	1	0	1	1	1	1	0	0	0	0	6	0
8568807	10331451	1	1	0	0	1	0	0	1	1	69	2	-0.625694	0	2021-11-23	539	11520	12059	2021-11-23 08:59:00	1	M1256	2021-11-20	2021-11-27	2021-11-19	2021-11-29	2021-11-24	2021-11-25					2021-11-20	2021-11-27 00:00:00	2021-11-27	2021-12-06	13	0	0	0	0	0	0	0	0	0	0	0	0	0
8582053	5845065	2	1	0	0	0	1	0	2	2	59	-1.44675	3.47244		2021-09-24 10:43:19	37		37	2021-09-24 11:20:19					2021-09-05	2021-09-25	2021-09-21	2021-09-23					2021-09-24	2021-09-24 00:00:00	2021-09-24	2021-11-02	38.5533	0	0	0	0	0	0	0	0	0	0	0	0	1
8585130	5845065	2	1	0	0	1	0	0	1	2	78	17.0311	-14.9387	0	2021-09-05 23:15:12	133		133	2021-09-06 01:28:12	0				2021-09-05	2021-09-25	2021-09-21	2021-09-23	2021-10-23	47.0311	0		2021-09-02	2021-11-04 00:00:00	2021-11-04		59.0311	1	0	1	0	0	1	0	0	0	0	0	4	1
8585130	10476145	0	2	0	0	1	0	0	1	2	78	4.5	11.7083	1	2021-09-22 12:00:00	13260		13260	2021-10-01 17:00:00	1	ICUA	2021-09-21	2021-10-12	2021-09-16	2021-10-01	2021-09-20	2021-09-27	2021-10-23	30.5	0		2021-09-02	2021-11-04 00:00:00	2021-11-04		42.5	1	0	1	0	0	1	0	0	0	0	0	4	1
8585879	5845065	2	1	0	0	1	0	0	1	1	50	1.36611	0.6575	1	2021-09-21 15:12:48	34		34	2021-09-21 15:46:48	0				2021-09-05	2021-09-25	2021-09-21	2021-09-23					2021-09-21	2021-09-25 00:00:00	2021-09-25	2021-10-01	9.36611	0	0	1	1	0	0	1	0	0	0	0	3	0
8586786	5845065	2	1	0	0	0	1	0	2	2	88	9.49387	-7.48692		2021-09-13 12:08:50	10		10	2021-09-13 12:18:50					2021-09-05	2021-09-25	2021-09-21	2021-09-23					2021-09-13	2021-09-14 00:00:00	2021-09-14	2021-10-06	22.4939	0	0	1	1	0	0	0	0	0	0	0	2	0
8589018	9228542	2	1	0	0	0	0	1	3	2	97					5760		5760			SU	2022-01-08	2022-01-11	2021-10-27	2022-01-07							2022-01-08 00:00:00	2022-01-11 00:00:00	2022-01-11	2022-03-14	65	0	0	0	1	1	0	0	0	1	0	0	4	0
8597693	9944055	0	1	0	0	0	0	1	3	1	66					4320		4320			M1202	2022-01-17	2022-01-19	2021-09-27	2021-11-16							2022-01-17 00:00:00	2022-01-19 00:00:00	2022-01-19	2022-04-07	80	0	0	1	1	0	0	0	0	1	0	0	3	0
8604435	5845065	2	1	0	0	0	0	1	3	1	62					11520		11520			M613	2021-11-09	2021-11-16	2021-09-05	2021-09-25							2021-11-09 00:00:00	2021-11-16 00:00:00	2021-11-16	2022-02-03	86	1	0	0	1	1	0	0	0	0	0	0	5	0
8606904	10115442	1	1	0	0	0	0	1	3	1	83					5760		5760			M901	2021-10-26	2021-10-29	2021-08-29	2021-09-24							2021-10-26 00:00:00	2021-10-29 00:00:00	2021-10-29	2022-01-04	70	0	0	1	0	0	0	1	0	1	0	0	3	0
8606951	9944055	0	1	0	0	0	0	1	3	2	40					4320		4320			M706	2021-12-08	2021-12-10	2021-09-27	2021-11-16							2021-12-08 00:00:00	2021-12-10 00:00:00	2021-12-10	2022-02-23	77	0	0	0	0	0	0	0	0	0	0	0	0	0
8609453	5845065	2	1	0	0	0	1	0	2	1	85	16.6089	-14.6076		2021-09-06 09:23:07	2		2	2021-09-06 09:25:07					2021-09-05	2021-09-25	2021-09-21	2021-09-23					2021-07-25	2021-09-06 00:00:00	2021-10-25	2021-10-25	48.6089	0	0	0	1	1	0	0	0	0	1	0	5	1
8609720	5845065	2	1	0	0	0	0	1	3	1	66					4320		4320			M613	2021-10-04	2021-10-06	2021-09-05	2021-09-25							2021-10-04 00:00:00	2021-10-06 00:00:00	2021-10-06	2021-12-24	81	0	0	0	0	0	0	0	0	0	0	0	0	0
8609791	10489033	1	1	0	0	0	0	1	3	1	74					25920		25920			M1114	2022-01-25	2022-02-11	2021-09-29	2021-11-02			2022-07-15	171	0		2022-01-25 00:00:00	2022-02-11 00:00:00	2022-02-11	2022-04-29	94	0	0	0	1	0	0	1	0	0	0	0	2	0
8614542	9033918	0	1	0	0	0	0	1	3	2	50					1440		1440			M802	2021-11-23	2021-11-23	2021-09-23	2021-11-02							2021-11-23 00:00:00	2021-11-30 00:00:00	2021-11-30	2022-02-18	87	1	0	0	0	0	0	1	0	0	0	0	3	0
8615378	9325563	0	1	0	0	0	0	1	3	1	77					4320		4320			M706	2021-09-16	2021-09-18	2021-08-27	2021-10-15							2021-09-16 00:00:00	2021-09-18 00:00:00	2021-09-18	2021-11-29	74	0	0	1	1	0	0	1	0	0	0	0	3	0
8619719	8956216	2	1	0	0	0	1	0	2	2	86	1.3784	13.6417		2021-10-01 14:55:06	29		29	2021-10-01 15:24:06					2021-09-16	2021-10-06	2021-09-18	2021-10-03					2021-09-30	2021-10-06 00:00:00	2021-10-06	2021-12-17	76.3784	1	0	0	1	1	1	0	0	0	0	0	6	0
8622948	5845065	2	1	0	0	1	0	0	1	2	82	16.6621	-14.6468	0	2021-09-06 08:06:34	22		22	2021-09-06 08:28:34	0				2021-09-05	2021-09-25	2021-09-21	2021-09-23					2021-09-01	2021-09-18 00:00:00	2021-09-18	2021-12-17	101.662	1	0	0	1	0	0	1	0	0	0	0	4	0
8622948	8472974	0	2	0	0	1	0	0	1	2	82	9.41351	0.158021	1	2021-09-02 14:04:33	2263	2880	5143	2021-09-04 03:47:33	1	M1105	2021-09-02	2021-09-03	2021-08-14	2021-09-16	2021-09-04	2021-09-12	2021-09-03	0.413507	0		2021-09-01	2021-09-18 00:00:00	2021-09-18	2021-12-17	105.414	1	0	0	1	0	0	1	0	0	0	0	4	0
8622948	9325563	0	3	0	0	0	0	1	3	2	82					1440		1440			M1111	2021-09-01	2021-09-01	2021-08-27	2021-10-15			2021-09-03	2	0		2021-09-01 00:00:00	2021-09-18 00:00:00	2021-09-18	2021-12-17	107	1	0	0	1	0	0	1	0	0	0	0	4	0
8632540	5845065	2	1	0	0	0	1	0	2	2	71	5.63786	-3.59689		2021-09-17 08:41:29	59		59	2021-09-17 09:40:29					2021-09-05	2021-09-25	2021-09-21	2021-09-23	2021-10-09	21.6379	0		2021-09-16	2021-09-19 00:00:00	2021-09-19	2021-11-04	47.6379	1	0	1	1	0	0	0	0	0	0	0	4	0
8632540	8956216	2	2	0	0	0	1	0	2	2	71	3.39789	11.6091		2021-09-29 14:27:02	10		10	2021-09-29 14:37:02					2021-09-16	2021-10-06	2021-09-18	2021-10-03	2021-10-09	9.39789	0		2021-09-28	2021-10-20	2021-09-19	2021-11-04	35.3979	1	0	1	1	0	0	0	0	0	0	0	4	0
8635312	9944055	0	1	0	0	1	0	0	1	2	34	14.1454	-3.10446	0	2021-09-27 20:30:35	59		59	2021-09-27 21:29:35	0				2021-09-27	2021-11-16	2021-10-01	2021-10-12					2021-09-22 00:00:00	2021-10-01 00:00:00	2021-09-18	2021-12-09	72.1454	0	0	0	0	0	0	0	0	0	0	0	0	0
8645599	8956216	2	1	0	0	0	1	0	2	2	55	15.0894	-0.0699537		2021-09-17 21:51:16	28		28	2021-09-17 22:19:16					2021-09-16	2021-10-06	2021-09-18	2021-10-03					2021-09-17	2021-09-19 00:00:00	2021-09-19	2021-12-04	77.0894	0	0	1	1	0	0	0	0	0	0	0	2	1
8646042	8978719	0	1	0	0	0	0	1	3	2	76					7200		7200			M1002	2021-10-18	2021-10-22	2021-08-18	2021-09-18							2021-10-18 00:00:00	2021-10-22 00:00:00	2021-10-22	2021-11-23	36	1	0	0	1	1	0	0	0	0	0	0	5	0
8646357	9325563	0	1	0	0	0	0	1	3	1	39					1440		1440			M1110	2021-12-15	2021-12-15	2021-08-27	2021-10-15			2021-12-21	6	0		2021-12-15 00:00:00	2021-12-23 00:00:00	2021-12-23	2022-02-23	70	0	0	0	1	0	0	0	0	0	0	0	1	1
8646868	9228542	2	1	0	0	0	0	1	3	1	81					5760		5760			SU	2021-11-16	2021-11-19	2021-10-27	2022-01-07							2021-11-16 00:00:00	2021-11-26 00:00:00	2021-11-26		10	0	0	0	1	0	0	0	0	1	0	0	2	1
8653716	9325563	0	1	0	0	0	0	1	3	1	37					1440		1440			M1111	2021-11-02	2021-11-02	2021-08-27	2021-10-15			2021-11-03	1	0		2021-11-02 00:00:00	2021-11-04 00:00:00	2021-11-04		2	0	0	0	0	0	0	0	0	0	0	0	0	0
8653716	10489033	1	2	0	0	0	1	0	2	1	37	-7.96285	33.9635		2021-11-02 23:06:30	1	2880	2881	2021-11-02 23:07:30					2021-09-29	2021-11-02	2021-09-30	2021-10-26	2021-11-03	0.0371528	0		2021-11-02	2021-11-04 00:00:00	2021-11-04		1.03715	0	0	0	0	0	0	0	0	0	0	0	0	0
8661497	8978719	0	1	0	0	0	0	1	3	2	44					10080		10080			M914	2021-11-28	2021-12-04	2021-08-18	2021-09-18							2021-11-28 00:00:00	2021-12-04 00:00:00	2021-12-04	2021-12-14	16	1	0	0	0	0	0	0	0	0	0	0	2	0
8662498	9228542	2	1	0	1	0	0	1	3	1	79					2880		2880			M855	2021-11-17	2021-11-18	2021-10-27	2022-01-07			2021-12-09	22	1	R027	2021-11-06 00:00:00	2021-11-25 00:00:00	2021-11-25	2021-12-08	21	0	0	1	1	0	0	1	0	1	0	0	4	1
8662498	10115442	1	2	0	1	0	0	1	3	1	79					10080		10080			M901	2021-11-19	2021-11-25	2021-08-29	2021-09-24			2021-12-09	20	1	R027	2021-11-06 00:00:00	2021-11-25 00:00:00	2021-11-25	2021-12-08	19	0	0	1	1	0	0	1	0	1	0	0	4	1
8662498	10513330	1	3	0	1	0	0	1	3	1	79					10080		10080			M861	2021-11-10	2021-11-16	2021-10-26	2021-10-30			2021-12-09	29	1	R027	2021-11-06 00:00:00	2021-11-25 00:00:00	2021-11-25	2021-12-08	28	0	0	1	1	0	0	1	0	1	0	0	4	1
8669517	10277875	0	1	0	0	1	0	0	1	1	70	7	-4.89167	0	2021-10-11	156		156	2021-10-11 02:36:00	0				2021-10-11	2021-10-20	2021-10-16	2021-10-18					2021-10-08	2021-10-12 00:00:00	2021-10-12	2021-11-15	35	0	0	1	1	0	0	0	0	0	0	0	2	0
8673555	8956216	2	1	0	0	0	1	0	2	2	57	-0.678472	15.7		2021-10-03 16:17:00	31		31	2021-10-03 16:48:00					2021-09-16	2021-10-06	2021-09-18	2021-10-03	2021-10-05	1.32153	0		2021-10-03	2021-10-06 00:00:00	2021-10-06	2022-01-01	89.3215	0	0	0	0	0	1	0	0	0	0	0	1	0
8676771	5845065	2	1	0	0	1	0	0	1	2	85	-1.39833	3.67542	0	2021-09-24 09:33:36	399		399	2021-09-24 16:12:36	0				2021-09-05	2021-09-25	2021-09-21	2021-09-23					2021-09-18	2021-10-02 00:00:00	2021-10-02	2021-12-13	79.6017	1	0	1	1	1	0	0	0	0	0	0	6	1
8676771	8472974	0	2	0	0	0	0	1	3	2	85					14400		14400			M1105	2021-09-23	2021-10-02	2021-08-14	2021-09-16							2021-09-18 00:00:00	2021-10-02 00:00:00	2021-10-02	2021-12-13	81	1	0	1	1	1	0	0	0	0	0	0	6	1
8679958	5845065	2	1	0	0	1	0	0	1	2	66	17.6689	-15.6446	0	2021-09-05 07:56:44	35		35	2021-09-05 08:31:44	0				2021-09-05	2021-09-25	2021-09-21	2021-09-23					2021-09-03	2021-09-08 00:00:00	2021-09-08	2021-11-19	74.6689	0	0	0	1	0	0	0	0	0	0	0	1	0
8681898	9033918	0	1	0	0	0	0	1	3	2	67					1440		1440			M802	2021-12-13	2021-12-13	2021-09-23	2021-11-02							2021-12-13 00:00:00	2021-12-23 00:00:00	2021-12-23	2022-03-22	99	1	1	1	1	0	0	0	0	0	0	0	5	1
8687304	10489033	1	1	0	0	0	0	1	3	1	39					2880		2880			M1114	2021-12-30	2021-12-31	2021-09-29	2021-11-02							2021-12-30 00:00:00	2021-12-31 00:00:00	2021-12-31	2022-02-24	56	0	0	0	1	0	0	0	0	0	0	0	1	0
8697952	8472974	0	1	0	1	0	0	1	3	1	68					1440		1440			ICUA	2021-09-29	2021-09-29	2021-08-14	2021-09-16			2021-10-02	3	1	R046	2021-09-29 00:00:00	2021-10-05 00:00:00	2021-10-05		6	1	0	0	1	1	1	0	0	0	0	0	6	0
8697952	9193901	0	2	0	1	0	0	1	3	1	68					8640		8640			M1252	2021-09-30	2021-10-05	2021-08-26	2021-09-24			2021-10-02	2	1	R046	2021-09-29 00:00:00	2021-10-05 00:00:00	2021-10-05		5	1	0	0	1	1	1	0	0	0	0	0	6	0
8697952	10476145	0	3	0	1	1	0	0	1	1	68	-2.97793	10.4085	0	2021-09-29 23:28:13	620	8640	9260	2021-09-30 09:48:13	1	ICUA	2021-09-29	2021-09-29	2021-09-16	2021-10-01	2021-09-20	2021-09-27	2021-10-02	2.02207	1	R046	2021-09-29	2021-10-05 00:00:00	2021-10-05		5.02207	1	0	0	1	1	1	0	0	0	0	0	6	0
8701540	8956216	2	1	0	0	0	1	0	2	1	62	15.5698	-0.569062		2021-09-17 10:19:33	1		1	2021-09-17 10:20:33					2021-09-16	2021-10-06	2021-09-18	2021-10-03					2021-09-16	2021-09-17 00:00:00	2021-09-17	2021-09-29	11.5698	1	0	0	1	0	0	0	0	0	0	0	3	0
8703911	5845065	2	1	0	0	0	1	0	2	2	61	17.5704	-15.5246		2021-09-05 10:18:34	66		66	2021-09-05 11:24:34					2021-09-05	2021-09-25	2021-09-21	2021-09-23					2021-09-04	2021-09-06 00:00:00	2022-01-19	2022-04-13	219.57	0	0	0	0	0	0	1	0	0	0	0	1	0
8703911	9228542	2	2	0	0	0	0	1	3	2	61					14400		14400			M855	2021-12-21	2021-12-30	2021-10-27	2022-01-07							2021-12-21 00:00:00	2022-01-19 00:00:00	2022-01-19	2022-04-13	113	0	0	0	0	0	0	1	0	0	0	0	1	0
8704634	5373325	0	1	0	0	0	0	1	3	1	82					17280		17280			M1101	2021-11-20	2021-12-01	2021-11-02	2021-11-18			2021-11-28	8	0		2021-11-20 00:00:00	2021-12-01 00:00:00	2021-12-01	2022-02-22	94	1	1	1	1	0	0	0	0	0	0	0	5	1
8704634	5845065	2	2	0	0	0	0	1	3	1	82					17280		17280			M1101	2021-11-20	2021-12-01	2021-09-05	2021-09-25			2021-11-28	8	0		2021-11-20 00:00:00	2021-12-01 00:00:00	2021-12-01	2022-02-22	94	1	1	1	1	0	0	0	0	0	0	0	5	1
8704634	10489033	1	3	0	0	0	0	1	3	1	82					17280		17280			M1101	2021-11-20	2021-12-01	2021-09-29	2021-11-02			2021-11-28	8	0		2021-11-20 00:00:00	2021-12-01 00:00:00	2021-12-01	2022-02-22	94	1	1	1	1	0	0	0	0	0	0	0	5	1
8708116	8956216	2	1	0	0	0	1	0	2	1	41	16.3944	-1.37219		2021-09-16 14:32:03	32		32	2021-09-16 15:04:03					2021-09-16	2021-10-06	2021-09-18	2021-10-03					2021-09-13	2021-09-18 00:00:00	2021-09-18	2021-10-05	18.3944	0	0	0	0	0	0	0	0	0	0	0	0	0
8708187	6164612	0	1	0	0	0	0	1	3	2	79					4320		4320			M1104	2021-11-28	2021-11-30	2021-09-27	2021-10-01							2021-11-28 00:00:00	2021-12-08 00:00:00	2021-12-08	2021-12-20	22	1	0	0	1	1	0	0	0	0	0	0	5	1
8708187	10355792	0	2	0	0	0	1	0	2	2	79	-2.60794	4.90586		2021-12-01 14:35:26	429	11520	11949	2021-12-01 21:44:26		M1214	2021-12-01	2021-12-08	2021-11-27	2021-12-01	2021-11-27	2021-11-29					2021-11-28	2021-12-08 00:00:00	2021-12-08	2021-12-20	18.3921	1	0	0	1	1	0	0	0	0	0	0	5	1
8719317	8697952	0	1	0	0	0	0	1	3	1	79					7200		7200			M1252	2021-10-18	2021-10-22	2021-09-29	2021-10-05							2021-10-18 00:00:00	2021-10-22 00:00:00	2021-10-22	2022-01-11	85	1	0	1	1	1	1	0	0	1	0	0	8	0
8719317	9193901	0	2	0	0	0	0	1	3	1	79					7200		7200			M1252	2021-10-18	2021-10-22	2021-08-26	2021-09-24							2021-10-18 00:00:00	2021-10-22 00:00:00	2021-10-22	2022-01-11	85	1	0	1	1	1	1	0	0	1	0	0	8	0
8723413	9173169	4	1	0	0	0	0	1	3	1	83					56160		56160			M857	2021-12-04	2022-01-11	2021-09-16	2021-12-04							2021-12-04 00:00:00	2022-01-11 00:00:00	2022-01-11	2022-03-29	115	0	0	0	1	0	0	0	0	0	0	0	1	1
8723450	10115442	1	1	0	0	1	0	0	1	2	59	-2.30235	2.30304	0	2021-09-07 07:15:23	1		1	2021-09-07 07:16:23	0				2021-08-29	2021-09-24	2021-09-05	2021-09-05					2021-09-06	2021-09-15 00:00:00	2021-09-15	2021-12-13	96.6977	0	0	0	0	0	0	1	0	0	0	0	1	0
8727201	9267963	3	1	0	0	0	0	1	3	1	61					4320		4320			M1254	2021-12-14	2021-12-16	2021-09-19	2021-09-29							2021-12-14 00:00:00	2021-12-16 00:00:00	2021-12-16	2021-12-23	9	0	0	0	1	0	0	0	0	0	0	0	1	0
8728641	9173169	4	1	0	0	0	0	1	3	1	62					1440		1440			ICUA	2021-11-10	2021-11-10	2021-09-16	2021-12-04							2021-11-10 00:00:00	2021-11-16 00:00:00	2021-11-16	2021-11-30	20	0	0	1	1	0	0	0	0	0	0	0	2	0
8728641	10496716	1	2	0	0	0	0	1	3	1	62					1440		1440			ICUA	2021-11-10	2021-11-10	2021-10-06	2021-10-08							2021-11-10 00:00:00	2021-11-16 00:00:00	2021-11-16	2021-11-30	20	0	0	1	1	0	0	0	0	0	0	0	2	0
8733591	5845065	2	1	0	0	0	0	1	3	1	57					10080		10080			M613	2021-12-08	2021-12-14	2021-09-05	2021-09-25							2021-12-08 00:00:00	2021-12-14 00:00:00	2021-12-14	2022-03-04	86	0	0	0	0	0	0	0	0	0	0	0	0	0
8742850	5845065	2	1	0	0	0	1	0	2	2	30	14.315	-12.2844		2021-09-08 16:26:27	44		44	2021-09-08 17:10:27					2021-09-05	2021-09-25	2021-09-21	2021-09-23					2021-09-06	2021-09-09 00:00:00	2021-09-09	2021-10-20	41.315	0	0	0	0	0	0	1	0	0	0	0	1	0
8743596	9228542	2	1	0	0	0	0	1	3	2	91					8640		8640			M862	2022-01-24	2022-01-29	2021-10-27	2022-01-07							2022-01-24 00:00:00	2022-01-29 00:00:00	2022-01-29	2022-02-16	23	0	0	0	1	1	0	0	0	0	0	0	3	0
8744220	9944055	0	1	0	0	0	0	1	3	1	63					5760		5760			M905	2021-10-28	2021-10-31	2021-09-27	2021-11-16							2021-10-28 00:00:00	2021-10-31 00:00:00	2021-10-31	2022-01-19	83	1	0	0	0	0	0	0	0	0	0	0	2	0
8746036	9325563	0	1	0	0	0	0	1	3	1	76					4320		4320			M706	2021-09-07	2021-09-09	2021-08-27	2021-10-15							2021-09-07 00:00:00	2021-09-09 00:00:00	2021-09-09	2021-11-22	76	0	0	0	1	0	0	1	0	0	0	0	2	0
8748636	9944055	0	1	0	0	0	0	1	3	1	40					4320		4320			M1202	2021-12-31	2022-01-02	2021-09-27	2021-11-16							2021-12-31 00:00:00	2022-01-02 00:00:00	2022-01-02	2022-02-07	38	0	0	1	1	0	0	0	0	0	0	0	2	0
8749356	9325563	0	1	0	0	0	0	1	3	1	61					4320		4320			M706	2021-10-05	2021-10-07	2021-08-27	2021-10-15							2021-10-05 00:00:00	2021-10-07 00:00:00	2021-10-07	2021-12-20	76	0	0	1	0	0	0	0	0	1	0	0	2	0
8749356	9944055	0	2	0	0	1	0	0	1	1	61	6.30786	5.23867	1	2021-10-05 16:36:41	787	4320	5107	2021-10-06 05:43:41	1	M706	2021-10-05	2021-10-07	2021-09-27	2021-11-16	2021-10-01	2021-10-12					2021-10-05	2021-10-07 00:00:00	2021-10-07	2021-12-20	75.3079	0	0	1	0	0	0	0	0	0	1	0	3	0
8752906	9228542	2	1	0	0	0	0	1	3	2	34					4320		4320			M853	2022-02-05	2022-02-07	2021-10-27	2022-01-07							2022-02-05 00:00:00	2022-02-07 00:00:00	2022-02-07	2022-03-07	30	0	0	0	0	0	0	0	0	0	0	0	0	1
8753935	9325563	0	1	0	0	0	0	1	3	1	74					4320		4320			M706	2021-08-31	2021-09-02	2021-08-27	2021-10-15							2021-08-31 00:00:00	2021-09-02 00:00:00	2021-09-02	2021-12-01	92	1	0	0	0	0	0	1	0	0	0	0	3	0
8758882	9944055	0	1	0	0	1	0	0	1	2	86	-32.6706	43.6886	0	2021-11-13 16:05:37	26		26	2021-11-13 16:31:37	0				2021-09-27	2021-11-16	2021-10-01	2021-10-12					2021-11-12	2021-11-15 00:00:00	2021-11-15	2021-11-30	16.3294	1	0	1	1	1	0	0	0	0	0	0	6	0
8762311	9944055	0	1	0	0	0	0	1	3	1	73					23040		23040			M1202	2021-12-20	2022-01-04	2021-09-27	2021-11-16							2021-12-15 00:00:00	2022-01-04 00:00:00	2022-01-04	2022-03-17	87	1	1	0	1	0	0	0	0	0	0	0	4	1
8762311	10513330	1	2	0	0	0	0	1	3	1	73					7200		7200			M861	2021-12-15	2021-12-19	2021-10-26	2021-10-30							2021-12-15 00:00:00	2022-01-04 00:00:00	2022-01-04	2022-03-17	92	1	1	0	1	0	0	0	0	0	0	0	4	1
8791940	5845065	2	1	0	0	0	1	0	2	2	41	0.23213	1.77412		2021-09-22 18:25:44	9		9	2021-09-22 18:34:44					2021-09-05	2021-09-25	2021-09-21	2021-09-23					2021-09-22	2021-09-27 00:00:00	2021-09-27	2021-12-20	88.2321	0	0	0	0	0	0	0	0	0	0	0	0	0
8799061	9325563	0	1	0	0	0	0	1	3	1	56					12960		12960			M706	2021-08-30	2021-09-07	2021-08-27	2021-10-15							2021-08-30 00:00:00	2021-09-07 00:00:00	2021-09-07	2021-12-06	98	0	0	0	0	0	1	0	0	0	0	0	1	0
8813292	5845065	2	1	0	0	0	1	0	2	2	55	3.70414	-1.6847		2021-09-19 07:06:02	28		28	2021-09-19 07:34:02					2021-09-05	2021-09-25	2021-09-21	2021-09-23					2021-09-19	2021-09-20 00:00:00	2021-09-20	2021-11-05	46.7041	0	0	0	1	0	0	0	0	0	0	0	1	0
8829613	10277875	0	1	0	0	1	0	0	1	2	27	5	-1.31597	0	2021-10-13	2425	7200	9625	2021-10-14 16:25:00	1	M1204	2021-10-12	2021-10-16	2021-10-11	2021-10-20	2021-10-16	2021-10-18					2021-10-12	2021-10-16 00:00:00	2021-10-16	2021-11-29	47	0	0	0	0	0	0	0	0	0	0	0	0	0
8832005	5845065	2	1	0	0	0	0	1	3	1	42					4320		4320			M613	2021-11-14	2021-11-16	2021-09-05	2021-09-25							2021-11-14 00:00:00	2021-11-16 00:00:00	2021-11-16	2022-01-03	50	0	0	0	0	0	0	0	0	0	0	0	0	0
8833338	9228542	2	1	0	0	0	0	1	3	2	62					5760		5760			M862	2021-12-28	2021-12-31	2021-10-27	2022-01-07							2021-12-28 00:00:00	2021-12-31 00:00:00	2021-12-31	2022-03-08	70	0	0	0	1	0	0	0	0	1	0	0	2	0
8837729	6164612	0	1	0	0	0	0	1	3	2	45					12960		12960			M1104	2021-12-13	2021-12-21	2021-09-27	2021-10-01							2021-12-13 00:00:00	2021-12-21 00:00:00	2021-12-21	2021-12-30	17	0	0	0	0	0	0	0	0	0	0	0	0	1
8838076	3575840	1	1	0	0	0	0	1	3	2	25					4320		4320			M810	2021-10-07	2021-10-09	2021-08-30	2021-10-12							2021-10-07 00:00:00	2021-10-09 00:00:00	2021-10-09	2021-10-21	14	0	0	0	0	0	0	0	0	0	0	0	0	0
8838289	8978719	0	1	0	0	0	0	1	3	2	57					18720		18720			M1002	2021-10-20	2021-11-01	2021-08-18	2021-09-18							2021-10-20 00:00:00	2021-11-01 00:00:00	2021-11-01	2022-01-25	97	1	0	0	0	0	0	1	0	1	0	0	4	0
8839116	9228542	2	1	0	0	0	0	1	3	1	74					1440		1440			SU	2021-12-20	2021-12-20	2021-10-27	2022-01-07							2021-12-20 00:00:00	2021-12-24 00:00:00	2021-12-24	2022-03-08	78	0	0	0	1	0	0	0	0	1	0	0	2	0
8842314	8956216	2	1	0	1	0	1	0	2	2	59	-1.56613	16.6453		2021-10-04 13:35:14	114		114	2021-10-04 15:29:14					2021-09-16	2021-10-06	2021-09-18	2021-10-03	2021-10-06	1.43387	1	R014/020	2021-10-04	2021-10-07 00:00:00	2021-10-07	2021-12-24	80.4339	0	0	0	1	0	0	0	0	0	0	0	1	0
8852925	9944055	0	1	0	0	1	0	0	1	1	71	8.35152	3.13251	1	2021-10-03 15:33:49	697	2880	3577	2021-10-04 03:10:49	1	M1202	2021-10-05	2021-10-07	2021-09-27	2021-11-16	2021-10-01	2021-10-12					2021-10-03	2021-10-07 00:00:00	2021-10-07	2021-11-05	32.3515	0	0	1	1	0	0	0	0	0	0	0	2	1
8853035	8472974	0	1	0	0	1	0	0	1	1	46	10.9971	-1.59845	0	2021-09-01 00:04:14	2014		2014	2021-09-02 09:38:14	0				2021-08-14	2021-09-16	2021-09-04	2021-09-12					2021-08-31	2021-09-04 00:00:00	2021-09-04	2021-11-11	70.9971	0	0	1	0	0	0	0	0	0	0	0	1	1
8861027	9944055	0	1	0	0	1	0	0	1	1	72	-30.1003	41.1037	0	2021-11-11 02:24:22	5		5	2021-11-11 02:29:22	0				2021-09-27	2021-11-16	2021-10-01	2021-10-12					2021-11-08	2021-11-15 00:00:00	2021-11-15	2021-12-23	41.8997	1	0	1	1	0	0	0	0	0	0	0	4	0
8862736	9193901	0	1	0	0	0	0	1	3	1	64					2880		2880			ICUA	2021-09-29	2021-09-30	2021-08-26	2021-09-24							2021-09-29 00:00:00	2021-09-30 00:00:00	2021-09-30	2021-10-08	9	1	0	0	1	1	0	0	0	0	0	0	5	0
8862736	9325563	0	2	0	0	0	0	1	3	1	64					2880		2880			ICUA	2021-09-29	2021-09-30	2021-08-27	2021-10-15							2021-09-29 00:00:00	2021-09-30 00:00:00	2021-09-30	2021-10-08	9	1	0	0	1	1	0	0	0	0	0	0	5	0
8862736	10476145	0	3	0	0	1	0	0	1	1	64	-2.81793	9.98876	0	2021-09-29 19:37:49	246	2880	3126	2021-09-29 23:43:49	1	ICUA	2021-09-29	2021-09-30	2021-09-16	2021-10-01	2021-09-20	2021-09-27					2021-09-29	2021-09-30 00:00:00	2021-09-30	2021-10-08	8.18207	1	0	0	1	1	0	0	0	0	0	0	5	0
8867753	3343380	3	1	0	0	0	0	1	3	2	57					10080		10080			M1204	2021-11-17	2021-11-23	2021-10-16	2021-10-26							2021-11-17 00:00:00	2021-11-23 00:00:00	2021-11-23	2022-02-21	96	1	0	0	1	1	0	0	0	1	0	0	6	0
8867753	10277875	0	2	0	0	0	0	1	3	2	57					10080		10080			M1204	2021-11-17	2021-11-23	2021-10-11	2021-10-20							2021-11-17 00:00:00	2021-11-23 00:00:00	2021-11-23	2022-02-21	96	1	0	0	1	1	0	0	0	1	0	0	6	0
8873052	9173169	4	1	0	0	0	0	1	3	2	24					5760		5760			M1263	2021-09-26	2021-09-29	2021-09-16	2021-12-04							2021-09-26 00:00:00	2021-10-08 00:00:00	2021-10-08	2021-12-21	86	0	0	0	0	0	0	0	0	0	0	0	0	1
8879205	3575840	1	1	0	0	0	0	1	3	2	59					1440		1440			M810	2021-09-28	2021-09-28	2021-08-30	2021-10-12							2021-09-28 00:00:00	2021-09-30 00:00:00	2021-09-30	2021-11-22	55	1	0	0	0	0	0	0	0	0	0	0	2	0
8897538	5845065	2	1	0	0	0	0	1	3	1	23					5760		5760			M613	2021-10-17	2021-10-20	2021-09-05	2021-09-25							2021-10-17 00:00:00	2021-10-20 00:00:00	2021-10-20	2021-12-17	61	0	0	0	0	0	0	0	0	0	0	0	0	0
8899516	10355792	0	1	0	0	1	0	0	1	2	82	2	2.36111	1	2021-11-27	3400	7200	10600	2021-11-29 08:40:00	1	M1214	2021-11-22	2021-12-01	2021-11-27	2021-12-01	2021-11-27	2021-11-29					2021-11-21	2021-12-01 00:00:00	2021-12-01	2022-01-26	60	1	0	1	1	0	0	0	0	0	0	0	4	0
8907844	3343380	3	1	0	0	0	0	1	3	2	90					7200		7200			M1204	2021-12-20	2021-12-24	2021-10-16	2021-10-26							2021-12-20 00:00:00	2021-12-24 00:00:00	2021-12-24	2022-01-07	18	1	0	1	1	0	0	1	0	0	0	0	5	1
8907844	10277875	0	2	0	0	0	0	1	3	2	90					7200		7200			M1204	2021-12-20	2021-12-24	2021-10-11	2021-10-20							2021-12-20 00:00:00	2021-12-24 00:00:00	2021-12-24	2022-01-07	18	1	0	1	1	0	0	1	0	0	0	0	5	1
8916350	9325563	0	1	0	0	0	0	1	3	2	56					5760		5760			M706	2021-11-24	2021-11-27	2021-08-27	2021-10-15							2021-11-24 00:00:00	2021-11-27 00:00:00	2021-11-27	2022-02-09	77	1	0	0	0	0	0	0	0	0	0	0	2	0
8916350	9944055	0	2	0	0	0	0	1	3	2	56					5760		5760			M706	2021-11-24	2021-11-27	2021-09-27	2021-11-16							2021-11-24 00:00:00	2021-11-27 00:00:00	2021-11-27	2022-02-09	77	1	0	0	0	0	0	0	0	0	0	0	2	0
8916739	3343380	3	1	0	0	0	0	1	3	2	66					4320		4320			M1204	2021-10-28	2021-10-30	2021-10-16	2021-10-26							2021-10-28 00:00:00	2021-10-30 00:00:00	2021-10-30	2022-01-04	68	0	0	0	0	0	0	0	0	0	0	0	0	0
8916739	10277875	0	2	0	0	0	0	1	3	2	66					4320		4320			M1204	2021-10-28	2021-10-30	2021-10-11	2021-10-20							2021-10-28 00:00:00	2021-10-30 00:00:00	2021-10-30	2022-01-04	68	0	0	0	0	0	0	0	0	0	0	0	0	0
8918179	5845065	2	1	0	0	1	0	0	1	2	58	3.03951	0.286181	1	2021-09-19 23:03:06	1909		1909	2021-09-21 06:52:06	0				2021-09-05	2021-09-25	2021-09-21	2021-09-23					2021-09-19	2021-09-22 00:00:00	2021-09-22	2021-12-16	87.0395	0	0	0	0	0	0	0	0	0	0	0	0	0
8921603	5845065	2	1	0	0	1	0	0	1	2	66	16.694	-14.6718	0	2021-09-06 07:20:37	32		32	2021-09-06 07:52:37	0				2021-09-05	2021-09-25	2021-09-21	2021-09-23					2021-09-05	2021-09-08 00:00:00	2021-09-08	2021-11-17	71.694	0	0	0	0	0	0	0	0	0	0	0	0	0
8926397	9228542	2	1	0	0	0	0	1	3	2	82					4320		4320			M806	2022-02-11	2022-02-13	2021-10-27	2022-01-07							2022-02-11 00:00:00	2022-02-17 00:00:00	2022-02-17	2022-05-18	96	1	0	0	1	0	0	0	0	0	0	0	3	0
8945570	10476145	0	1	0	0	0	1	0	2	2	61	9.87641	-2.87502		2021-09-17 02:57:58	2		2	2021-09-17 02:59:58					2021-09-16	2021-10-01	2021-09-20	2021-09-27					2021-09-14	2021-09-18 00:00:00	2021-09-18	2021-11-29	72.8764	0	0	0	0	0	0	0	0	0	1	0	2	0
8946756	9228542	2	1	0	0	0	0	1	3	2	83					20160		20160			M862	2022-02-02	2022-02-15	2021-10-27	2022-01-07							2022-01-27 00:00:00	2022-02-15 00:00:00	2022-02-15	2022-03-03	29	0	0	0	1	0	0	0	0	1	0	0	2	0
8952442	8697952	0	1	0	0	0	0	1	3	1	32					8640		8640			M1252	2021-10-17	2021-10-22	2021-09-29	2021-10-05							2021-10-17 00:00:00	2021-10-22 00:00:00	2021-10-22	2022-01-20	95	0	0	0	1	0	1	0	0	1	0	0	3	0
8952442	9193901	0	2	0	0	0	0	1	3	1	32					8640		8640			M1252	2021-10-17	2021-10-22	2021-08-26	2021-09-24							2021-10-17 00:00:00	2021-10-22 00:00:00	2021-10-22	2022-01-20	95	0	0	0	1	0	1	0	0	1	0	0	3	0
8953340	5845065	2	1	0	0	0	0	1	3	1	83					10080		10080			M1101	2021-10-15	2021-10-21	2021-09-05	2021-09-25			2022-12-13	424	0		2021-10-15 00:00:00	2021-10-21 00:00:00	2021-10-21	2022-01-19	96	0	0	1	1	1	0	1	0	1	0	0	6	0
8953340	10489033	1	2	0	0	1	0	0	1	1	83	7.7203	18.3276	1	2021-10-18 06:42:46	69	10080	10149	2021-10-18 07:51:46	1	M1101	2021-10-15	2021-10-21	2021-09-29	2021-11-02	2021-09-30	2021-10-26	2022-12-13	420.72			2021-10-15	2021-10-21 00:00:00	2021-10-21	2022-01-19	92.7203	0	0	1	1	1	0	1	0	0	1	0	7	0
8956216	5845065	2	1	0	1	1	0	0	1	1	80	5.38878	-3.33531	0	2021-09-17 14:40:09	77		77	2021-09-17 15:57:09	0				2021-09-05	2021-09-25	2021-09-21	2021-09-23	2021-09-19	1.38878	1	R018	2021-09-16	2021-10-06 00:00:00	2021-10-06	2021-12-07	80.3888	0	1	1	1	0	0	0	0	0	1	0	5	1
8965805	9228542	2	1	0	0	0	0	1	3	1	68					2880		2880			M1353	2021-12-14	2021-12-15	2021-10-27	2022-01-07							2021-12-13 00:00:00	2021-12-22 00:00:00	2021-12-22	2022-01-24	41	0	0	0	1	0	0	0	0	0	0	0	1	1
8965805	9325563	0	2	0	0	0	0	1	3	1	68					1440		1440			M1110	2021-12-13	2021-12-13	2021-08-27	2021-10-15							2021-12-13 00:00:00	2021-12-22 00:00:00	2021-12-22	2022-01-24	42	0	0	0	1	0	0	0	0	0	0	0	1	1
8970033	9944055	0	1	0	0	0	0	1	3	1	55					4320		4320			M1202	2022-01-28	2022-01-30	2021-09-27	2021-11-16							2022-01-28 00:00:00	2022-01-30 00:00:00	2022-01-30	2022-04-02	64	1	0	1	1	0	0	0	0	0	0	0	4	0
8973617	10489033	1	1	0	0	1	0	0	1	1	70	-1.40603	27.4144	0	2021-10-27 09:44:41	12		12	2021-10-27 09:56:41	0				2021-09-29	2021-11-02	2021-09-30	2021-10-26					2021-10-22	2021-11-06 00:00:00	2021-11-06	2021-12-16	49.594	0	0	0	1	1	0	0	0	0	1	0	5	0
8973617	10513330	1	2	0	0	1	0	0	1	1	70	2	1.27014	1	2021-10-26	1829	10080	11909	2021-10-27 06:29:00	1	M861	2021-10-25	2021-11-01	2021-10-26	2021-10-30	2021-10-26	2021-10-28					2021-10-22	2021-11-06 00:00:00	2021-11-06	2021-12-16	51	0	0	0	1	1	0	0	0	0	1	0	5	0
8980238	9267963	3	1	0	0	0	0	1	3	1	83					8640		8640			M1254	2021-12-25	2021-12-30	2021-09-19	2021-09-29							2021-12-25 00:00:00	2021-12-30 00:00:00	2021-12-30	2022-03-24	89	1	0	1	1	1	0	0	0	0	0	0	6	0
8984392	5845065	2	1	0	0	0	1	0	2	2	60	13.4142	-11.4121		2021-09-09 14:03:31	3		3	2021-09-09 14:06:31					2021-09-05	2021-09-25	2021-09-21	2021-09-23					2021-09-08	2021-09-10 00:00:00	2021-09-10	2021-12-02	83.4142	0	0	0	0	0	0	0	0	0	0	0	0	0
9006278	8472974	0	1	0	0	0	0	1	3	2	34					15840		15840			M1105	2021-10-12	2021-10-22	2021-08-14	2021-09-16							2021-10-12 00:00:00	2021-10-22 00:00:00	2021-10-22	2022-01-14	94	0	0	0	0	0	1	0	0	0	0	0	1	1
9006278	10489033	1	2	0	0	0	1	0	2	2	34	13.2348	12.9361		2021-10-12 18:21:57	246		246	2021-10-12 22:27:57					2021-09-29	2021-11-02	2021-09-30	2021-10-26					2021-10-12	2021-10-22 00:00:00	2021-10-22	2022-01-14	93.2348	0	0	0	0	0	1	0	0	0	0	0	1	1
9008343	5845065	2	1	0	0	1	0	0	1	2	89	17.7147	-15.5481	0	2021-09-05 06:50:46	240		240	2021-09-05 10:50:46	0				2021-09-05	2021-09-25	2021-09-21	2021-09-23					2021-08-21	2021-09-09 00:00:00	2021-09-09	2021-12-08	93.7147	1	0	0	1	1	0	1	0	0	1	0	8	1
9008343	8472974	0	2	0	0	0	0	1	3	2	89					7200		7200			M1155	2021-08-21	2021-08-25	2021-08-14	2021-09-16							2021-08-21 00:00:00	2021-09-09 00:00:00	2021-09-09	2021-12-08	109	1	0	0	1	1	0	1	0	1	0	0	7	1
9008666	9033918	0	1	0	0	0	0	1	3	1	65					1440		1440			M802	2021-10-19	2021-10-19	2021-09-23	2021-11-02							2021-10-19 00:00:00	2021-10-22 00:00:00	2021-10-22	2022-01-13	86	1	0	0	0	0	0	1	0	0	0	0	3	0
9010149	8978719	0	1	0	0	0	0	1	3	2	52					5760		5760			M1002	2021-09-26	2021-09-29	2021-08-18	2021-09-18							2021-09-26 00:00:00	2021-09-29 00:00:00	2021-09-29	2021-12-22	87	0	0	0	0	0	1	1	0	0	0	0	2	1
9011263	5845065	2	1	0	0	1	0	0	1	1	72	9.40885	-7.39774	0	2021-09-13 14:11:15	16		16	2021-09-13 14:27:15	0				2021-09-05	2021-09-25	2021-09-21	2021-09-23					2021-09-12	2021-09-23 00:00:00	2021-09-23	2021-11-09	56.4089	0	0	0	1	0	1	1	0	0	0	0	3	0
9012237	8956216	2	1	0	0	0	1	0	2	1	57	8.44138	6.55932		2021-09-24 13:24:25	1		1	2021-09-24 13:25:25					2021-09-16	2021-10-06	2021-09-18	2021-10-03					2021-09-20	2021-09-25 00:00:00	2021-09-25	2021-10-28	33.4414	0	0	0	0	0	0	0	0	0	0	0	0	0
9014790	9228542	2	1	0	0	0	0	1	3	2	70					5760		5760			M806	2022-03-17	2022-03-20	2021-10-27	2022-01-07							2022-03-17 00:00:00	2022-03-24 00:00:00	2022-03-24	2022-05-24	68	1	0	0	0	1	1	1	0	0	0	0	6	1
9014790	9944055	0	2	0	0	1	0	0	1	2	70	-0.306574	11.3232	0	2021-10-12 07:21:28	24		24	2021-10-12 07:45:28	0				2021-09-27	2021-11-16	2021-10-01	2021-10-12					2021-10-11	2021-10-15 00:00:00	2022-03-24	2022-05-24	223.693	1	0	0	0	1	1	1	0	0	0	0	6	1
9019538	9325563	0	1	0	0	0	0	1	3	1	14					11520		11520			M706	2021-10-08	2021-10-15	2021-08-27	2021-10-15							2021-10-08 00:00:00	2021-10-15 00:00:00	2021-10-15	2021-10-19	11	0	0	0	0	0	0	0	0	0	0	0	0	1
9019538	9944055	0	2	0	0	0	0	1	3	1	14					11520		11520			M706	2021-10-08	2021-10-15	2021-09-27	2021-11-16							2021-10-08 00:00:00	2021-10-15 00:00:00	2021-10-15	2021-10-19	11	0	0	0	0	0	0	0	0	0	0	0	0	1
9021350	10476145	0	1	0	0	1	0	0	1	2	71	8.2586	-1.23291	0	2021-09-18 17:47:37	37		37	2021-09-18 18:24:37	0				2021-09-16	2021-10-01	2021-09-20	2021-09-27	2021-09-29	10.2586	0		2021-09-06	2021-11-30 00:00:00	2021-11-30	2022-02-25	159.259	1	0	1	1	1	0	0	0	0	1	0	8	1
9023428	8697952	0	1	0	0	0	0	1	3	1	62					1440		1440			ICUA	2021-12-21	2021-12-21	2021-09-29	2021-10-05							2021-12-21 00:00:00	2021-12-22 00:00:00	2021-12-22	2022-03-18	87	0	0	0	1	0	0	0	0	0	0	0	1	0
9023428	9944055	0	2	0	0	0	0	1	3	1	62					2880		2880			M1202	2021-12-21	2021-12-22	2021-09-27	2021-11-16							2021-12-21 00:00:00	2021-12-22 00:00:00	2021-12-22	2022-03-18	87	0	0	0	1	0	0	0	0	0	0	0	1	0
9026871	9228542	2	1	0	0	0	0	1	3	2	43					5760		5760			M855	2022-01-12	2022-01-15	2021-10-27	2022-01-07							2022-01-12 00:00:00	2022-01-15 00:00:00	2022-01-15	2022-02-23	42	0	0	0	0	0	0	0	0	0	0	0	0	0
9031228	10355792	0	1	0	0	0	0	1	3	2	54					18720		18720			M1214	2021-12-24	2022-01-05	2021-11-27	2021-12-01							2021-11-22 00:00:00	2022-02-03 00:00:00	2022-02-03	2022-05-02	129	0	0	1	1	0	0	0	0	1	0	0	3	1
9031260	10115442	1	1	0	0	1	0	0	1	1	61	-7.65381	7.98853	0	2021-09-12 15:41:29	482	1440	1922	2021-09-12 23:43:29	1	M912	2021-09-12	2021-09-12	2021-08-29	2021-09-24	2021-09-05	2021-09-05	2021-09-24	11.3462	0		2021-09-12	2021-09-27 00:00:00	2021-09-27	2021-12-22	100.346	1	0	0	0	0	1	1	0	0	0	0	4	0
9031644	9228542	2	1	0	0	0	0	1	3	2	87					8640		8640			SU	2022-01-09	2022-01-14	2021-10-27	2022-01-07							2022-01-09 00:00:00	2022-01-20 00:00:00	2022-01-20		11	0	0	1	0	0	0	1	0	1	0	0	3	1
9034897	8956216	2	1	0	0	0	0	1	3	1	81					14400		14400			M853	2021-12-07	2021-12-16	2021-09-16	2021-10-06							2021-12-04 00:00:00	2021-12-16 00:00:00	2021-12-16	2022-01-27	51	1	0	1	1	0	0	0	0	1	0	0	5	0
9034897	9228542	2	2	0	0	0	0	1	3	1	81					4320		4320			SU	2021-12-04	2021-12-06	2021-10-27	2022-01-07							2021-12-04 00:00:00	2021-12-16 00:00:00	2021-12-16	2022-01-27	54	1	0	1	1	0	0	0	0	1	0	0	5	0
9076512	10489033	1	1	0	0	0	0	1	3	1	77					11520		11520			M1114	2022-01-06	2022-01-13	2021-09-29	2021-11-02							2022-01-02 00:00:00	2022-01-13 00:00:00	2022-01-13		7	1	0	1	1	1	0	0	0	0	0	0	6	0
9092489	10513330	1	1	0	0	0	0	1	3	1	72					1440		1440			M861	2022-01-10	2022-01-10	2021-10-26	2021-10-30							2022-01-10 00:00:00	2022-01-13 00:00:00	2022-01-13	2022-04-13	93	0	0	0	1	0	0	0	0	0	0	0	1	0
9092775	9267963	3	1	0	0	0	0	1	3	1	72					7200		7200			M1254	2021-12-16	2021-12-20	2021-09-19	2021-09-29							2021-12-16 00:00:00	2021-12-20 00:00:00	2021-12-20	2022-03-07	81	0	0	1	1	0	1	1	0	0	0	0	4	0
9092973	10489033	1	1	0	0	0	0	1	3	1	77					5760		5760			M1114	2021-12-01	2021-12-04	2021-09-29	2021-11-02							2021-12-01 00:00:00	2021-12-04 00:00:00	2021-12-04	2021-12-17	16	1	0	0	1	0	0	0	0	0	0	0	3	0
9093519	9267963	3	1	0	0	0	0	1	3	1	71					2880		2880			M1254	2021-11-05	2021-11-06	2021-09-19	2021-09-29							2021-11-05 00:00:00	2021-11-06 00:00:00	2021-11-06	2021-11-30	25	1	0	0	0	0	0	0	0	0	0	0	2	0
9094131	5845065	2	1	0	0	0	0	1	3	1	79					18720		18720			M1101	2021-10-21	2021-11-02	2021-09-05	2021-09-25							2021-10-21 00:00:00	2021-11-02 00:00:00	2021-11-02	2021-12-16	56	0	0	0	0	0	0	0	0	1	0	0	1	1
9094131	10489033	1	2	0	0	1	0	0	1	1	79	4.13796	22.3544	1	2021-10-21 20:41:20	709	18720	19429	2021-10-22 08:30:20	1	M1101	2021-10-21	2021-11-02	2021-09-29	2021-11-02	2021-09-30	2021-10-26					2021-10-21	2021-11-02 00:00:00	2021-11-02	2021-12-16	55.138	0	0	0	0	0	0	0	0	0	1	0	2	1
9094310	5845065	2	1	0	0	0	1	0	2	2	65	10.3677	-8.35863		2021-09-12 15:10:34	13		13	2021-09-12 15:23:34					2021-09-05	2021-09-25	2021-09-21	2021-09-23					2021-09-12	2021-09-16 00:00:00	2021-09-16	2021-11-05	53.3677	0	0	0	0	0	0	1	0	0	0	0	1	0
9095175	9228542	2	1	0	0	0	0	1	3	2	60					7200		7200			M862	2022-01-22	2022-01-26	2021-10-27	2022-01-07							2022-01-19 00:00:00	2022-01-26 00:00:00	2022-01-26	2022-03-28	65	1	0	0	1	0	0	0	0	1	0	0	4	0
9096013	5845065	2	1	0	0	0	1	0	2	2	22	-0.720856	2.74169		2021-09-23 17:18:02	30		30	2021-09-23 17:48:02					2021-09-05	2021-09-25	2021-09-21	2021-09-23					2021-09-23	2021-09-24 00:00:00	2021-09-24	2021-11-05	42.2791	0	0	0	0	0	0	0	0	0	0	0	0	0
9096524	10331451	1	1	0	0	1	0	0	1	2	61	-3	4.00208	0	2021-11-28	3		3	2021-11-28 00:03:00	0				2021-11-19	2021-11-29	2021-11-24	2021-11-25					2021-11-25	2021-11-29 00:00:00	2021-11-29	2021-12-06	8	0	0	0	0	0	0	0	0	0	0	0	0	0
9096524	10355792	0	2	0	0	1	0	0	1	2	61	1.55494	0.489502	1	2021-11-27 10:40:53	64		64	2021-11-27 11:44:53	0				2021-11-27	2021-12-01	2021-11-27	2021-11-29					2021-11-25	2021-11-29 00:00:00	2021-11-29	2021-12-06	8.55494	0	0	0	0	0	0	0	0	0	0	0	0	0
9097014	10115442	1	1	0	0	1	0	0	1	1	43	-13.7998	13.8032	0	2021-09-18 19:11:39	5		5	2021-09-18 19:16:39	0				2021-08-29	2021-09-24	2021-09-05	2021-09-05					2021-09-09	2021-09-27 00:00:00	2021-09-27	2021-11-22	64.2002	1	0	1	1	0	1	0	0	0	0	0	5	1
9097055	10489033	1	1	0	0	0	0	1	3	1	76					18720		18720			M1114	2021-12-23	2022-01-04	2021-09-29	2021-11-02							2021-12-14 00:00:00	2022-01-04 00:00:00	2022-01-04	2022-03-08	75	1	0	0	1	0	0	0	0	0	0	0	3	0
9097382	5845065	2	1	0	0	0	0	1	3	1	60					14400		14400			M613	2021-12-01	2021-12-10	2021-09-05	2021-09-25							2021-12-01 00:00:00	2021-12-10 00:00:00	2021-12-10	2022-03-04	93	0	0	0	0	0	1	0	0	0	0	0	1	0
9097631	8978719	0	1	0	0	0	0	1	3	2	47					5760		5760			M914	2021-12-02	2021-12-05	2021-08-18	2021-09-18							2021-12-02 00:00:00	2021-12-05 00:00:00	2021-12-05	2022-01-28	57	0	0	0	1	0	0	1	0	0	0	0	2	0
9099903	3343380	3	1	0	0	0	0	1	3	2	61					7200		7200			M1204	2021-12-27	2021-12-31	2021-10-16	2021-10-26							2021-12-27 00:00:00	2021-12-31 00:00:00	2021-12-31	2022-01-18	22	0	0	1	0	0	0	0	0	0	0	0	1	0
9099903	10277875	0	2	0	0	0	0	1	3	2	61					7200		7200			M1204	2021-12-27	2021-12-31	2021-10-11	2021-10-20							2021-12-27 00:00:00	2021-12-31 00:00:00	2021-12-31	2022-01-18	22	0	0	1	0	0	0	0	0	0	0	0	1	0
9099928	9193901	0	1	0	0	0	0	1	3	1	74					8640		8640			ICUA	2021-11-06	2021-11-11	2021-08-26	2021-09-24							2021-11-05 00:00:00	2021-11-21 00:00:00	2021-11-21		15	0	0	1	0	0	0	1	0	0	0	0	2	1
9099928	9325563	0	2	0	0	0	0	1	3	1	74					8640		8640			ICUA	2021-11-06	2021-11-11	2021-08-27	2021-10-15							2021-11-05 00:00:00	2021-11-21 00:00:00	2021-11-21		15	0	0	1	0	0	0	1	0	0	0	0	2	1
9099928	9944055	0	3	0	0	1	0	0	1	1	74	-31.6406	44.4142	0	2021-11-12 15:22:31	2554	14400	16954	2021-11-14 09:56:31	1	M1202	2021-11-12	2021-11-21	2021-09-27	2021-11-16	2021-10-01	2021-10-12					2021-11-05	2021-11-21 00:00:00	2021-11-21		8.35936	0	0	1	0	0	0	1	0	0	0	0	2	1
9099928	10489033	1	4	0	0	0	0	1	3	1	74					1440		1440			M1114	2021-11-05	2021-11-05	2021-09-29	2021-11-02							2021-11-05 00:00:00	2021-11-21 00:00:00	2021-11-21		16	0	0	1	0	0	0	1	0	0	0	0	2	1
9101575	3343380	3	1	0	0	0	0	1	3	2	20					4320		4320			M1204	2022-01-13	2022-01-15	2021-10-16	2021-10-26							2022-01-13 00:00:00	2022-01-15 00:00:00	2022-01-15	2022-04-07	84	0	0	0	0	0	0	0	0	0	0	0	0	0
9101575	10277875	0	2	0	0	0	0	1	3	2	20					4320		4320			M1204	2022-01-13	2022-01-15	2021-10-11	2021-10-20							2022-01-13 00:00:00	2022-01-15 00:00:00	2022-01-15	2022-04-07	84	0	0	0	0	0	0	0	0	0	0	0	0	0
9106124	8472974	0	1	0	0	0	0	1	3	1	77					1440		1440			ICUA	2021-10-21	2021-10-21	2021-08-14	2021-09-16							2021-10-21 00:00:00	2021-10-25 00:00:00	2021-10-25	2022-01-17	88	0	0	0	1	0	0	0	0	0	0	0	1	0
9106124	8697952	0	2	0	0	0	0	1	3	1	77					1440		1440			ICUA	2021-10-21	2021-10-21	2021-09-29	2021-10-05							2021-10-21 00:00:00	2021-10-25 00:00:00	2021-10-25	2022-01-17	88	0	0	0	1	0	0	0	0	0	0	0	1	0
9106147	9944055	0	1	0	0	1	0	0	1	1	62	1.43473	9.56735	1	2021-10-10 13:33:59	3		3	2021-10-10 13:36:59	0				2021-09-27	2021-11-16	2021-10-01	2021-10-12										0	0	0	0	0	0	0	0	0	0	0	0	0
9106667	5845065	2	1	0	0	0	0	1	3	1	56					5760		5760			M613	2021-11-30	2021-12-03	2021-09-05	2021-09-25							2021-11-30 00:00:00	2021-12-03 00:00:00	2021-12-03	2022-02-21	83	0	0	0	1	0	0	0	0	0	0	0	1	0
9108030	5845065	2	1	0	0	0	0	1	3	1	85					4320		4320			M613	2021-10-20	2021-10-22	2021-09-05	2021-09-25							2021-10-20 00:00:00	2021-10-26 00:00:00	2021-10-26	2021-12-29	70	1	0	0	1	0	0	0	0	0	0	0	3	0
9108030	8956216	2	2	0	0	0	0	1	3	1	85					5760		5760			M1102	2021-10-23	2021-10-26	2021-09-16	2021-10-06							2021-10-20 00:00:00	2021-10-26 00:00:00	2021-10-26	2021-12-29	67	1	0	0	1	0	0	0	0	0	0	0	3	0
9108030	9325563	0	3	0	0	0	0	1	3	1	85					5760		5760			M1102	2021-10-23	2021-10-26	2021-08-27	2021-10-15							2021-10-20 00:00:00	2021-10-26 00:00:00	2021-10-26	2021-12-29	67	1	0	0	1	0	0	0	0	0	0	0	3	0
9108030	10489033	1	4	0	0	0	1	0	2	1	85	1.71616	24.3651		2021-10-24 06:48:44	117	5760	5877	2021-10-24 08:45:44		M1102	2021-10-23	2021-10-26	2021-09-29	2021-11-02	2021-09-30	2021-10-26					2021-10-20	2021-10-26 00:00:00	2021-10-26	2021-12-29	65.7162	1	0	0	1	0	0	0	0	0	0	0	3	0
9108458	5373325	0	1	0	0	0	0	1	3	1	49					21600		21600			M1252	2022-01-27	2022-02-10	2021-11-02	2021-11-18							2022-01-27 00:00:00	2022-02-10 00:00:00	2022-02-10	2022-05-11	104	1	0	0	1	0	0	1	0	0	0	0	4	1
9108458	10115442	1	2	0	1	1	0	0	1	1	49	2.89228	-2.79297	0	2021-09-02 02:35:07	143		143	2021-09-02 04:58:07	0				2021-08-29	2021-09-24	2021-09-05	2021-09-05	2022-06-27	297.892	1	AB24	2021-08-19	2021-09-21 00:00:00	2022-02-10	2022-05-11	250.892	1	0	0	1	0	0	1	0	0	0	0	4	1
9111393	10115442	1	1	0	0	0	0	1	3	2	62					4320		4320			M912	2021-12-01	2021-12-03	2021-08-29	2021-09-24							2021-12-01 00:00:00	2021-12-03 00:00:00	2021-12-03	2021-12-08	7	0	0	0	0	0	0	0	0	0	0	0	0	0
9111866	5845065	2	1	0	0	0	1	0	2	2	29	9.68413	-7.65497		2021-09-13 07:34:51	42		42	2021-09-13 08:16:51					2021-09-05	2021-09-25	2021-09-21	2021-09-23					2021-09-12	2021-09-14 00:00:00	2021-09-14	2021-10-05	21.6841	0	0	0	0	0	0	0	0	0	0	0	0	0
9112540	9228542	2	1	0	0	0	0	1	3	2	50					5760		5760			M806	2022-03-10	2022-03-13	2021-10-27	2022-01-07							2022-03-10 00:00:00	2022-03-13 00:00:00	2022-03-13	2022-06-10	92	0	0	0	0	0	0	1	0	0	0	0	1	1
9113751	5845065	2	1	0	0	0	0	1	3	1	54					4320		4320			M613	2021-10-27	2021-10-29	2021-09-05	2021-09-25							2021-10-27 00:00:00	2021-10-29 00:00:00	2021-10-29	2022-01-20	85	1	0	0	0	0	0	1	0	0	0	0	3	0
9114238	5845065	2	1	0	0	0	0	1	3	1	75					1440		1440			M613	2021-11-18	2021-11-18	2021-09-05	2021-09-25							2021-11-18 00:00:00	2021-11-23 00:00:00	2021-11-23	2022-02-11	85	1	0	0	1	0	0	1	0	0	0	0	4	0
9114238	9944055	0	2	0	0	1	0	0	1	1	75	-23.6731	34.9168	0	2021-11-04 16:09:12	351		351	2021-11-04 22:00:12	0				2021-09-27	2021-11-16	2021-10-01	2021-10-12					2021-11-04	2021-11-06 00:00:00	2021-11-23	2022-02-11	98.3269	1	0	0	1	0	0	1	0	0	0	0	4	0
9115707	5845065	2	1	0	0	0	1	0	2	1	68	7.47125	-5.46708		2021-09-15 12:41:24	6		6	2021-09-15 12:47:24					2021-09-05	2021-09-25	2021-09-21	2021-09-23					2021-09-14	2021-09-17 00:00:00	2021-09-17	2021-12-06	81.4713	0	0	0	1	1	0	0	0	0	0	0	3	0
9116613	9173169	4	1	0	0	0	0	1	3	1	69					1440		1440			ICUA	2022-01-04	2022-01-04	2021-09-16	2021-12-04							2022-01-04 00:00:00	2022-01-13 00:00:00	2022-01-13	2022-04-05	91	1	0	0	1	0	1	1	0	0	0	0	5	0
9116648	8978719	0	1	0	0	0	0	1	3	2	73					4320		4320			M1002	2021-10-07	2021-10-09	2021-08-18	2021-09-18							2021-10-05 00:00:00	2021-10-09 00:00:00	2021-10-09	2022-01-01	86	1	0	1	1	0	0	1	0	0	0	0	5	0
9116717	10355792	0	1	0	0	1	0	0	1	1	73	0.715509	1.31574	1	2021-11-28 06:49:40	45		45	2021-11-28 07:34:40	0				2021-11-27	2021-12-01	2021-11-27	2021-11-29					2021-11-25	2021-11-29 00:00:00	2021-11-29	2021-12-11	12.7155	0	0	0	0	0	0	0	0	0	0	0	0	0
9120830	9944055	0	1	0	0	1	0	0	1	1	60	-4.20632	15.207	0	2021-10-16 04:57:06	1		1	2021-10-16 04:58:06	0				2021-09-27	2021-11-16	2021-10-01	2021-10-12					2021-10-15	2021-10-25 00:00:00	2021-10-25	2022-01-05	80.7937	0	0	1	1	0	0	1	0	0	0	0	3	0
9122157	10513330	1	1	0	0	1	0	0	1	1	19	1	1.85347	1	2021-10-27	1229	5760	6989	2021-10-27 20:29:00	1	M861	2021-10-27	2021-10-30	2021-10-26	2021-10-30	2021-10-26	2021-10-28					2021-10-27	2021-10-30 00:00:00	2021-10-30	2021-11-29	33	1	0	0	0	0	0	0	0	0	0	0	2	0
9122702	5373325	0	1	0	0	0	0	1	3	1	78					12960		12960			M1101	2021-12-05	2021-12-13	2021-11-02	2021-11-18							2021-12-05 00:00:00	2021-12-13 00:00:00	2021-12-13	2022-02-23	80	1	1	1	1	1	0	1	0	0	0	0	8	0
9122702	5845065	2	2	0	0	0	0	1	3	1	78					12960		12960			M1101	2021-12-05	2021-12-13	2021-09-05	2021-09-25							2021-12-05 00:00:00	2021-12-13 00:00:00	2021-12-13	2022-02-23	80	1	1	1	1	1	0	1	0	0	0	0	8	0
9122702	10489033	1	3	0	0	0	0	1	3	1	78					12960		12960			M1101	2021-12-05	2021-12-13	2021-09-29	2021-11-02							2021-12-05 00:00:00	2021-12-13 00:00:00	2021-12-13	2022-02-23	80	1	1	1	1	1	0	1	0	0	0	0	8	0
9123027	9228542	2	1	0	0	0	0	1	3	2	79					1440		1440			M806	2022-03-28	2022-03-28	2021-10-27	2022-01-07							2022-03-25 00:00:00	2022-03-31 00:00:00	2022-03-31	2022-04-11	14	0	0	1	1	0	0	0	0	1	0	0	3	0
9124099	5845065	2	1	0	0	1	0	0	1	1	84	1.49494	0.512697	1	2021-09-21 12:07:17	11		11	2021-09-21 12:18:17	0				2021-09-05	2021-09-25	2021-09-21	2021-09-23	2021-09-25	3.49494	0		2021-09-16	2021-10-04 00:00:00	2021-10-04	2021-12-09	78.4949	0	0	0	1	0	0	1	0	0	1	0	4	1
9124536	5845065	2	1	0	0	0	0	1	3	1	55					2880		2880			M613	2021-11-11	2021-11-12	2021-09-05	2021-09-25							2021-11-11 00:00:00	2021-11-12 00:00:00	2021-11-12	2021-12-10	29	0	0	0	0	0	0	0	0	0	0	0	0	0
9124544	10331451	1	1	0	1	0	0	1	3	1	83					12960		12960			M1256	2022-02-17	2022-02-25	2021-11-19	2021-11-29			2022-02-17	0	1	R014/020	2022-02-17 00:00:00	2022-02-25 00:00:00	2022-02-25		8	0	0	0	0	0	0	1	0	0	0	0	1	0
9125097	8472974	0	1	0	0	1	0	0	1	1	19	-0.019213	8.06505	0	2021-09-12 00:27:40	66		66	2021-09-12 01:33:40	0				2021-08-14	2021-09-16	2021-09-04	2021-09-12					2021-09-10	2021-09-13 00:00:00	2021-09-13	2021-12-10	88.9808	0	0	0	0	0	0	0	0	0	0	0	0	1
9125360	8697952	0	1	0	0	0	0	1	3	1	52					17280		17280			M1252	2021-10-30	2021-11-10	2021-09-29	2021-10-05			2022-06-25	238	0		2021-10-26 00:00:00	2021-11-10 00:00:00	2021-11-10	2022-02-03	96	0	0	0	0	0	1	0	0	0	0	0	1	1
9125360	9193901	0	2	0	0	0	0	1	3	1	52					17280		17280			M1252	2021-10-30	2021-11-10	2021-08-26	2021-09-24			2022-06-25	238	0		2021-10-26 00:00:00	2021-11-10 00:00:00	2021-11-10	2022-02-03	96	0	0	0	0	0	1	0	0	0	0	0	1	1
9126850	5845065	2	1	0	0	1	0	0	1	1	59	13.2539	-11.1504	0	2021-09-09 17:54:24	149		149	2021-09-09 20:23:24	0				2021-09-05	2021-09-25	2021-09-21	2021-09-23										0	0	0	0	0	0	0	0	0	0	0	0	0
9126922	9944055	0	1	0	0	0	0	1	3	1	71					2880		2880			M1202	2021-12-02	2021-12-03	2021-09-27	2021-11-16							2021-12-02 00:00:00	2021-12-03 00:00:00	2021-12-03	2021-12-21	19	1	0	0	0	1	0	0	0	0	0	0	4	0
9128244	8956216	2	1	0	0	0	1	0	2	2	83	16.3908	-1.38733		2021-09-16 14:37:15	5		5	2021-09-16 14:42:15					2021-09-16	2021-10-06	2021-09-18	2021-10-03					2021-09-03	2021-09-16 00:00:00	2021-09-16	2021-12-14	88.3908	1	0	1	1	1	0	0	0	0	1	0	8	1
9128267	8956216	2	1	0	0	0	1	0	2	2	82	3.45288	11.5555		2021-09-29 13:07:51	12		12	2021-09-29 13:19:51					2021-09-16	2021-10-06	2021-09-18	2021-10-03					2021-09-26	2021-09-29 00:00:00	2021-09-29	2021-12-23	84.4529	1	0	1	1	0	1	1	0	0	0	0	6	0
9129183	5845065	2	1	0	0	0	1	0	2	2	13	10.4758	-8.47235		2021-09-12 12:34:49	5		5	2021-09-12 12:39:49					2021-09-05	2021-09-25	2021-09-21	2021-09-23					2021-09-12	2021-09-14 00:00:00	2021-09-14	2021-09-23	10.4758	0	0	0	0	0	0	0	0	0	0	0	0	0
9132006	10331451	1	1	0	0	0	0	1	3	1	83					14400		14400			M1256	2022-02-02	2022-02-11	2021-11-19	2021-11-29							2022-02-02 00:00:00	2022-02-11 00:00:00	2022-02-11	2022-05-11	98	0	0	1	0	0	0	0	0	0	0	0	1	1
9133239	9944055	0	1	0	0	0	0	1	3	1	63					4320		4320			M905	2021-12-16	2021-12-18	2021-09-27	2021-11-16							2021-12-16 00:00:00	2021-12-18 00:00:00	2021-12-18	2022-02-25	71	1	0	0	1	0	0	0	0	0	0	0	3	0
9136245	9228542	2	1	0	0	0	0	1	3	1	86					8640		8640			SU	2021-12-12	2021-12-17	2021-10-27	2022-01-07			2021-12-18	6	0		2021-12-08 00:00:00	2022-01-05 00:00:00	2022-01-05		24	0	0	1	1	1	0	0	0	1	0	0	5	1
9136431	10277875	0	1	0	0	1	0	0	1	2	30	7	-4.04028	0	2021-10-11	1382	2880	4262	2021-10-11 23:02:00	1	M1204	2021-10-09	2021-10-12	2021-10-11	2021-10-20	2021-10-16	2021-10-18					2021-10-09	2021-10-18 00:00:00	2021-10-18	2021-10-27	16	0	0	0	0	0	0	0	0	0	0	0	0	0
9136575	9228542	2	1	0	0	0	0	1	3	2	48					37440		37440			M862	2022-02-14	2022-03-11	2021-10-27	2022-01-07							2022-02-14 00:00:00	2022-03-11 00:00:00	2022-03-11	2022-05-25	100	0	0	0	0	0	0	0	0	0	0	0	0	1
9137499	8956216	2	1	0	0	1	0	0	1	2	86	26.1503	-6.83359	0	2021-09-06 20:23:38	6216		6216	2021-09-11 03:59:38	0				2021-09-16	2021-10-06	2021-09-18	2021-10-03										0	0	0	0	0	0	0	0	0	0	0	0	0
9137499	10115442	1	2	0	0	1	0	0	1	2	86	-7.61844	7.61913	0	2021-09-12 14:50:33	1		1	2021-09-12 14:51:33	0				2021-08-29	2021-09-24	2021-09-05	2021-09-05										0	0	0	0	0	0	0	0	0	0	0	0	0
9137907	10355792	0	1	0	0	0	0	1	3	2	57					11520		11520			M1214	2021-12-13	2021-12-20	2021-11-27	2021-12-01							2021-12-10 00:00:00	2021-12-20 00:00:00	2021-12-20	2022-03-11	88	1	0	0	1	0	0	0	0	0	0	0	3	1
9141171	10355792	0	1	0	0	0	0	1	3	2	55					5760		5760			M1214	2022-02-14	2022-02-17	2021-11-27	2021-12-01							2022-02-14 00:00:00	2022-02-17 00:00:00	2022-02-17	2022-03-29	43	0	0	0	0	0	0	0	0	0	0	0	0	0
9142060	9944055	0	1	0	0	0	0	1	3	1	81					7200		7200			M1202	2022-02-06	2022-02-10	2021-09-27	2021-11-16							2022-02-06 00:00:00	2022-02-10 00:00:00	2022-02-10	2022-04-21	74	1	0	1	1	1	0	1	0	0	0	0	7	0
9143162	9944055	0	1	0	0	0	0	1	3	2	68					7200		7200			M706	2021-12-16	2021-12-20	2021-09-27	2021-11-16							2021-12-16 00:00:00	2021-12-20 00:00:00	2021-12-20	2021-12-30	14	0	0	0	0	0	0	0	0	0	0	0	0	0
9147979	5845065	2	1	0	0	0	0	1	3	1	82					8640		8640			M613	2021-09-29	2021-10-04	2021-09-05	2021-09-25							2021-09-29 00:00:00	2021-10-04 00:00:00	2021-10-04	2021-12-27	89	1	0	0	0	0	0	1	0	0	0	0	3	0
9148104	10355792	0	1	0	0	1	0	0	1	1	71	-0.47934	2.49878	0	2021-11-29 11:30:15	28		28	2021-11-29 11:58:15	0				2021-11-27	2021-12-01	2021-11-27	2021-11-29					2021-11-23	2021-11-30 00:00:00	2021-11-30	2022-02-28	90.5207	1	0	0	1	1	1	0	0	0	0	0	6	1
9148999	5845065	2	1	0	0	0	1	0	2	2	73	-1.38368	3.38507		2021-09-24 09:12:30	2		2	2021-09-24 09:14:30					2021-09-05	2021-09-25	2021-09-21	2021-09-23					2021-09-09	2021-09-30 00:00:00	2021-09-30	2021-12-17	83.6163	0	0	0	0	0	0	1	0	0	0	0	1	0
9149870	9033918	0	1	0	0	0	0	1	3	2	47					5760		5760			M802	2021-12-01	2021-12-04	2021-09-23	2021-11-02							2021-12-01 00:00:00	2021-12-14 00:00:00	2021-12-14	2022-01-11	41	0	0	0	1	0	0	1	0	0	0	0	2	0
9150162	5845065	2	1	0	0	1	0	0	1	1	71	9.2734	-6.84771	0	2021-09-13 17:26:18	613	12960	13573	2021-09-14 03:39:18	1	M1101	2021-09-30	2021-10-08	2021-09-05	2021-09-25	2021-09-21	2021-09-23	2021-10-05	21.2734	0		2021-09-13	2021-09-25 00:00:00	2021-10-08	2022-01-05	113.273	0	1	1	0	0	0	1	0	0	0	0	3	1
9150162	10489033	1	2	0	0	1	0	0	1	1	71	25.1269	4.50571	1	2021-09-30 20:57:13	5231	12960	18191	2021-10-04 12:08:13	1	M1101	2021-09-30	2021-10-08	2021-09-29	2021-11-02	2021-09-30	2021-10-26	2021-10-05	4.12693	0		2021-09-30 00:00:00	2021-10-08 00:00:00	2021-10-08	2022-01-05	96.1269	0	1	1	0	0	0	1	0	0	0	0	3	1
9150162	8956216	2	3	0	0	1	0	0	1	1	71	1.8276	13.2488	1	2021-10-01 04:08:15	110		110	2021-10-01 05:58:15	0				2021-09-16	2021-10-06	2021-09-18	2021-10-03	2021-10-05		0		2021-09-13	2021-09-25 00:00:00	2021-10-08	2022-01-05	113.273	0	1	1	0	0	0	1	0	0	0	0	3	1
9150353	9944055	0	1	0	0	1	0	0	1	1	70	-3.58938	15.1915	0	2021-10-15 14:08:42	867		867	2021-10-16 04:35:42	0				2021-09-27	2021-11-16	2021-10-01	2021-10-12					2021-10-15	2021-10-20 00:00:00	2021-10-20	2021-11-23	38.4106	1	0	0	1	1	0	1	0	0	0	0	6	0
9152380	10355792	0	1	0	0	1	0	0	1	2	78	2	2.17847	1	2021-11-27	3137	14400	17537	2021-11-29 04:17:00	1	M1214	2021-11-26	2021-12-06	2021-11-27	2021-12-01	2021-11-27	2021-11-29					2021-11-02	2021-12-07 00:00:00	2021-12-07		10	0	0	1	1	0	0	1	0	0	0	0	3	1
9152738	5845065	2	1	0	0	0	0	1	3	1	57					4320		4320			M613	2021-10-13	2021-10-15	2021-09-05	2021-09-25							2021-10-13 00:00:00	2021-10-15 00:00:00	2021-10-15	2021-10-25	12	1	0	0	1	0	0	1	0	0	0	0	4	0
9154401	3343380	3	1	0	0	0	0	1	3	2	86					5760		5760			M1204	2021-12-18	2021-12-21	2021-10-16	2021-10-26							2021-12-14 00:00:00	2021-12-21 00:00:00	2021-12-21	2021-12-28	10	1	0	1	0	0	0	0	0	0	0	0	3	0
9154401	10277875	0	2	0	0	0	0	1	3	2	86					5760		5760			M1204	2021-12-18	2021-12-21	2021-10-11	2021-10-20							2021-12-14 00:00:00	2021-12-21 00:00:00	2021-12-21	2021-12-28	10	1	0	1	0	0	0	0	0	0	0	0	3	0
9155635	5373325	0	1	0	0	0	0	1	3	1	42					7200		7200			M1252	2022-01-04	2022-01-08	2021-11-02	2021-11-18							2022-01-03 00:00:00	2022-01-08 00:00:00	2022-01-08	2022-03-24	79	1	0	0	0	0	0	0	0	0	0	0	2	0
9158201	9228542	2	1	0	0	0	0	1	3	1	59					5760		5760			SU	2021-11-22	2021-11-25	2021-10-27	2022-01-07							2021-11-22 00:00:00	2021-11-25 00:00:00	2021-11-25	2022-02-21	91	0	0	1	1	0	0	0	0	1	0	0	3	0
9158282	8956216	2	1	0	0	1	0	0	1	2	41	5.8789	9.13777	1	2021-09-27 02:54:23	24		24	2021-09-27 03:18:23	0				2021-09-16	2021-10-06	2021-09-18	2021-10-03			0		2021-09-27	2021-10-01 00:00:00	2021-10-01	2021-11-16	48.37	0	0	0	0	0	0	0	0	0	0	0	0	1
9158724	9944055	0	1	0	0	0	0	1	3	1	54					5760		5760			M905	2021-12-19	2021-12-22	2021-09-27	2021-11-16							2021-12-19 00:00:00	2021-12-22 00:00:00	2021-12-22	2022-01-04	16	0	0	1	1	0	0	0	0	0	0	0	2	0
9159062	10476145	0	1	0	0	0	1	0	2	2	41	9.87639	-2.85625		2021-09-17 02:58:00	29		29	2021-09-17 03:27:00					2021-09-16	2021-10-01	2021-09-20	2021-09-27					2021-09-16	2021-11-08 00:00:00	2021-11-08	2022-01-04	108.876	1	0	0	1	0	1	0	0	0	1	0	6	1
9160474	10331451	1	1	0	0	0	0	1	3	1	70					20160		20160			M1256	2022-02-01	2022-02-14	2021-11-19	2021-11-29							2022-02-01 00:00:00	2022-02-19 00:00:00	2022-02-19	2022-03-07	34	0	0	1	0	0	0	0	0	1	0	0	2	1
9164221	10476145	0	1	0	0	0	1	0	2	2	38	4.28094	2.71976		2021-09-22 17:15:27	1		1	2021-09-22 17:16:27					2021-09-16	2021-10-01	2021-09-20	2021-09-27					2021-09-20	2021-09-30 00:00:00	2021-09-30	2021-10-06	13.2809	0	0	0	0	0	0	0	0	0	0	0	0	0
9166934	5845065	2	1	0	0	0	0	1	3	1	70					4320		4320			M613	2021-11-03	2021-11-05	2021-09-05	2021-09-25							2021-11-03 00:00:00	2021-11-05 00:00:00	2021-11-05	2022-01-25	83	1	0	0	1	0	0	0	0	1	0	0	4	0
9168363	9944055	0	1	0	0	0	0	1	3	1	28					2880		2880			M905	2021-11-22	2021-11-23	2021-09-27	2021-11-16							2021-11-21 00:00:00	2021-11-23 00:00:00	2021-11-23	2021-12-16	24	0	0	0	0	0	0	0	0	0	0	0	0	0
9169826	5845065	2	1	0	0	0	0	1	3	1	17					7200		7200			M613	2021-10-31	2021-11-04	2021-09-05	2021-09-25							2021-10-31 00:00:00	2021-11-04 00:00:00	2021-11-04	2021-12-10	40	0	0	0	0	0	0	0	0	0	0	0	0	0
9170654	10513330	1	1	0	0	0	0	1	3	1	47					93600		93600			M861	2021-12-20	2022-02-22	2021-10-26	2021-10-30							2021-12-20 00:00:00	2022-02-22 00:00:00	2022-02-22	2022-05-21	152	0	0	0	0	0	0	0	0	1	0	0	1	0
9173136	5845065	2	1	0	0	1	0	0	1	2	76	17.2766	-15.2523	0	2021-09-05 17:21:42	35		35	2021-09-05 17:56:42	0				2021-09-05	2021-09-25	2021-09-21	2021-09-23					2021-09-05	2021-09-07 00:00:00	2021-09-07	2021-11-24	79.2766	1	0	1	1	0	0	0	0	0	1	0	6	1
9173169	5845065	2	1	0	0	1	0	0	1	2	56	1.31134	0.690046	1	2021-09-21 16:31:40	2		2	2021-09-21 16:33:40	0				2021-09-05	2021-09-25	2021-09-21	2021-09-23	2021-10-09	17.3113	0		2021-09-16	2021-12-04 00:00:00	2021-12-04		73.3113	1	0	1	1	0	0	0	0	0	0	0	4	1
9173169	10476145	0	2	0	0	1	0	0	1	2	56	10.2099	1.12207	1	2021-09-16 18:57:47	6238		6238	2021-09-21 02:55:47	1	ICUA	2021-09-16	2021-09-19	2021-09-16	2021-10-01	2021-09-20	2021-09-27	2021-10-09	22.2099	0		2021-09-16	2021-12-04 00:00:00	2021-12-04		78.2099	1	0	1	1	0	0	0	0	0	0	0	4	1
9176111	5845065	2	1	0	0	0	1	0	2	2	41	8.26632	-6.23646		2021-09-14 17:36:30	43		43	2021-09-14 18:19:30					2021-09-05	2021-09-25	2021-09-21	2021-09-23					2021-09-14	2021-09-18 00:00:00	2021-09-18	2021-10-19	34.2663	0	0	0	0	0	0	0	0	0	0	0	0	0
9177522	3343380	3	1	0	0	0	0	1	3	2	76					15840		15840			M1204	2021-11-24	2021-12-04	2021-10-16	2021-10-26			2021-12-02	8	0		2021-11-24 00:00:00	2021-12-04 00:00:00	2021-12-04	2022-01-05	42	0	0	1	0	1	0	0	0	0	0	0	3	1
9177522	10277875	0	2	0	0	0	0	1	3	2	76					15840		15840			M1204	2021-11-24	2021-12-04	2021-10-11	2021-10-20			2021-12-02	8	0		2021-11-24 00:00:00	2021-12-04 00:00:00	2021-12-04	2022-01-05	42	0	0	1	0	1	0	0	0	0	0	0	3	1
9177879	10489033	1	1	0	0	0	1	0	2	1	52	17.1696	13.9485		2021-10-08 19:55:48	7370		7370	2021-10-13 22:45:48					2021-09-29	2021-11-02	2021-09-30	2021-10-26					2021-10-08	2021-10-13 00:00:00	2021-10-13	2021-11-25	47.1696	0	0	0	0	0	0	0	0	0	0	0	0	1
9179249	9173169	4	1	0	0	0	0	1	3	1	76					1440		1440			ICUA	2022-03-03	2022-03-03	2021-09-16	2021-12-04							2022-03-03 00:00:00	2022-03-07 00:00:00	2022-03-07	2022-05-27	85	1	0	1	1	0	0	0	0	1	0	0	5	0
9180324	5845065	2	1	0	0	0	0	1	3	1	27					5760		5760			M613	2021-10-24	2021-10-27	2021-09-05	2021-09-25							2021-10-24 00:00:00	2021-10-27 00:00:00	2021-10-27	2021-11-24	31	0	0	0	0	0	0	0	0	0	0	0	0	0
9180632	10489033	1	1	0	0	0	1	0	2	1	42	-7.79715	33.9347		2021-11-02 19:07:54	198	2880	3078	2021-11-02 22:25:54		M1114	2021-11-02	2021-11-03	2021-09-29	2021-11-02	2021-09-30	2021-10-26					2021-11-02	2021-11-05 00:00:00	2021-11-05	2022-01-27	85.2028	1	0	1	1	0	0	0	0	0	0	0	4	0
9182762	9228542	2	1	0	0	0	0	1	3	1	56					8640		8640			M1354	2022-02-06	2022-02-11	2021-10-27	2022-01-07							2022-02-06 00:00:00	2022-02-11 00:00:00	2022-02-11	2022-04-20	73	0	0	0	1	0	0	0	0	0	0	0	1	0
9183230	9228542	2	1	0	0	0	0	1	3	2	80					24480		24480			M855	2021-12-13	2021-12-29	2021-10-27	2022-01-07							2021-12-13 00:00:00	2021-12-29 00:00:00	2021-12-29	2022-03-28	105	0	0	0	1	0	0	0	0	1	0	0	2	0
9183414	9228542	2	1	0	0	0	0	1	3	2	61					5760		5760			M806	2022-02-07	2022-02-10	2021-10-27	2022-01-07							2022-02-07 00:00:00	2022-02-10 00:00:00	2022-02-10	2022-03-15	36	1	0	0	1	1	0	0	0	0	0	0	5	0
9183981	9325563	0	1	0	0	0	0	1	3	1	35					5760		5760			M706	2021-09-13	2021-09-16	2021-08-27	2021-10-15							2021-09-13 00:00:00	2021-09-16 00:00:00	2021-09-16	2021-10-28	45	0	0	0	0	0	0	0	0	0	0	0	0	0
9185006	9944055	0	1	0	0	1	0	0	1	1	87	-11.5408	22.5574	0	2021-10-23 12:58:42	24		24	2021-10-23 13:22:42	0				2021-09-27	2021-11-16	2021-10-01	2021-10-12					2021-10-08	2021-10-23 00:00:00	2021-10-23	2021-12-27	64.4592	1	0	0	1	1	0	1	0	0	1	0	8	0
9186054	9345675	1	1	0	0	1	0	0	1	1	75	-10.2572	1.25924	0	2021-10-13 06:10:18	3		3	2021-10-13 06:13:18	0				2021-10-12	2021-10-18	2021-10-12	2021-10-18			0							0	0	0	0	0	0	0	0	0	0	0	0	0
9187062	9325563	0	1	0	0	0	0	1	3	1	25					10080		10080			M706	2021-09-04	2021-09-10	2021-08-27	2021-10-15							2021-09-04 00:00:00	2021-09-10 00:00:00	2021-09-10	2021-09-17	13	0	0	0	0	0	0	0	0	0	0	0	0	1
9189187	8697952	0	1	0	0	0	0	1	3	1	34					4320		4320			M1252	2021-10-26	2021-10-28	2021-09-29	2021-10-05							2021-10-26 00:00:00	2021-10-28 00:00:00	2021-10-28	2022-01-05	71	0	0	0	0	0	0	0	0	0	0	0	0	0
9189187	9193901	0	2	0	0	0	0	1	3	1	34					4320		4320			M1252	2021-10-26	2021-10-28	2021-08-26	2021-09-24							2021-10-26 00:00:00	2021-10-28 00:00:00	2021-10-28	2022-01-05	71	0	0	0	0	0	0	0	0	0	0	0	0	0
9191945	10355792	0	1	0	0	0	1	0	2	1	58	0.715509	1.32894		2021-11-28 06:49:40	64		64	2021-11-28 07:53:40					2021-11-27	2021-12-01	2021-11-27	2021-11-29					2021-11-26	2021-12-18 00:00:00	2021-12-18	2022-01-21	53.7155	1	0	0	0	0	0	0	0	0	0	0	2	1
9192123	9267963	3	1	0	0	0	0	1	3	1	78					4320		4320			M1254	2021-10-08	2021-10-10	2021-09-19	2021-09-29							2021-10-07 00:00:00	2021-10-10 00:00:00	2021-10-10	2021-12-31	84	1	0	0	0	0	0	1	0	0	0	0	3	0
9192123	9944055	0	2	0	0	0	0	1	3	1	78					1440		1440			M706	2021-10-07	2021-10-07	2021-09-27	2021-11-16							2021-10-07 00:00:00	2021-10-10 00:00:00	2021-10-10	2021-12-31	85	1	0	0	0	0	0	1	0	0	0	0	3	0
9192133	9228542	2	1	0	0	0	0	1	3	1	26					8640		8640			M853	2021-12-20	2021-12-25	2021-10-27	2022-01-07							2021-12-20 00:00:00	2021-12-25 00:00:00	2021-12-25	2022-03-17	87	0	0	0	0	0	0	0	0	1	0	0	1	0
9192160	5845065	2	1	0	0	1	0	0	1	2	80	7.29992	-4.27492	0	2021-09-15 16:48:07	1476		1476	2021-09-16 17:24:07	0				2021-09-05	2021-09-25	2021-09-21	2021-09-23					2021-09-15	2021-09-25 00:00:00	2021-09-25	2021-10-06	20.2999	0	0	0	1	0	0	1	0	0	0	0	2	1
9192160	8472974	0	2	0	0	1	0	0	1	2	80	-3.73887	11.7861	0	2021-09-15 17:43:58	68		68	2021-09-15 18:51:58	0				2021-08-14	2021-09-16	2021-09-04	2021-09-12					2021-09-15	2021-09-25 00:00:00	2021-09-25	2021-10-06	20.2611	0	0	0	1	0	0	1	0	0	0	0	2	1
9194305	5845065	2	1	0	0	0	0	1	3	1	20					5760		5760			M613	2021-09-15	2021-09-18	2021-09-05	2021-09-25							2021-09-15 00:00:00	2021-09-18 00:00:00	2021-09-18	2021-10-26	41	0	0	0	0	0	0	0	0	0	0	0	0	0
9195873	9173169	4	1	0	0	0	0	1	3	2	74					4320		4320			M1263	2021-10-21	2021-10-23	2021-09-16	2021-12-04							2021-10-20 00:00:00	2021-10-23 00:00:00	2021-10-23	2022-01-03	74	0	0	0	1	0	0	1	0	0	0	0	2	0
9196908	5373325	0	1	0	0	1	0	0	1	1	87	3.4659	-0.465208	0	2021-11-13 12:49:06	1		1	2021-11-13 12:50:06	0				2021-11-02	2021-11-18	2021-11-14	2021-11-17					2021-11-07 00:00:00	2021-11-15 00:00:00	2021-11-15	2022-01-17	64.4659	0	0	1	1	0	0	1	0	0	0	0	3	1
9196908	8956216	2	2	0	0	0	0	1	3	1	87					10080		10080			M1102	2021-11-09	2021-11-15	2021-09-16	2021-10-06							2021-11-07 00:00:00	2021-11-15 00:00:00	2021-11-15	2022-01-17	69	0	0	1	1	0	0	1	0	0	0	0	3	1
9196908	9325563	0	3	0	0	0	0	1	3	1	87					10080		10080			M1102	2021-11-09	2021-11-15	2021-08-27	2021-10-15							2021-11-07 00:00:00	2021-11-15 00:00:00	2021-11-15	2022-01-17	69	0	0	1	1	0	0	1	0	0	0	0	3	1
9196908	10489033	1	4	0	0	0	0	1	3	1	87					10080		10080			M1102	2021-11-09	2021-11-15	2021-09-29	2021-11-02							2021-11-07 00:00:00	2021-11-15 00:00:00	2021-11-15	2022-01-17	69	0	0	1	1	0	0	1	0	0	0	0	3	1
9197092	9325563	0	1	0	0	0	0	1	3	1	12					12960		12960			M706	2021-09-06	2021-09-14	2021-08-27	2021-10-15							2021-09-06 00:00:00	2021-09-14 00:00:00	2021-09-14	2021-11-22	77	0	0	0	0	0	0	0	0	0	0	0	0	1
9197140	9033918	0	1	0	0	0	0	1	3	2	26					1440		1440			M813	2021-11-09	2021-11-09	2021-09-23	2021-11-02							2021-11-09 00:00:00	2021-11-09 00:00:00	2021-11-09	2022-01-29	81	0	0	0	0	0	0	0	0	0	0	0	0	0
9197859	8956216	2	1	0	0	0	1	0	2	2	66	2.16439	17.0724		2021-09-30 20:03:17	6101		6101	2021-10-05 01:44:17					2021-09-16	2021-10-06	2021-09-18	2021-10-03					2021-09-30	2021-10-06 00:00:00	2021-10-06	2021-12-17	77.1644	0	0	1	0	0	1	0	0	0	1	0	4	0
9197859	9173169	4	2	0	0	0	0	1	3	2	66					10080		10080			M1263	2021-09-30	2021-10-06	2021-09-16	2021-12-04							2021-09-30 00:00:00	2021-10-06 00:00:00	2021-10-06	2021-12-17	78	0	0	1	0	0	1	0	0	1	0	0	3	0
9199107	8697952	0	1	0	0	0	0	1	3	1	35					5760		5760			M1252	2021-10-19	2021-10-22	2021-09-29	2021-10-05							2021-10-19 00:00:00	2021-10-22 00:00:00	2021-10-22	2021-12-10	52	0	0	0	1	0	0	0	0	0	0	0	1	0
9199107	9193901	0	2	0	0	0	0	1	3	1	35					5760		5760			M1252	2021-10-19	2021-10-22	2021-08-26	2021-09-24							2021-10-19 00:00:00	2021-10-22 00:00:00	2021-10-22	2021-12-10	52	0	0	0	1	0	0	0	0	0	0	0	1	0
9200111	5373325	0	1	0	0	0	0	1	3	1	68					10080		10080			M1252	2021-12-10	2021-12-16	2021-11-02	2021-11-18							2021-12-09 00:00:00	2021-12-16 00:00:00	2021-12-16	2022-03-02	82	1	0	0	0	0	0	1	0	0	0	0	3	1
9200111	8697952	0	2	0	0	0	0	1	3	1	68					10080		10080			M1252	2021-12-10	2021-12-16	2021-09-29	2021-10-05							2021-12-09 00:00:00	2021-12-16 00:00:00	2021-12-16	2022-03-02	82	1	0	0	0	0	0	1	0	0	0	0	3	1
9200111	9193901	0	3	0	0	0	0	1	3	1	68					10080		10080			M1252	2021-12-10	2021-12-16	2021-08-26	2021-09-24							2021-12-09 00:00:00	2021-12-16 00:00:00	2021-12-16	2022-03-02	82	1	0	0	0	0	0	1	0	0	0	0	3	1
9200694	5373325	0	1	0	0	0	0	1	3	1	84					15840		15840			M1101	2021-12-07	2021-12-17	2021-11-02	2021-11-18							2021-12-06 00:00:00	2021-12-17 00:00:00	2021-12-17	2022-01-21	45	0	0	0	1	0	0	1	0	0	0	0	2	0
9200694	5845065	2	2	0	0	0	0	1	3	1	84					15840		15840			M1101	2021-12-07	2021-12-17	2021-09-05	2021-09-25							2021-12-06 00:00:00	2021-12-17 00:00:00	2021-12-17	2022-01-21	45	0	0	0	1	0	0	1	0	0	0	0	2	0
9200694	10489033	1	3	0	0	0	0	1	3	1	84					15840		15840			M1101	2021-12-07	2021-12-17	2021-09-29	2021-11-02							2021-12-06 00:00:00	2021-12-17 00:00:00	2021-12-17	2022-01-21	45	0	0	0	1	0	0	1	0	0	0	0	2	0
9203399	10331451	1	1	0	0	1	0	0	1	2	67	2	-0.99375	0	2021-11-23	9		9	2021-11-23 00:09:00	0				2021-11-19	2021-11-29	2021-11-24	2021-11-25	2022-10-11	322	0		2021-11-20	2021-11-25 00:00:00	2021-11-25	2022-02-17	86	0	0	1	1	0	0	1	0	0	1	0	5	0
9207848	5373325	0	1	0	0	0	0	1	3	1	43					4320		4320			M1252	2021-11-09	2021-11-11	2021-11-02	2021-11-18							2021-11-09 00:00:00	2021-11-11 00:00:00	2021-11-11	2022-01-27	79	0	1	1	1	0	0	0	0	1	0	0	4	0
9207848	8697952	0	2	0	0	0	0	1	3	1	43					4320		4320			M1252	2021-11-09	2021-11-11	2021-09-29	2021-10-05							2021-11-09 00:00:00	2021-11-11 00:00:00	2021-11-11	2022-01-27	79	0	1	1	1	0	0	0	0	1	0	0	4	0
9207848	9193901	0	3	0	0	0	0	1	3	1	43					4320		4320			M1252	2021-11-09	2021-11-11	2021-08-26	2021-09-24							2021-11-09 00:00:00	2021-11-11 00:00:00	2021-11-11	2022-01-27	79	0	1	1	1	0	0	0	0	1	0	0	4	0
9208775	9228542	2	1	0	0	0	0	1	3	2	69					1440		1440			M806	2022-03-29	2022-03-29	2021-10-27	2022-01-07							2022-03-29 00:00:00	2022-05-13 00:00:00	2022-05-13	2022-06-23	86	0	0	0	1	0	0	0	0	1	0	0	2	0
9208961	5845065	2	1	0	0	0	0	1	3	1	64					5760		5760			M1101	2021-09-26	2021-09-29	2021-09-05	2021-09-25							2021-09-26 00:00:00	2021-09-29 00:00:00	2021-09-29	2021-11-10	45	1	0	0	1	1	0	0	0	0	0	0	5	0
9208961	10489033	1	2	0	0	1	0	0	1	1	64	26.5326	-0.513194	0	2021-09-29 11:13:00	28	1440	1468	2021-09-29 11:41:00	1	M1101	2021-09-26	2021-09-29	2021-09-29	2021-11-02	2021-09-30	2021-10-26					2021-09-26	2021-09-29 00:00:00	2021-09-29	2021-11-10	41.5326	1	0	0	1	1	0	0	0	0	0	0	5	0
9208961	8956216	2	3	0	0	1	0	0	1	1	64	6.90427	8.14573	1	2021-09-26 02:17:51	72		72	2021-09-26 03:29:51	0				2021-09-16	2021-10-06	2021-09-18	2021-10-03			0		2021-09-26 00:00:00	2021-09-29 00:00:00	2021-09-29	2021-11-10	45	1	0	0	1	1	0	0	0	0	0	0	5	0
9211265	8697952	0	1	0	0	0	0	1	3	1	69					4320		4320			M1252	2021-10-28	2021-10-30	2021-09-29	2021-10-05							2021-10-28 00:00:00	2021-10-30 00:00:00	2021-10-30	2021-12-01	34	0	0	0	0	0	0	0	0	0	0	0	0	0
9211265	9193901	0	2	0	0	0	0	1	3	1	69					4320		4320			M1252	2021-10-28	2021-10-30	2021-08-26	2021-09-24							2021-10-28 00:00:00	2021-10-30 00:00:00	2021-10-30	2021-12-01	34	0	0	0	0	0	0	0	0	0	0	0	0	0
9212183	3575840	1	1	0	0	0	0	1	3	2	66					2880		2880			M812	2021-10-13	2021-10-14	2021-08-30	2021-10-12							2021-10-13 00:00:00	2021-10-14 00:00:00	2021-10-14	2021-10-26	13	0	0	0	0	0	0	0	0	0	0	0	0	0
9212920	6164612	0	1	0	0	0	0	1	3	2	82					20160		20160			M1104	2021-11-06	2021-11-19	2021-09-27	2021-10-01			2021-11-11	5	0		2021-11-06 00:00:00	2021-11-19 00:00:00	2021-11-19		13	0	0	0	0	0	0	0	0	0	0	0	0	0
9214114	9944055	0	1	0	0	0	0	1	3	1	83					15840		15840			M905	2021-11-29	2021-12-09	2021-09-27	2021-11-16							2021-11-28 00:00:00	2021-12-09 00:00:00	2021-12-09	2022-01-21	53	0	0	1	1	0	0	1	0	0	0	0	3	0
9214114	10513330	1	2	0	0	0	0	1	3	1	83					1440		1440			M861	2021-11-28	2021-11-28	2021-10-26	2021-10-30							2021-11-28 00:00:00	2021-12-09 00:00:00	2021-12-09	2022-01-21	54	0	0	1	1	0	0	1	0	0	0	0	3	0
9214576	3575840	1	1	0	0	0	0	1	3	2	39					2880		2880			M810	2021-09-07	2021-09-08	2021-08-30	2021-10-12							2021-09-07 00:00:00	2021-09-13 00:00:00	2021-09-13	2021-10-26	49	0	0	0	0	0	0	0	0	0	0	0	0	0
9214576	5845065	2	2	0	0	1	0	0	1	2	39	15.5478	-13.5436	0	2021-09-07 10:51:09	6		6	2021-09-07 10:57:09	0				2021-09-05	2021-09-25	2021-09-21	2021-09-23					2021-09-07	2021-09-13 00:00:00	2021-09-13	2021-10-26	48.5478	0	0	0	0	0	0	0	0	0	0	0	0	0
9214576	8472974	0	3	0	0	1	0	0	1	2	39	3.07221	4.93404	1	2021-09-08 22:16:01	9		9	2021-09-08 22:25:01	0				2021-08-14	2021-09-16	2021-09-04	2021-09-12					2021-09-07	2021-09-13 00:00:00	2021-09-13	2021-10-26	47.0722	0	0	0	0	0	0	0	0	0	0	0	0	0
9217767	9944055	0	1	0	0	1	0	0	1	2	52	11.5412	-0.529421	0	2021-09-30 11:00:38	17		17	2021-09-30 11:17:38	0				2021-09-27	2021-11-16	2021-10-01	2021-10-12					2021-09-29	2021-10-07 00:00:00	2021-10-07	2021-12-17	77.5412	0	0	0	0	0	0	0	0	0	0	0	0	0
9219388	9345675	1	1	0	0	0	0	1	3	2	87					8640		8640			M1105	2022-01-12	2022-01-17	2021-10-12	2021-10-18			2022-02-08	27	0		2021-12-07 00:00:00	2022-03-02 00:00:00	2022-03-02		49	0	1	1	0	0	0	0	0	1	0	0	3	1
9221132	9944055	0	1	0	0	1	0	0	1	1	81	5.26677	6.19503	1	2021-10-06 17:35:51	665		665	2021-10-07 04:40:51	0				2021-09-27	2021-11-16	2021-10-01	2021-10-12					2021-09-01	2021-10-15 00:00:00	2021-10-15	2022-01-13	98.2668	0	0	0	1	0	0	1	0	0	0	0	2	1
9221435	5845065	2	1	0	0	1	0	0	1	1	82	16.641	-14.6299	0	2021-09-06 08:36:56	16		16	2021-09-06 08:52:56	0				2021-09-05	2021-09-25	2021-09-21	2021-09-23					2021-09-01	2021-09-23 00:00:00	2021-09-23		16.641	1	0	0	1	0	0	1	0	0	0	0	4	1
9222768	9325563	0	1	0	0	0	0	1	3	2	68					1440		1440			M1110	2021-11-12	2021-11-12	2021-08-27	2021-10-15							2021-11-12 00:00:00	2021-11-16 00:00:00	2021-11-16	2022-01-14	63	1	0	0	0	0	0	0	0	0	0	0	2	1
9223177	5845065	2	1	0	0	1	0	0	1	1	81	13.6408	-6.42001	0	2021-09-09 08:37:11	7518	5845065	5852583	2021-09-14 13:55:11	1	M1101	2021-09-10	2021-09-16	2021-09-05	2021-09-25	2021-09-21	2021-09-23	2021-09-29	19.6408	0		2021-08-10	2021-10-17 00:00:00	2021-10-17		37.6408	0	0	1	1	1	1	0	0	0	0	0	5	1
9223177	8472974	0	2	0	0	1	0	0	1	1	81	-3.67102	11.6724	0	2021-09-15 16:06:16	2	70560	70562	2021-09-15 16:08:16	1	ICUA	2021-08-20	2021-08-26	2021-08-14	2021-09-16	2021-09-04	2021-09-12	2021-09-29	13.329	0		2021-08-10	2021-10-17 00:00:00	2021-10-17		31.329	0	0	1	1	1	1	0	0	0	0	0	5	1
9226161	10331451	1	1	0	0	0	0	1	3	1	75					1440		1440			M1256	2021-12-13	2021-12-13	2021-11-19	2021-11-29							2021-12-13 00:00:00	2021-12-22 00:00:00	2021-12-22	2022-02-23	72	1	0	1	1	1	0	0	0	0	0	0	6	1
9226161	10476145	0	2	0	0	0	0	1	3	1	75					1440		1440			ICUA	2021-12-14	2021-12-14	2021-09-16	2021-10-01							2021-12-13 00:00:00	2021-12-22 00:00:00	2021-12-22	2022-02-23	71	1	0	1	1	1	0	0	0	0	0	0	6	1
9226549	8956216	2	1	0	0	0	1	0	2	1	44	5.44595	9.55613		2021-09-27 13:17:50	3		3	2021-09-27 13:20:50					2021-09-16	2021-10-06	2021-09-18	2021-10-03					2021-09-16	2021-10-02 00:00:00	2021-10-02	2021-10-12	14.4459	0	0	0	0	0	0	0	0	0	0	0	0	0
9226549	10115442	1	2	0	0	0	0	1	3	1	44					12960		12960			M901	2021-09-24	2021-10-02	2021-08-29	2021-09-24							2021-09-16 00:00:00	2021-10-02 00:00:00	2021-10-02	2021-10-12	18	0	0	0	0	0	0	0	0	0	0	0	0	0
9227098	9173169	4	1	0	0	0	0	1	3	1	81					1440		1440			ICUA	2021-12-10	2021-12-10	2021-09-16	2021-12-04			2021-12-22	12	0		2021-12-10 00:00:00	2022-01-27 00:00:00	2022-01-27	2022-04-26	137	1	0	0	1	0	0	0	0	0	0	0	3	1
9228542	8956216	2	1	0	1	0	0	1	3	2	87					1440		1440			M853	2021-11-19	2021-11-19	2021-09-16	2021-10-06			2021-12-22	33	1	AB47	2021-10-27 00:00:00	2022-01-07 00:00:00	2022-01-07		49	0	0	1	0	0	0	0	0	1	0	0	2	1
9229061	5373325	0	1	0	0	0	0	1	3	1	82					27360		27360			M1101	2022-02-07	2022-02-25	2021-11-02	2021-11-18							2022-01-25 00:00:00	2022-02-25 00:00:00	2022-02-25	2022-03-22	43	0	0	0	1	0	0	1	0	0	0	0	2	1
9230541	9228542	2	1	0	0	0	0	1	3	1	72					5760		5760			SU	2021-12-05	2021-12-08	2021-10-27	2022-01-07							2021-12-05 00:00:00	2021-12-14 00:00:00	2021-12-14	2022-03-08	93	0	0	1	1	0	0	1	0	1	0	0	4	0
9230553	9228542	2	1	0	0	0	0	1	3	1	68					7200		7200			SU	2021-12-23	2021-12-27	2021-10-27	2022-01-07							2021-12-23 00:00:00	2022-01-05 00:00:00	2022-01-05	2022-03-10	77	0	0	0	1	0	0	0	0	1	0	0	2	0
9230553	10513330	1	2	0	0	0	0	1	3	1	68					4320		4320			M861	2021-12-28	2021-12-30	2021-10-26	2021-10-30							2021-12-23 00:00:00	2022-01-05 00:00:00	2022-01-05	2022-03-10	72	0	0	0	1	0	0	0	0	1	0	0	2	0
9231377	5373325	0	1	0	0	0	0	1	3	1	66					2880		2880			M1101	2022-01-12	2022-01-13	2021-11-02	2021-11-18							2022-01-12 00:00:00	2022-01-13 00:00:00	2022-01-13	2022-04-13	91	1	0	1	1	1	0	1	0	1	0	0	8	0
9232112	10489033	1	1	0	0	0	0	1	3	1	23					5760		5760			M1114	2021-11-06	2021-11-09	2021-09-29	2021-11-02							2021-11-06 00:00:00	2021-11-09 00:00:00	2021-11-09	2022-01-11	66	0	0	0	0	0	0	0	0	0	0	0	0	0
9233816	5845065	2	1	0	0	1	0	0	1	1	45	15.6891	-13.2982	0	2021-09-07 07:27:38	563		563	2021-09-07 16:50:38	0				2021-09-05	2021-09-25	2021-09-21	2021-09-23	2022-04-28	232.689	0		2021-09-06	2021-09-08 00:00:00	2021-11-01	2022-01-25	139.689	1	0	0	1	1	1	1	0	0	0	0	7	0
9233816	9944055	0	2	0	0	1	0	0	1	1	45	-15.639	28.4383	0	2021-10-27 15:20:06	2591	8640	11231	2021-10-29 10:31:06	1	M1202	2021-10-27	2021-11-01	#REF!	#REF!	2021-10-01	2021-10-12	2022-04-28	182.361	0		2021-10-21 00:00:00	2021-11-01 00:00:00	2021-11-01	2022-01-25	89.361	1	0	0	1	1	1	1	0	0	0	0	7	0
9235802	5845065	2	1	0	0	1	0	0	1	1	29	18	-13.3361	0	2021-09-05	3836		3836	2021-09-07 15:56:00	0				2021-09-05	2021-09-25	2021-09-21	2021-09-23										0	0	0	0	0	0	0	0	0	0	0	0	0
9235964	5845065	2	1	0	1	1	0	0	1	1	92	16.5522	-14.5495	0	2021-09-06 10:44:46	4		4	2021-09-06 10:48:46	0				2021-09-05	2021-09-25	2021-09-21	2021-09-23	2021-11-09	63.5522	1	R002	2021-08-30	2021-09-07 00:00:00	2021-10-04	2021-11-29	83.5522	0	1	1	0	0	0	0	0	0	0	0	2	1
9235964	9173169	4	2	0	1	0	0	1	3	1	92					8640		8640			ICUA	2021-09-21	2021-09-26	2021-09-16	2021-12-04			2021-11-09	49	1	R002	2021-09-21 00:00:00	2021-10-04 00:00:00	2021-10-04	2021-11-29	69	0	1	1	0	0	0	0	0	0	0	0	2	1
9235964	10476145	0	3	0	1	1	0	0	1	1	92	5.09797	7.81522	1	2021-09-21 21:38:55	8515		8515	2021-09-27 19:33:55	1	ICUA	2021-09-21	2021-09-26	2021-09-16	2021-10-01	2021-09-20	2021-09-27	2021-11-09	48.098	1	R002	2021-09-21	2021-10-04	2021-10-04	2021-11-29	68.098	0	1	1	0	0	0	0	0	0	0	0	2	1
9236487	9944055	0	1	0	0	0	0	1	3	1	73					10080		10080			M1202	2021-12-18	2021-12-24	2021-09-27	2021-11-16							2021-12-12 00:00:00	2021-12-24 00:00:00	2021-12-24	2022-02-11	55	1	0	0	1	0	0	0	0	1	0	0	4	1
9236533	5845065	2	1	0	0	0	0	1	3	1	53					4320		4320			M613	2021-10-04	2021-10-06	2021-09-05	2021-09-25							2021-10-04 00:00:00	2021-10-06 00:00:00	2021-10-06	2021-11-11	38	0	0	0	0	0	0	0	0	0	0	0	0	0
9236756	9173169	4	1	0	0	0	0	1	3	1	49					4320		4320			ICUB	2021-11-19	2021-11-21	2021-09-16	2021-12-04			2021-11-24	5	0		2021-11-11 00:00:00	2021-12-03 00:00:00	2021-12-03	2022-02-25	98	1	0	0	1	1	0	0	0	0	0	1	5	0
9236756	10115442	1	2	0	0	0	0	1	3	1	49					11520		11520			M901	2021-11-11	2021-11-18	2021-08-29	2021-09-24			2021-11-24	13	0		2021-11-11 00:00:00	2021-12-03 00:00:00	2021-12-03	2022-02-25	106	1	0	0	1	1	0	0	0	0	0	1	5	0
9237328	10115442	1	1	0	0	0	0	1	3	2	24					17280		17280			M912	2021-11-20	2021-12-01	2021-08-29	2021-09-24							2021-11-16 00:00:00	2021-12-01 00:00:00	2021-12-01	2022-02-25	97	0	0	0	0	0	0	1	0	0	0	0	1	0
9239579	8978719	0	1	0	0	0	0	1	3	2	58					4320		4320			M1002	2021-09-22	2021-09-24	2021-08-18	2021-09-18							2021-09-22 00:00:00	2021-09-24 00:00:00	2021-09-24	2021-12-15	84	0	0	0	0	0	0	1	0	0	0	0	1	0
9239804	9944055	0	1	0	0	0	0	1	3	1	75					10080		10080			M905	2021-12-26	2022-01-01	2021-09-27	2021-11-16							2021-12-26 00:00:00	2022-01-01 00:00:00	2022-01-01	2022-03-07	71	0	0	0	1	0	0	0	0	0	0	0	1	1
9239810	9228542	2	1	0	0	0	0	1	3	2	88					11520		11520			M862	2022-01-06	2022-01-13	2021-10-27	2022-01-07							2021-12-29 00:00:00	2022-01-13 00:00:00	2022-01-13	2022-03-02	55	1	0	0	1	1	0	0	0	1	0	0	6	0
9240722	9228542	2	1	0	0	0	0	1	3	1	60					10080		10080			M1354	2022-02-12	2022-02-18	2021-10-27	2022-01-07							2022-02-12 00:00:00	2022-02-18 00:00:00	2022-02-18	2022-03-03	19	0	0	1	1	0	0	0	0	0	0	0	2	1
9241680	9033918	0	1	0	0	0	0	1	3	2	32					1440		1440			M802	2021-11-11	2021-11-11	2021-09-23	2021-11-02							2021-11-11 00:00:00	2021-11-13 00:00:00	2021-11-13	2022-02-11	92	0	0	1	0	0	0	0	0	0	0	0	1	0
9241680	9944055	0	2	0	0	1	0	0	1	2	32	-32.3647	43.3675	0	2021-11-13 08:45:14	4		4	2021-11-13 08:49:14	0				2021-09-27	2021-11-16	2021-10-01	2021-10-12					2021-11-11	2021-11-13 00:00:00	2021-11-13	2022-02-11	89.6353	0	0	1	0	0	0	0	0	0	0	0	1	0
9243694	5845065	2	1	0	0	0	1	0	2	2	39	16.5444	-14.5409		2021-09-06 10:56:05	5		5	2021-09-06 11:01:05					2021-09-05	2021-09-25	2021-09-21	2021-09-23					2021-09-02	2021-09-06 00:00:00	2021-09-06	2021-11-09	63.5444	1	0	0	0	0	0	0	0	0	0	0	2	0
9243729	8697952	0	1	0	0	0	0	1	3	1	85					2880		2880			ICUA	2021-12-07	2021-12-08	2021-09-29	2021-10-05							2021-11-23 00:00:00	2022-01-05 00:00:00	2022-01-05		29	0	0	1	0	0	0	1	0	1	0	0	3	1
9243729	9228542	2	2	0	0	0	0	1	3	1	85					11520		11520			SU	2021-11-23	2021-11-30	2021-10-27	2022-01-07							2021-11-23 00:00:00	2022-01-05 00:00:00	2022-01-05		43	0	0	1	0	0	0	1	0	1	0	0	3	1
9243729	10513330	1	3	0	0	0	0	1	3	1	85					8640		8640			M861	2021-12-01	2021-12-06	2021-10-26	2021-10-30							2021-11-23 00:00:00	2022-01-05 00:00:00	2022-01-05		35	0	0	1	0	0	0	1	0	1	0	0	3	1
9244958	5845065	2	1	0	0	0	1	0	2	2	45	5.0701	-3.0458		2021-09-17 22:19:03	35		35	2021-09-17 22:54:03					2021-09-05	2021-09-25	2021-09-21	2021-09-23					2021-09-17	2021-09-23 00:00:00	2021-09-23	2021-12-14	87.0701	0	0	0	0	0	0	0	0	0	0	0	0	0
9245144	10115442	1	1	0	0	0	0	1	3	2	77					1440		1440			ICUB	2021-10-26	2021-10-26	2021-08-29	2021-09-24							2021-10-25 00:00:00	2021-11-19 00:00:00	2021-11-19	2021-12-06	41	0	0	0	1	1	0	0	0	0	0	0	3	1
9246354	10331451	1	1	0	0	0	0	1	3	1	74					12960		12960			M1256	2022-02-06	2022-02-14	2021-11-19	2021-11-29							2022-02-06 00:00:00	2022-02-14 00:00:00	2022-02-14	2022-05-09	92	1	0	0	0	0	0	0	0	0	0	0	2	0
9248052	9944055	0	1	0	0	1	0	0	1	1	46	5.26126	5.80888	1	2021-10-06 17:43:47	101		101	2021-10-06 19:24:47	0				2021-09-27	2021-11-16	2021-10-01	2021-10-12					2021-10-01	2021-10-08 00:00:00	2021-10-08	2021-11-12	36.2613	0	0	0	0	0	0	0	0	0	0	0	0	1
9248097	8978719	0	1	0	0	0	0	1	3	2	72					10080		10080			M1002	2021-09-24	2021-09-30	2021-08-18	2021-09-18							2021-09-24 00:00:00	2021-09-30 00:00:00	2021-09-30	2021-12-24	91	1	0	0	1	1	0	0	0	1	0	0	6	0
9249197	9944055	0	1	0	0	1	0	0	1	1	23	1.82015	10.5604	1	2021-10-10 04:18:59	1988	12960	14948	2021-10-11 13:26:59	1	M1202	2021-10-07	2021-10-15	2021-09-27	2021-11-16	2021-10-01	2021-10-12					2021-10-07	2021-10-15 00:00:00	2021-10-15	2021-10-22	11.8202	0	0	0	0	0	0	0	0	0	0	0	0	1
9252216	9228542	2	1	0	0	0	0	1	3	2	51					7200		7200			M806	2022-02-15	2022-02-19	2021-10-27	2022-01-07							2022-02-15 00:00:00	2022-02-19 00:00:00	2022-02-19	2022-05-12	86	1	0	0	1	0	0	0	0	0	0	0	3	0
9253168	9944055	0	1	0	0	1	0	0	1	1	53	-1.63163	12.6441	0	2021-10-13 15:09:33	18		18	2021-10-13 15:27:33	0				2021-09-27	2021-11-16	2021-10-01	2021-10-12					2021-10-04	2021-10-16 00:00:00	2021-10-16	2021-12-29	76.3684	0	0	0	1	0	0	0	0	0	0	0	1	1
9253234	10331451	1	1	0	0	0	0	1	3	1	63					4320		4320			M1256	2021-12-09	2021-12-11	2021-11-19	2021-11-29							2021-12-09 00:00:00	2021-12-11 00:00:00	2021-12-11	2022-02-14	67	0	0	1	1	0	0	0	0	0	0	0	2	0
9256216	10331451	1	1	0	0	0	0	1	3	1	84					2880		2880			M1256	2022-02-21	2022-02-22	2021-11-19	2021-11-29							2022-02-21 00:00:00	2022-02-28 00:00:00	2022-02-28	2022-05-09	77	1	0	0	0	0	0	0	0	0	0	0	2	1
9257395	5845065	2	1	0	0	0	1	0	2	1	81	16.6586	-14.6391		2021-09-06 08:11:39	28		28	2021-09-06 08:39:39					2021-09-05	2021-09-25	2021-09-21	2021-09-23					2021-09-03	2021-09-14 00:00:00	2021-09-14		7.65858	1	0	0	1	0	0	1	0	0	1	0	6	1
9258132	5845065	2	1	0	0	0	0	1	3	1	72					11520		11520			M613	2021-11-23	2021-11-30	2021-09-05	2021-09-25							2021-11-23 00:00:00	2021-11-30 00:00:00	2021-11-30	2021-12-20	27	1	0	0	0	1	0	0	0	1	0	0	5	0
9259868	10355792	0	1	0	0	1	0	0	1	1	75	1.66271	0.392153	1	2021-11-27 08:05:42	79		79	2021-11-27 09:24:42	0				2021-11-27	2021-12-01	2021-11-27	2021-11-29					2021-11-26	2021-11-30 00:00:00	2021-11-30	2022-02-09	73.6627	0	0	0	1	1	1	0	0	0	0	0	4	0
9260518	8956216	2	1	0	0	0	1	0	2	2	80	16.5054	-1.43524		2021-09-16 11:52:15	101		101	2021-09-16 13:33:15					2021-09-16	2021-10-06	2021-09-18	2021-10-03										0	0	0	0	0	0	0	0	0	0	0	0	0
9261126	5373325	0	1	0	0	0	0	1	3	1	74					4320		4320			M1252	2021-12-16	2021-12-18	2021-11-02	2021-11-18							2021-12-16 00:00:00	2021-12-18 00:00:00	2021-12-18	2022-01-26	41	0	0	0	1	0	0	1	0	0	0	0	2	0
9261126	8697952	0	2	0	0	0	0	1	3	1	74					4320		4320			M1252	2021-12-16	2021-12-18	2021-09-29	2021-10-05							2021-12-16 00:00:00	2021-12-18 00:00:00	2021-12-18	2022-01-26	41	0	0	0	1	0	0	1	0	0	0	0	2	0
9261126	9193901	0	3	0	0	0	0	1	3	1	74					4320		4320			M1252	2021-12-16	2021-12-18	2021-08-26	2021-09-24							2021-12-16 00:00:00	2021-12-18 00:00:00	2021-12-18	2022-01-26	41	0	0	0	1	0	0	1	0	0	0	0	2	0
9261652	5845065	2	1	0	0	0	0	1	3	1	51					4320		4320			M613	2021-11-27	2021-11-29	2021-09-05	2021-09-25							2021-11-25 00:00:00	2021-11-29 00:00:00	2021-11-29	2021-12-20	23	0	0	0	0	0	0	0	0	0	0	0	0	0
9261948	10331451	1	1	0	0	0	0	1	3	1	64					5760		5760			M1256	2021-12-29	2022-01-01	2021-11-19	2021-11-29							2021-12-29 00:00:00	2022-01-01 00:00:00	2022-01-01	2022-02-03	36	0	0	0	0	0	0	1	0	0	0	0	1	0
9263303	9267963	3	1	0	0	0	0	1	3	1	17					11520		11520			M1254	2021-11-05	2021-11-12	2021-09-19	2021-09-29							2021-11-05 00:00:00	2021-11-12 00:00:00	2021-11-12	2022-02-05	92	0	0	0	0	0	0	0	0	0	0	0	0	1
9264052	9228542	2	1	0	0	0	0	1	3	2	15					1440		1440			M862	2021-11-10	2021-11-10	2021-10-27	2022-01-07							2021-11-10 00:00:00	2021-11-16 00:00:00	2021-11-16	2022-01-27	78	0	0	0	0	0	0	0	0	0	0	0	0	0
9264477	8956216	2	1	0	0	0	1	0	2	1	46	8.42609	6.576		2021-09-24 13:46:26	3		3	2021-09-24 13:49:26					2021-09-16	2021-10-06	2021-09-18	2021-10-03										0	0	0	0	0	0	0	0	0	0	0	0	0
9264972	9944055	0	1	0	0	0	0	1	3	2	81					4320		4320			M706	2021-12-20	2021-12-22	2021-09-27	2021-11-16			2021-12-23	3	0		2021-12-20 00:00:00	2022-01-07 00:00:00	2022-01-07	2022-02-14	56	0	0	0	1	1	0	0	0	1	0	0	4	0
9265131	5373325	0	1	0	0	0	0	1	3	1	54					2880		2880			M1252	2021-11-24	2021-11-25	2021-11-02	2021-11-18							2021-11-22 00:00:00	2021-11-25 00:00:00	2021-11-25	2022-01-18	55	1	0	0	1	0	0	0	0	0	0	0	3	1
9265131	8697952	0	2	0	0	0	0	1	3	1	54					2880		2880			M1252	2021-11-24	2021-11-25	2021-09-29	2021-10-05							2021-11-22 00:00:00	2021-11-25 00:00:00	2021-11-25	2022-01-18	55	1	0	0	1	0	0	0	0	0	0	0	3	1
9265131	9193901	0	3	0	0	0	0	1	3	1	54					2880		2880			M1252	2021-11-24	2021-11-25	2021-08-26	2021-09-24							2021-11-22 00:00:00	2021-11-25 00:00:00	2021-11-25	2022-01-18	55	1	0	0	1	0	0	0	0	0	0	0	3	1
9265221	10355792	0	1	0	0	0	0	1	3	2	79					50400		50400			M1214	2022-01-10	2022-02-13	2021-11-27	2021-12-01			2022-02-21	42	0		2021-12-18 00:00:00	2022-03-12 00:00:00	2022-03-12		61	1	0	1	1	1	0	0	0	0	0	0	6	1
9265566	5845065	2	1	0	0	0	0	1	3	1	80					4320		4320			M613	2021-10-27	2021-10-29	2021-09-05	2021-09-25			2022-11-01	370	0		2021-10-27 00:00:00	2021-10-29 00:00:00	2021-10-29	2021-12-17	51	1	0	0	1	1	0	1	0	0	0	0	6	0
9266360	5845065	2	1	0	0	0	0	1	3	1	77					8640		8640			M1101	2021-11-02	2021-11-07	2021-09-05	2021-09-25			2021-12-07	35	0		2021-10-02 00:00:00	2022-03-25 00:00:00	2022-03-25		143	1	0	0	1	0	0	0	0	0	0	0	3	1
9266360	10489033	1	2	0	0	1	0	0	1	1	77	-7.89541	33.9023	0	2021-11-02 21:29:23	10	11520	11530	2021-11-02 21:39:23	1	M1111	2021-12-07	2021-12-07	2021-09-29	2021-11-02	2021-09-30	2021-10-26	2021-12-07	34.1046	0		2021-10-02	2022-03-25 00:00:00	2022-03-25		142.105	1	0	0	1	0	0	0	0	0	0	0	3	1
9266461	8978719	0	1	0	0	0	0	1	3	2	67					15840		15840			M914	2021-11-03	2021-11-13	2021-08-18	2021-09-18							2021-11-02 00:00:00	2021-11-13 00:00:00	2021-11-13	2022-02-10	99	0	0	0	0	0	0	1	0	0	0	0	1	1
9267406	9228542	2	1	0	0	0	0	1	3	2	80					4320		4320			M855	2022-01-12	2022-01-14	2021-10-27	2022-01-07							2022-01-12 00:00:00	2022-01-18 00:00:00	2022-01-18	2022-02-24	43	1	0	0	1	0	0	0	0	0	0	0	3	0
9267963	5845065	2	1	0	1	1	0	0	1	1	62	10.1849	-8.10021	0	2021-09-12 19:33:42	122		122	2021-09-12 21:35:42	0				2021-09-05	2021-09-25	2021-09-21	2021-09-23	2021-09-25	12.1849	1	C6	2021-09-11 00:00:00	2021-09-17 00:00:00	2021-10-31	2021-11-02	50.1849	1	0	0	0	1	0	1	0	0	0	0	5	1
9267963	10115442	1	2	0	0	0	0	1	3	1	62					1440		1440			M901	2021-10-24	2021-10-24	2021-08-29	2021-09-24							2021-10-24 00:00:00	2021-10-31 00:00:00	2021-10-31	2021-11-02	9	1	0	0	0	1	0	1	0	0	0	0	5	1
9268669	8956216	2	1	0	0	0	1	0	2	2	67	16.4294	-1.42181		2021-09-16 13:41:36	11		11	2021-09-16 13:52:36					2021-09-16	2021-10-06	2021-09-18	2021-10-03					2021-09-13	2021-09-16 00:00:00	2021-09-16	2021-12-15	89.4294	1	0	1	1	0	0	0	0	0	0	0	4	0
9269802	10489033	1	1	0	0	0	0	1	3	1	84					36000		36000			M1114	2022-01-09	2022-02-02	2021-09-29	2021-11-02			2022-01-18	9	0		2022-01-08 00:00:00	2022-02-10 00:00:00	2022-02-10	2022-04-27	108	0	0	1	1	1	0	1	0	0	0	0	5	0
9270755	3575840	1	1	0	0	0	0	1	3	1	60					1440		1440			M810	2021-11-02	2021-11-02	2021-08-30	2021-10-12							2021-10-14 00:00:00	2021-11-05 00:00:00	2021-11-05	2021-11-18	16	0	0	0	1	0	0	0	0	1	0	0	2	0
9270755	8978719	0	2	0	0	0	0	1	3	1	60					18720		18720			M963	2021-10-20	2021-11-01	2021-08-18	2021-09-18							2021-10-14 00:00:00	2021-11-05 00:00:00	2021-11-05	2021-11-18	29	0	0	0	1	0	0	0	0	1	0	0	2	0
9271406	9173169	4	1	0	0	0	0	1	3	2	89					4320		4320			M1263	2021-11-01	2021-11-03	2021-09-16	2021-12-04							2021-11-01 00:00:00	2021-11-03 00:00:00	2021-11-03	2022-01-27	87	1	0	1	1	1	0	0	0	0	0	0	6	0
9272716	5373325	0	1	0	0	1	0	0	1	1	66	-0.371458	4.27563	0	2021-11-17 08:54:54	1302	14400	15702	2021-11-18 06:36:54	1	M1101	2021-11-16	2021-11-25	2021-11-02	2021-11-18	2021-11-14	2021-11-17					2021-11-16	2021-12-14 00:00:00	2021-12-14	2022-03-14	116.629	1	0	1	1	0	0	1	0	0	1	0	7	1
9272716	5845065	2	2	0	0	0	0	1	3	1	66					14400		14400			M1101	2021-11-16	2021-11-25	2021-09-05	2021-09-25							2021-11-16 00:00:00	2021-12-14 00:00:00	2021-12-14	2022-03-14	118	1	0	1	1	0	0	1	0	1	0	0	6	1
9272716	10331451	1	3	0	0	1	0	0	1	1	66	-4	5.01042	0	2021-11-29	15		15	2021-11-29 00:15:00	0				2021-11-19	2021-11-29	2021-11-24	2021-11-25					2021-11-16	2021-12-14 00:00:00	2021-12-14	2022-03-14	105	1	0	1	1	0	0	1	0	0	1	0	7	1
9272716	10489033	1	4	0	0	0	0	1	3	1	66					14400		14400			M1101	2021-11-16	2021-11-25	2021-09-29	2021-11-02							2021-11-16 00:00:00	2021-12-14 00:00:00	2021-12-14	2022-03-14	118	1	0	1	1	0	0	1	0	1	0	0	6	1
9274677	9228542	2	1	0	0	0	0	1	3	2	67					27360		27360			M862	2021-12-10	2021-12-28	2021-10-27	2022-01-07							2021-12-10 00:00:00	2021-12-28 00:00:00	2021-12-28	2022-03-21	101	0	0	0	1	0	0	1	0	1	0	0	3	0
9275160	10489033	1	1	0	0	0	0	1	3	1	42					10080		10080			M1114	2021-11-27	2021-12-03	2021-09-29	2021-11-02							2021-11-27 00:00:00	2021-12-03 00:00:00	2021-12-03	2021-12-13	16	0	0	1	0	0	0	0	0	0	0	0	1	1
9275237	10489033	1	1	0	0	0	1	0	2			-6.35082	33.7758		2021-11-01 08:25:11	2052		2052	2021-11-02 18:37:11					2021-09-29	2021-11-02	2021-09-30	2021-10-26										0	0	0	0	0	0	0	0	0	0	0	0	0
9275399	5373325	0	1	0	0	1	0	0	1	1	63	0.324282	4.19447	1	2021-11-16 16:13:02	2187	15840	18027	2021-11-18 04:40:02	1	M1101	2021-11-16	2021-11-26	2021-11-02	2021-11-18	2021-11-14	2021-11-17					2021-11-16	2021-11-26 00:00:00	2021-11-26	2021-12-03	16.3243	0	0	0	0	0	0	0	0	0	0	0	0	1
9275399	5845065	2	2	0	0	0	0	1	3	1	63					15840		15840			M1101	2021-11-16	2021-11-26	2021-09-05	2021-09-25							2021-11-16 00:00:00	2021-11-26 00:00:00	2021-11-26	2021-12-03	17	0	0	0	0	0	0	0	0	0	0	0	0	1
9275399	10489033	1	3	0	0	0	0	1	3	1	63					15840		15840			M1101	2021-11-16	2021-11-26	2021-09-29	2021-11-02							2021-11-16 00:00:00	2021-11-26 00:00:00	2021-11-26	2021-12-03	17	0	0	0	0	0	0	0	0	0	0	0	0	1
9277058	9173169	4	1	0	0	0	0	1	3	2	77					7200		7200			M1263	2021-11-03	2021-11-07	2021-09-16	2021-12-04							2021-11-02 00:00:00	2021-11-07 00:00:00	2021-11-07	2021-12-14	41	0	0	1	1	0	0	0	0	0	0	0	2	0
9277238	8472974	0	1	0	0	0	0	1	3	2	70					4320		4320			ICUA	2021-08-31	2021-09-02	2021-08-14	2021-09-16			2021-09-16	16	0		2021-08-31 00:00:00	2021-10-29 00:00:00	2021-10-29	2022-01-04	126	1	0	1	1	0	0	0	0	0	0	0	4	0
9277238	9944055	0	2	0	0	1	0	0	1	2	70	-6.76017	17.7671	0	2021-10-18 18:14:39	10		10	2021-10-18 18:24:39	0				2021-09-27	2021-11-16	2021-10-01	2021-10-12					2021-08-31	2021-10-29 00:00:00	2021-10-29	2022-01-04	77.2398	1	0	1	1	0	0	0	0	0	0	0	4	0
9278359	9228542	2	1	0	0	0	0	1	3	1	48					1440		1440			SU	2021-12-16	2021-12-16	2021-10-27	2022-01-07							2021-12-16 00:00:00	2021-12-20 00:00:00	2021-12-20	2022-02-28	74	1	1	1	0	0	0	0	0	1	0	0	5	0
9285051	8472974	0	1	0	0	1	0	0	1	1	59	-2.58074	10.5891	0	2021-09-14 13:56:16	12		12	2021-09-14 14:08:16	0				2021-08-14	2021-09-16	2021-09-04	2021-09-12					2021-08-17	2021-10-01 00:00:00	2021-10-01	2021-12-30	106.419	1	0	1	1	0	0	0	0	0	1	0	6	1
9285051	8978719	0	2	0	0	0	0	1	3	1	59					8640		8640			ICUB	2021-08-26	2021-08-31	2021-08-18	2021-09-18			2021-08-31	5	0		2021-08-17 00:00:00	2021-10-01 00:00:00	2021-10-01	2021-12-30	126	1	0	1	1	0	0	0	0	1	0	0	5	1
9285576	9944055	0	1	0	1	0	0	1	3	1	66					27360		27360			M1202	2021-12-26	2022-01-13	2021-09-27	2021-11-16			2022-01-05	10	1	R018	2021-12-26 00:00:00	2022-01-13 00:00:00	2022-01-13	2022-03-22	86	0	0	0	1	0	1	1	0	0	0	0	3	1
9285576	10355792	0	2	0	1	1	0	0	1	1	66	-0.909225	2.98214	0	2021-11-29 21:49:17	105		105	2021-11-29 23:34:17	0				2021-11-27	2021-12-01	2021-11-27	2021-11-29	2022-04-05	126.091	1	R018	2021-11-29	2021-12-25 00:00:00	2022-01-13	2022-03-22	112.091	0	0	0	1	0	1	1	0	0	0	0	3	1
9285797	9173169	4	1	0	0	0	0	1	3	1	86					4320		4320			ICUA	2022-02-12	2022-02-14	2021-09-16	2021-12-04							2022-02-12 00:00:00	2022-02-17 00:00:00	2022-02-17	2022-04-04	51	0	0	1	1	0	0	0	0	0	0	0	2	1
9286504	5845065	2	1	0	0	1	0	0	1	2	55	0.617002	1.38508	1	2021-09-22 09:11:31	3		3	2021-09-22 09:14:31	0				#REF!	#REF!	2021-09-21	2021-09-23					2021-09-22 00:00:00	2021-10-18 00:00:00	2021-12-01	2022-02-10	140.617	1	0	0	0	0	0	1	0	0	0	0	3	0
9286504	9173169	4	2	0	0	0	0	1	3	2	55					8640		8640			M1263	2021-11-26	2021-12-01	2021-09-16	2021-12-04							2021-11-21 00:00:00	2021-12-01 00:00:00	2021-12-01	2022-02-10	76	1	0	0	0	0	0	1	0	0	0	0	3	0
9286504	9944055	0	3	0	0	1	0	0	1	2	55	-3.73519	14.738	0	2021-10-15 17:38:40	4		4	2021-10-15 17:42:40	0				#REF!	#REF!	2021-10-01	2021-10-12					2021-09-22 00:00:00	2021-10-18 00:00:00	2021-12-01	2022-02-10	117.265	1	0	0	0	0	0	1	0	0	0	0	3	0
9286504	10115442	1	4	0	0	1	0	0	1	2	55	-12.5619	12.5751	0	2021-09-17 13:29:09	19		19	2021-09-17 13:48:09	0				#REF!	#REF!	2021-09-05	2021-09-05					2021-09-15 00:00:00	2021-09-19 00:00:00	2021-12-01	2022-02-10	145.438	1	0	0	0	0	0	1	0	0	0	0	3	0
9286504	10331451	1	5	0	0	1	0	0	1	2	55	-4	5.00764	0	2021-11-29	11		11	2021-11-29 00:11:00	0				2021-11-19	2021-11-29	2021-11-24	2021-11-25					2021-11-21	2021-12-01	2021-12-01	2022-02-10	73	1	0	0	0	0	0	1	0	0	0	0	3	0
9287012	10115442	1	1	0	0	0	0	1	3	1	54					14400		14400			M912	2021-12-20	2021-12-29	2021-08-29	2021-09-24							2021-12-20 00:00:00	2021-12-29 00:00:00	2021-12-29	2022-03-24	94	0	0	0	1	0	0	1	0	0	0	0	2	0
9288479	9228542	2	1	0	0	0	0	1	3	2	52					5760		5760			M862	2022-01-26	2022-01-29	2021-10-27	2022-01-07							2022-01-26 00:00:00	2022-01-29 00:00:00	2022-01-29	2022-02-09	14	0	0	0	0	0	0	0	0	0	0	0	0	0
9289111	9228542	2	1	0	0	0	0	1	3	2	65					4320		4320			M806	2022-01-11	2022-01-13	2021-10-27	2022-01-07							2022-01-11 00:00:00	2022-01-13 00:00:00	2022-01-13	2022-03-25	73	0	0	0	1	0	0	0	0	0	0	0	1	0
9290412	3343380	3	1	0	0	0	0	1	3	2	72					18720		18720			M1204	2021-12-30	2022-01-11	2021-10-16	2021-10-26			2022-01-19	20	0		2021-12-29 00:00:00	2022-02-07 00:00:00	2022-02-07		39	1	0	0	1	0	1	1	0	0	0	0	5	1
9290412	10277875	0	2	0	0	0	0	1	3	2	72					18720		18720			M1204	2021-12-30	2022-01-11	2021-10-11	2021-10-20			2022-01-19	20	0		2021-12-29 00:00:00	2022-02-07 00:00:00	2022-02-07		39	1	0	0	1	0	1	1	0	0	0	0	5	1
9290412	10355792	0	3	0	0	0	0	1	3	2	72					30240		30240			M1214	2022-01-18	2022-02-07	2021-11-27	2021-12-01			2022-01-19	1	0		2021-12-29 00:00:00	2022-02-07 00:00:00	2022-02-07		20	1	0	0	1	0	1	1	0	0	0	0	5	1
9292216	8978719	0	1	0	0	0	0	1	3	2	86					10080		10080			M1002	2021-09-07	2021-09-13	2021-08-18	2021-09-18							2021-09-07 00:00:00	2021-09-13 00:00:00	2021-09-13	2021-11-07	61	1	0	1	1	1	0	1	0	0	0	0	7	1
9293753	5845065	2	1	0	0	0	1	0	2	1	74	-1.84351	4.58309		2021-09-24 20:14:39	1065	27360	28425	2021-09-25 13:59:39		M613	2021-09-24	2021-10-12	2021-09-05	2021-09-25	2021-09-21	2021-09-23	2021-10-05	10.1565	0		2021-09-24	2021-10-12 00:00:00	2021-10-12	2021-12-17	83.1565	1	0	1	1	0	0	1	0	0	1	0	7	1
9294453	5845065	2	1	0	0	0	1	0	2	1	64	0.332373	3.3961		2021-09-22 16:01:23	2489	11520	14009	2021-09-24 09:30:23		M613	2021-09-22	2021-09-29	2021-09-05	2021-09-25	2021-09-21	2021-09-23					2021-09-22	2021-09-29 00:00:00	2021-09-29	2021-12-13	81.3324	1	0	0	0	0	0	0	0	0	0	0	2	1
9295554	10331451	1	1	0	0	0	0	1	3	1	21					7200		7200			M1256	2022-01-20	2022-01-24	2021-11-19	2021-11-29			2022-01-21	1	0		2022-01-20 00:00:00	2022-01-24 00:00:00	2022-01-24	2022-02-04	15	0	0	0	0	0	0	0	0	0	0	0	0	1
9296234	10355792	0	1	0	0	0	1	0	2	2	33	-1.2358	3.83997		2021-11-30 05:39:33	870	4320	5190	2021-11-30 20:09:33		M1214	2021-12-01	2021-12-03	2021-11-27	2021-12-01	2021-11-27	2021-11-29					2021-11-30 00:00:00	2021-12-03 00:00:00	2021-12-03	2021-12-08	7.7642	0	0	0	0	0	0	0	0	0	0	0	0	1
9297191	9944055	0	1	0	0	0	0	1	3	1	45					5760		5760			M905	2021-11-22	2021-11-25	2021-09-27	2021-11-16							2021-11-22 00:00:00	2021-11-25 00:00:00	2021-11-25	2021-12-09	17	0	0	0	0	0	0	0	0	0	0	0	0	0
9297752	9944055	0	1	0	0	0	0	1	3	1	48					8640		8640			M1202	2022-02-06	2022-02-11	2021-09-27	2021-11-16							2022-02-06 00:00:00	2022-02-11 00:00:00	2022-02-11	2022-02-17	11	0	0	0	0	0	1	0	0	0	0	0	1	1
9297964	8956216	2	1	0	0	0	1	0	2	2	62	-1.29858	16.3069		2021-10-04 07:09:57	12		12	2021-10-04 07:21:57					2021-09-16	2021-10-06	2021-09-18	2021-10-03					2021-09-30	2021-10-04 00:00:00	2021-10-04	2021-12-30	86.7014	0	0	0	0	0	0	1	0	0	0	0	1	0
9297964	8978719	0	2	0	0	0	0	1	3	2	62					7200		7200			M914	2021-09-30	2021-10-04	2021-08-18	2021-09-18							2021-09-30 00:00:00	2021-10-04 00:00:00	2021-10-04	2021-12-30	91	0	0	0	0	0	0	1	0	0	0	0	1	0
9298888	8956216	2	1	0	0	0	1	0	2	2	59	-1.2673	16.3423		2021-10-04 06:24:55	108		108	2021-10-04 08:12:55					2021-09-16	2021-10-06	2021-09-18	2021-10-03					2021-10-03	2021-10-08 00:00:00	2021-10-08	2021-10-14	9.7327	0	0	1	1	0	0	1	0	0	0	0	3	1
9301585	5373325	0	1	0	0	1	0	0	1	1	28	3.73205	-0.73066	0	2021-11-13 06:25:51	2		2	2021-11-13 06:27:51	0				2021-11-02	2021-11-18	2021-11-14	2021-11-17					2021-11-13	2021-11-16 00:00:00	2021-11-16	2021-11-26	12.732	0	0	0	0	0	0	0	0	0	0	0	0	1
9302096	8956216	2	1	0	0	0	1	0	2	2	44	-1.27463	16.2934		2021-10-04 06:35:28	27		27	2021-10-04 07:02:28					2021-09-16	2021-10-06	2021-09-18	2021-10-03					2021-09-30	2021-10-04 00:00:00	2021-10-04	2021-12-24	80.7254	0	0	1	0	0	0	1	0	0	0	0	2	1
9303637	9944055	0	1	0	0	1	0	0	1	2	52	-21.7941	32.8455	0	2021-11-02 19:03:29	74		74	2021-11-02 20:17:29	0				2021-09-27	2021-11-16	2021-10-01	2021-10-12					2021-11-02	2021-11-08	2021-10-08	2022-01-03	61.2059	1	0	0	0	0	1	1	0	0	0	0	4	0
9303827	3343380	3	1	0	0	0	0	1	3	2	44					23040		23040			M1204	2021-12-16	2021-12-31	2021-10-16	2021-10-26							2021-12-16 00:00:00	2021-12-31 00:00:00	2021-12-31	2022-03-13	87	0	0	0	0	0	0	0	0	0	0	0	0	0
9303827	10277875	0	2	0	0	0	0	1	3	2	44					23040		23040			M1204	2021-12-16	2021-12-31	2021-10-11	2021-10-20							2021-12-16 00:00:00	2021-12-31 00:00:00	2021-12-31	2022-03-13	87	0	0	0	0	0	0	0	0	0	0	0	0	0
9304069	10489033	1	1	0	0	1	0	0	1	1	68	5.3417	21.8798	1	2021-10-20 15:47:57	1759		1759	2021-10-21 21:06:57	0				2021-09-29	2021-11-02	2021-09-30	2021-10-26										0	0	0	0	0	0	0	0	0	0	0	0	0
9304263	9228542	2	1	0	0	0	0	1	3	1	67					11520		11520			M1354	2022-02-18	2022-02-25	2021-10-27	2022-01-07							2022-02-18 00:00:00	2022-02-25 00:00:00	2022-02-25		7	0	0	0	0	0	0	1	0	0	0	0	1	1
9304673	9228542	2	1	0	0	0	0	1	3	1	67					4320		4320			M853	2022-02-15	2022-02-17	2021-10-27	2022-01-07							2022-02-13 00:00:00	2022-02-17 00:00:00	2022-02-17	2022-05-17	91	0	0	1	1	0	0	1	0	1	0	0	4	0
9307127	5373325	0	1	0	0	0	0	1	3	1	72					47520		47520			M1101	2021-11-18	2021-12-20	2021-11-02	2021-11-18							2021-11-17 00:00:00	2021-12-20 00:00:00	2021-12-20	2022-03-15	117	1	0	0	0	0	0	1	0	0	0	0	3	1
9307127	5845065	2	2	0	0	0	0	1	3	1	72					47520		47520			M1101	2021-11-18	2021-12-20	2021-09-05	2021-09-25							2021-11-17 00:00:00	2021-12-20 00:00:00	2021-12-20	2022-03-15	117	1	0	0	0	0	0	1	0	0	0	0	3	1
9307127	10489033	1	3	0	0	0	0	1	3	1	72					47520		47520			M1101	2021-11-18	2021-12-20	2021-09-29	2021-11-02							2021-11-17 00:00:00	2021-12-20 00:00:00	2021-12-20	2022-03-15	117	1	0	0	0	0	0	1	0	0	0	0	3	1
9307613	9325563	0	1	0	0	0	0	1	3	1	64					4320		4320			M706	2021-09-28	2021-09-30	2021-08-27	2021-10-15							2021-09-28 00:00:00	2021-09-30 00:00:00	2021-09-30	2021-10-12	14	0	0	0	0	0	0	0	0	0	0	0	0	0
9307613	9944055	0	2	0	0	1	0	0	1	1	64	12.3042	-0.670822	0	2021-09-29 16:42:01	912	2880	3792	2021-09-30 07:54:01	1	M706	2021-09-28	2021-09-30	2021-09-27	2021-11-16	2021-10-01	2021-10-12					2021-09-28	2021-09-30 00:00:00	2021-09-30	2021-10-12	12.3042	0	0	0	0	0	0	0	0	0	0	0	0	0
9308611	10331451	1	1	0	0	1	0	0	1	2	73	2	-0.907639	0	2021-11-23	133		133	2021-11-23 02:13:00	0				2021-11-19	2021-11-29	2021-11-24	2021-11-25					2021-11-15	2021-11-27 00:00:00	2021-11-27	2022-02-20	89	1	0	0	1	0	0	0	0	0	1	0	5	1
9308786	5845065	2	1	0	0	1	0	0	1	1	48	10.3953	-8.1814	0	2021-09-12 14:30:47	308		308	2021-09-12 19:38:47	0				2021-09-05	2021-09-25	2021-09-21	2021-09-23					2021-08-16	2021-09-13 00:00:00	2021-12-06	2021-12-31	109.395	0	0	0	0	0	0	0	0	0	0	0	0	1
9308786	10331451	1	2	0	0	0	0	1	3	1	48					5760		5760			M1256	2021-11-29	2021-12-02	2021-11-19	2021-11-29							2021-11-29 00:00:00	2021-12-06 00:00:00	2021-12-06	2021-12-31	32	0	0	0	0	0	0	0	0	0	0	0	0	1
9308954	9325563	0	1	0	0	0	0	1	3	2	14					12960		12960			M706	2021-11-21	2021-11-29	2021-08-27	2021-10-15							2021-11-19 00:00:00	2021-11-29 00:00:00	2021-11-29	2022-02-22	93	1	0	0	0	0	0	0	0	0	0	0	2	0
9308954	9944055	0	2	0	0	0	0	1	3	2	14					12960		12960			M706	2021-11-21	2021-11-29	2021-09-27	2021-11-16							2021-11-19 00:00:00	2021-11-29 00:00:00	2021-11-29	2022-02-22	93	1	0	0	0	0	0	0	0	0	0	0	2	0
9309078	9944055	0	1	0	0	0	0	1	3	1	21					4320		4320			M905	2021-10-04	2021-10-06	2021-09-27	2021-11-16							2021-10-04 00:00:00	2021-10-06 00:00:00	2021-10-06	2021-11-08	35	0	0	1	0	0	0	0	0	0	0	0	1	0
9311269	9173169	4	1	0	0	0	0	1	3	2	42					7200		7200			M1263	2021-10-23	2021-10-27	2021-09-16	2021-12-04							2021-10-23 00:00:00	2021-10-27 00:00:00	2021-10-27	2021-11-06	14	0	0	0	0	0	0	0	0	0	0	0	0	0
9311735	9325563	0	1	0	0	0	0	1	3	2	45					5760		5760			M706	2021-11-18	2021-11-21	2021-08-27	2021-10-15							2021-11-18 00:00:00	2021-11-21 00:00:00	2021-11-21	2022-02-17	91	0	0	0	0	0	1	1	0	0	0	0	2	0
9311735	9944055	0	2	0	0	1	0	0	1	2	45	-25.1713	36.1873	0	2021-11-06 04:06:42	23		23	2021-11-06 04:29:42	0				2021-09-27	2021-11-16	2021-10-01	2021-10-12					2021-11-04	2021-11-07 00:00:00	2021-11-21	2022-02-17	102.829	0	0	0	0	0	1	1	0	0	0	0	2	0
9311855	9944055	0	1	0	0	1	0	0	1	1	74	-23.6389	35.5368	0	2021-11-04 15:20:00	1293		1293	2021-11-05 12:53:00	0				2021-09-27	2021-11-16	2021-10-01	2021-10-12					2021-10-18	2021-11-17 00:00:00	2021-11-17	2022-02-08	95.3611	1	0	1	0	1	0	0	0	0	1	0	7	0
9314570	9228542	2	1	0	0	0	0	1	3	2	37					4320		4320			M862	2022-01-10	2022-01-12	2021-10-27	2022-01-07							2022-01-10 00:00:00	2022-01-12 00:00:00	2022-01-12	2022-04-11	91	0	0	0	0	0	0	0	0	0	0	0	0	0
9315048	5845065	2	1	0	0	0	1	0	2	2	47	0.573762	1.43041		2021-09-22 10:13:47	6		6	2021-09-22 10:19:47					2021-09-05	2021-09-25	2021-09-21	2021-09-23	2021-10-20	27.5738	0		2021-08-30	2021-11-02 00:00:00	2021-11-02	2022-01-18	117.574	0	0	0	1	0	0	1	0	0	0	0	2	1
9316178	5845065	2	1	0	0	1	0	0	1	1	75	10.5148	-8.51274	0	2021-09-12 11:38:39	3		3	2021-09-12 11:41:39	0				2021-09-05	2021-09-25	2021-09-21	2021-09-23	2021-10-18	35.5148	0		2021-08-05	2021-11-04 00:00:00	2021-11-04	2021-11-10	58.5148	0	0	1	1	0	0	0	0	0	0	0	2	1
9316178	10476145	0	2	0	0	1	0	0	1	1	75	10.867	-3.71772	0	2021-09-16 03:11:29	215		215	2021-09-16 06:46:29	1	ICUA	2021-08-17	2021-10-03	2021-09-16	2021-10-01	2021-09-20	2021-09-27	2021-10-18	31.867	0		2021-08-05	2021-11-04 00:00:00	2021-11-04	2021-11-10	54.867	0	0	1	1	0	0	0	0	0	0	0	2	1
9316210	5845065	2	1	0	0	0	0	1	3	1	82					4320		4320			M1101	2021-10-28	2021-10-30	2021-09-05	2021-09-25							2021-10-28 00:00:00	2021-10-30 00:00:00	2021-10-30	2022-01-05	69	0	0	0	0	0	0	1	0	0	0	0	1	1
9316210	10489033	1	2	0	0	0	1	0	2	1	82	-2.83617	28.8834		2021-10-28 20:04:05	68	4320	4388	2021-10-28 21:12:05		M1101	2021-10-28	2021-10-30	2021-09-29	2021-11-02	2021-09-30	2021-10-26					2021-10-28	2021-10-30 00:00:00	2021-10-30	2022-01-05	68.1638	0	0	0	0	0	0	1	0	0	0	0	1	1
9317510	8978719	0	1	0	0	0	0	1	3	2	69					4320		4320			M1002	2021-09-07	2021-09-09	2021-08-18	2021-09-18							2021-09-07 00:00:00	2021-09-09 00:00:00	2021-09-09	2021-09-23	16	0	0	1	1	0	0	0	0	0	0	0	2	0
9318178	5373325	0	1	0	0	0	0	1	3	1	62					8640		8640			M1101	2022-01-19	2022-01-24	2021-11-02	2021-11-18							2022-01-19 00:00:00	2022-01-24 00:00:00	2022-01-24	2022-04-13	84	1	0	1	1	0	0	0	0	0	0	0	4	0
9318257	5845065	2	1	0	0	1	0	0	1	1	54	10.1833	-8.1416	0	2021-09-12 19:36:06	60		60	2021-09-12 20:36:06	0				2021-09-05	2021-09-25	2021-09-21	2021-09-23					2021-09-09	2021-09-14 00:00:00	2021-09-14	2021-12-08	86.1833	1	0	0	0	0	0	0	0	0	0	0	2	1
9318257	9325563	0	2	0	0	0	0	1	3	1	54					1440		1440			M706	2021-09-09	2021-09-09	2021-08-27	2021-10-15							2021-09-09 00:00:00	2021-09-14 00:00:00	2021-09-14	2021-12-08	90	1	0	0	0	0	0	0	0	0	0	0	2	1
9319553	5845065	2	1	0	0	0	0	1	3	1	27					4320		4320			M613	2021-10-06	2021-10-08	2021-09-05	2021-09-25							2021-10-06 00:00:00	2021-10-08 00:00:00	2021-10-08	2021-12-17	72	0	0	0	0	0	0	0	0	0	0	0	0	0
9319588	10115442	1	1	0	0	1	0	0	1	1	79	-2.30235	2.30374	0	2021-09-07 07:15:23	2		2	2021-09-07 07:17:23	0				2021-08-29	2021-09-24	2021-09-05	2021-09-05					2021-08-23	2021-09-13 00:00:00	2021-09-13	2021-10-13	35.6977	0	0	0	1	0	0	0	0	0	0	0	1	0
9319683	5845065	2	1	0	0	1	0	0	1	2	44	5.42676	-3.41634	0	2021-09-17 13:45:28	15		15	2021-09-17 14:00:28	0				2021-09-05	2021-09-25	2021-09-21	2021-09-23					2021-09-16	2021-09-21 00:00:00	2021-09-21	2021-10-04	16.4268	0	0	0	0	0	0	0	0	0	0	0	0	1
9319683	8472974	0	2	0	0	1	0	0	1	2	44	-4.74738	12.8245	0	2021-09-16 17:56:14	111		111	2021-09-16 19:47:14	0				2021-08-14	2021-09-16	2021-09-04	2021-09-12					2021-09-16	2021-09-21 00:00:00	2021-09-21	2021-10-04	17.2526	0	0	0	0	0	0	0	0	0	0	0	0	1
9319683	8956216	2	3	0	0	1	0	0	1	2	44	16.2526	-1.17553	0	2021-09-16 17:56:14	111		111	2021-09-16 19:47:14	0				2021-09-16	2021-10-06	2021-09-18	2021-10-03			0		2021-09-16	2021-09-21 00:00:00	2021-09-21	2021-10-04	16.4268	0	0	0	0	0	0	0	0	0	0	0	0	1
9320568	8472974	0	1	0	0	0	0	1	3	2	82					5760		5760			ICUA	2021-08-21	2021-08-24	2021-08-14	2021-09-16							2021-08-21 00:00:00	2021-09-11 00:00:00	2021-09-11		21	0	0	1	1	0	0	0	0	1	0	0	3	0
9322706	9173169	4	1	0	0	0	0	1	3	1	59					7200		7200			ICUB	2021-10-30	2021-11-03	2021-09-16	2021-12-04			2021-11-13	14	0		2021-10-30 00:00:00	2021-12-23 00:00:00	2021-12-23	2022-03-22	143	0	0	0	1	0	0	0	0	0	0	0	1	0
9323675	5845065	2	1	0	0	0	0	1	3	1	30					10080		10080			M613	2021-10-19	2021-10-25	2021-09-05	2021-09-25							2021-10-18 00:00:00	2021-10-26 00:00:00	2021-10-26	2021-11-25	37	0	0	0	0	0	0	0	0	0	0	0	0	0
9327471	5845065	2	1	0	0	0	1	0	2	1	23	10.3738	-6.51751		2021-09-12 15:01:47	2673	5760	8433	2021-09-14 11:34:47		M613	2021-09-12	2021-09-15	2021-09-05	2021-09-25	2021-09-21	2021-09-23					2021-09-12	2021-09-15 00:00:00	2021-09-15	2021-11-02	50.3738	0	0	0	0	0	0	0	0	0	0	0	0	0
9329558	5845065	2	1	0	0	0	0	1	3	1	25					4320		4320			M613	2021-11-09	2021-11-11	2021-09-05	2021-09-25							2021-11-09 00:00:00	2021-11-11 00:00:00	2021-11-11	2021-11-29	20	0	0	0	0	0	0	0	0	0	0	0	0	0
9330476	9944055	0	1	0	0	0	0	1	3	1	80					21600		21600			M1202	2022-01-31	2022-02-14	2021-09-27	2021-11-16							2022-01-26 00:00:00	2022-02-14 00:00:00	2022-02-14		14	0	0	1	1	0	0	0	0	0	0	0	2	1
9331358	9228542	2	1	0	0	0	0	1	3	1	69					2880		2880			SU	2021-11-09	2021-11-10	2021-10-27	2022-01-07							2021-11-09 00:00:00	2021-11-10 00:00:00	2021-11-10	2021-12-21	42	1	0	0	1	0	0	0	0	1	0	0	4	0
9331638	9325563	0	1	0	0	0	0	1	3	1	13					2880		2880			M706	2021-09-13	2021-09-14	2021-08-27	2021-10-15							2021-09-13 00:00:00	2021-09-14 00:00:00	2021-09-14	2021-12-03	81	0	0	0	0	0	0	0	0	0	0	0	0	0
9332770	8978719	0	1	0	0	0	0	1	3	2	22					4320		4320			M963	2021-11-28	2021-11-30	2021-08-18	2021-09-18							2021-11-28 00:00:00	2021-11-30 00:00:00	2021-11-30	2021-12-17	19	0	0	0	0	0	0	0	0	0	0	0	0	0
9333007	5845065	2	1	0	0	0	1	0	2	2	70	13.2319	-11.2257		2021-09-09 18:26:03	9		9	2021-09-09 18:35:03					2021-09-05	2021-09-25	2021-09-21	2021-09-23										0	0	0	0	0	0	0	0	0	0	0	0	0
9334134	9228542	2	1	0	0	0	0	1	3	1	58					4320		4320			SU	2021-11-09	2021-11-11	2021-10-27	2022-01-07							2021-11-08 00:00:00	2021-11-22 00:00:00	2021-11-22	2022-01-26	78	0	0	0	1	0	0	0	0	1	0	0	2	1
9334533	10115442	1	1	0	0	0	0	1	3	1	40					5760		5760			M901	2021-11-27	2021-11-30	2021-08-29	2021-09-24							2021-11-23 00:00:00	2021-11-30 00:00:00	2021-11-30	2021-12-09	12	0	0	0	0	0	0	0	0	0	0	0	0	0
9336136	5845065	2	1	0	0	1	0	0	1	1	57	16.6122	-14.5907	0	2021-09-06 09:18:24	31		31	2021-09-06 09:49:24	0				2021-09-05	2021-09-25	2021-09-21	2021-09-23										0	0	0	0	0	0	0	0	0	0	0	0	0
9336543	9033918	0	1	0	0	0	0	1	3	2	79					14400		14400			M802	2021-11-29	2021-12-08	2021-09-23	2021-11-02							2021-11-29 00:00:00	2021-12-20 00:00:00	2021-12-20	2022-03-02	93	0	1	0	1	0	0	0	0	0	0	0	2	0
9336543	9173169	4	2	0	0	0	0	1	3	2	79					17280		17280			M1263	2021-12-09	2021-12-20	2021-09-16	2021-12-04							2021-11-29 00:00:00	2021-12-20 00:00:00	2021-12-20	2022-03-02	83	0	1	0	1	0	0	0	0	0	0	0	2	0
9336757	10513330	1	1	0	0	0	0	1	3	1	79					5760		5760			M861	2021-11-03	2021-11-06	2021-10-26	2021-10-30							2021-11-03 00:00:00	2021-11-06 00:00:00	2021-11-06	2021-11-17	14	0	0	0	0	0	0	0	0	0	0	0	0	0
9338869	5845065	2	1	0	0	0	1	0	2	1	82	16.6747	-14.6726		2021-09-06 07:48:27	3		3	2021-09-06 07:51:27					2021-09-05	2021-09-25	2021-09-21	2021-09-23										0	0	0	0	0	0	0	0	0	0	0	0	0
9339226	8472974	0	1	0	0	0	0	1	3	1	81					14400		14400			ICUA	2021-11-19	2021-11-28	2021-08-14	2021-09-16			2021-11-24	5	0		2021-10-06 00:00:00	2021-12-07 00:00:00	2021-12-07	2022-01-04	46	0	1	1	1	1	0	0	0	0	0	0	5	1
9339226	8956216	2	2	0	0	0	0	1	3	1	81					12960		12960			M1102	2021-11-29	2021-12-07	2021-09-16	2021-10-06			2021-12-02	3	0		2021-10-06 00:00:00	2021-12-07 00:00:00	2021-12-07	2022-01-04	36	0	1	1	1	1	0	0	0	0	0	0	5	1
9339226	10277875	0	3	0	0	1	0	0	1	1	81	7	-4.63403	0	2021-10-11	527		527	2021-10-11 08:47:00	0				2021-10-11	2021-10-20	2021-10-16	2021-10-18	2021-11-24	44	0		2021-10-06	2021-12-07 00:00:00	2021-12-07	2022-01-04	85	0	1	1	1	1	0	0	0	0	0	0	5	1
9339226	10489033	1	4	0	0	0	0	1	3	1	81					12960		12960			M1102	2021-11-29	2021-12-07	2021-09-29	2021-11-02			2021-12-02	3	0		2021-10-06 00:00:00	2021-12-07 00:00:00	2021-12-07	2022-01-04	36	0	1	1	1	1	0	0	0	0	0	0	5	1
9339378	5845065	2	1	0	0	1	0	0	1	1	73	16.3873	-14.1429	0	2021-09-06 14:42:14	352		352	2021-09-06 20:34:14	0				2021-09-05	2021-09-25	2021-09-21	2021-09-23					2021-09-01	2021-09-17 00:00:00	2021-09-17	2021-12-06	90.3873	1	0	0	1	0	0	0	0	0	0	0	3	1
9339779	8472974	0	1	0	0	0	0	1	3	2	86					8640		8640			M1105	2021-11-04	2021-11-09	2021-08-14	2021-09-16							2021-11-03 00:00:00	2021-11-09 00:00:00	2021-11-09	2022-01-14	71	0	0	1	1	1	0	0	0	0	0	0	4	0
9339779	9345675	1	2	0	0	0	0	1	3	2	86					8640		8640			M1105	2021-11-04	2021-11-09	2021-10-12	2021-10-18							2021-11-03 00:00:00	2021-11-09 00:00:00	2021-11-09	2022-01-14	71	0	0	1	1	1	0	0	0	0	0	0	4	0
9340064	8956216	2	1	0	0	0	0	1	3	1	74					1440		1440			M853	2021-10-28	2021-10-28	2021-09-16	2021-10-06							2021-10-28 00:00:00	2021-11-05 00:00:00	2021-11-05	2022-01-12	76	1	0	0	1	0	0	1	0	0	0	0	4	0
9340793	5845065	2	1	0	0	1	0	0	1	2	60	4.23987	0.308738	1	2021-09-18 18:14:35	3670		3670	2021-09-21 07:24:35	0				2021-09-05	2021-09-25	2021-09-21	2021-09-23					2021-09-18	2021-09-23 00:00:00	2021-09-23	2021-12-09	81.2399	0	0	0	1	0	0	1	0	0	0	0	2	1
9342029	9173169	4	1	0	0	0	0	1	3	1	70					1440		1440			ICUA	2021-12-09	2021-12-09	2021-09-16	2021-12-04							2021-12-09 00:00:00	2021-12-11 00:00:00	2021-12-11	2022-03-04	85	1	0	0	1	0	0	0	0	0	0	0	3	0
9342029	10496716	1	2	0	0	0	0	1	3	1	70					1440		1440			ICUA	2021-12-09	2021-12-09	2021-10-06	2021-10-08							2021-12-09 00:00:00	2021-12-11 00:00:00	2021-12-11	2022-03-04	85	1	0	0	1	0	0	0	0	0	0	0	3	0
9344751	10277875	0	1	0	0	0	0	1	3	2	59					5760		5760			M1204	2021-10-22	2021-10-25	2021-10-11	2021-10-20			2021-12-21	60	0		2021-10-22 00:00:00	2021-10-27 00:00:00	2021-10-27	2022-01-20	90	1	0	0	1	1	0	0	0	0	0	0	5	0
9345373	9267963	3	1	0	0	0	0	1	3	1	65					5760		5760			M1254	2021-10-18	2021-10-21	2021-09-19	2021-09-29							2021-10-18 00:00:00	2021-10-21 00:00:00	2021-10-21	2022-01-11	85	1	0	0	1	1	0	0	0	0	0	1	5	1
9345675	8472974	0	1	0	1	0	0	1	3	2	48					10080		10080			M1105	2021-10-12	2021-10-18	2021-08-14	2021-09-16			2021-10-14	2	1	R014/020	2021-10-12 00:00:00	2021-10-18 00:00:00	2021-10-18	2021-10-21	9	0	0	0	0	0	0	0	0	0	0	0	0	1
9345675	10489033	1	2	0	1	0	1	0	2	2	48	13.4558	12.7067		2021-10-12 13:03:37	234		234	2021-10-12 16:57:37					2021-09-29	2021-11-02	2021-09-30	2021-10-26	2021-10-12	-0.544178	1	R014/020	2021-10-12	2021-10-18 00:00:00	2021-10-18	2021-10-21	8.45582	0	0	0	0	0	0	0	0	0	0	0	0	1
9346313	5373325	0	1	0	0	1	0	0	1	1	64	0.779479	2.22191	1	2021-11-16 05:17:33	2		2	2021-11-16 05:19:33	0				2021-11-02	2021-11-18	2021-11-14	2021-11-17					2021-11-10	2021-11-17 00:00:00	2021-11-17	2022-02-15	90.7795	0	1	1	1	0	0	0	0	0	0	0	3	0
9346313	10489033	1	2	0	0	0	0	1	3	1	64					10080		10080			M1114	2021-11-11	2021-11-17	2021-09-29	2021-11-02							2021-11-10 00:00:00	2021-11-17 00:00:00	2021-11-17	2022-02-15	96	0	1	1	1	0	0	0	0	0	0	0	3	0
9347454	8956216	2	1	0	0	0	1	0	2	1	57	15.6267	-0.619028		2021-09-17 08:57:36	11		11	2021-09-17 09:08:36					2021-09-16	2021-10-06	2021-09-18	2021-10-03					2021-09-15	2021-09-18 00:00:00	2021-09-18	2021-12-09	82.6267	0	0	0	0	0	0	0	0	0	0	0	0	0
9350343	5845065	2	1	0	0	0	0	1	3	1	27					4320		4320			M613	2021-10-03	2021-10-05	2021-09-05	2021-09-25							2021-10-03 00:00:00	2021-10-05 00:00:00	2021-10-05	2021-11-26	54	0	0	0	0	0	0	0	0	0	0	0	0	0
9351297	5845065	2	1	0	0	1	0	0	1	2	91	1.82117	3.11633	1	2021-09-21 04:17:31	4230		4230	2021-09-24 02:47:31	0				2021-09-05	2021-09-25	2021-09-21	2021-09-23	2021-09-27	5.82117	0		2021-09-21	2021-10-05 00:00:00	2021-10-05	2021-10-12	20.8212	0	0	0	1	0	0	0	0	0	0	0	1	1
9351297	10489033	1	2	0	0	1	0	0	1	2	91	24.3503	1.77189	1	2021-10-01 15:35:31	176		176	2021-10-01 18:31:31	0				2021-09-29	2021-11-02	2021-09-30	2021-10-26					2021-09-21	2021-10-05 00:00:00	2021-10-05	2021-10-12	10.3503	0	0	0	1	0	0	0	0	0	0	0	1	1
9352417	9033918	0	1	0	0	0	0	1	3	2	64					4320		4320			M802	2021-11-28	2021-11-30	2021-09-23	2021-11-02							2021-11-28 00:00:00	2021-11-30 00:00:00	2021-11-30	2022-02-19	83	0	0	0	0	0	0	0	0	0	0	0	0	0
9352790	8978719	0	1	0	0	0	0	1	3	2	50					7200		7200			M914	2021-10-27	2021-10-31	2021-08-18	2021-09-18							2021-10-27 00:00:00	2021-10-31 00:00:00	2021-10-31	2022-01-13	78	0	0	0	0	0	0	1	0	0	0	0	1	0
9353454	9325563	0	1	0	0	0	0	1	3	2	66					1440		1440			M1111	2021-11-03	2021-11-03	2021-08-27	2021-10-15							2021-11-03 00:00:00	2021-11-05 00:00:00	2021-11-05	2021-11-11	8	0	0	1	0	0	0	0	0	1	0	0	2	0
9353454	10489033	1	2	0	0	0	0	1	3	2	66					1440		1440			M1111	2021-11-03	2021-11-03	2021-09-29	2021-11-02							2021-11-03 00:00:00	2021-11-05 00:00:00	2021-11-05	2021-11-11	8	0	0	1	0	0	0	0	0	1	0	0	2	0
9355472	10489033	1	1	0	0	0	0	1	3	1	63					8640		8640			M1114	2022-01-01	2022-01-06	2021-09-29	2021-11-02							2022-01-01 00:00:00	2022-01-06 00:00:00	2022-01-06	2022-01-14	13	0	0	0	1	0	0	0	0	1	0	0	2	0
9355639	9944055	0	1	0	0	1	0	0	1	1	84	-14.7273	25.728	0	2021-10-26 17:27:22	1		1	2021-10-26 17:28:22	0				2021-09-27	2021-11-16	2021-10-01	2021-10-12					2021-10-26	2021-11-08 00:00:00	2021-11-08	2022-01-24	89.2727	0	0	0	0	0	0	1	0	0	0	0	1	1
9358109	5845065	2	1	0	0	1	0	0	1	2	78	16.6554	-14.6478	0	2021-09-06 08:16:14	11		11	2021-09-06 08:27:14	0				2021-09-05	2021-09-25	2021-09-21	2021-09-23										0	0	0	0	0	0	0	0	0	0	0	0	0
9358109	8472974	0	2	0	0	1	0	0	1	2	78	10.9994	5.99089	1	2021-09-01 00:00:53	12946		12946	2021-09-09 23:46:53	0				2021-08-14	2021-09-16	2021-09-04	2021-09-12										0	0	0	0	0	0	0	0	0	0	0	0	0
9358822	9228542	2	1	0	0	0	0	1	3	1	80					4320		4320			SU	2021-11-23	2021-11-25	2021-10-27	2022-01-07							2021-11-23 00:00:00	2021-11-25 00:00:00	2021-11-25	2022-01-17	55	0	0	0	1	0	0	0	0	0	0	0	1	0
9359536	9228542	2	1	0	0	0	0	1	3	2	75					2880		2880			M862	2021-12-03	2021-12-04	2021-10-27	2022-01-07							2021-12-03 00:00:00	2021-12-04 00:00:00	2021-12-04	2021-12-17	14	0	0	0	1	0	0	0	0	1	0	0	2	0
9360023	8472974	0	1	0	0	0	0	1	3	1	65					1440		1440			ICUA	2021-10-14	2021-10-14	2021-08-14	2021-09-16							2021-10-14 00:00:00	2021-10-18 00:00:00	2021-10-18	2022-01-05	83	1	0	1	1	0	0	1	0	0	0	0	5	0
9360023	9944055	0	2	0	0	1	0	0	1	1	65	-3.66198	15.521	0	2021-10-15 15:53:15	1237	5760	6997	2021-10-16 12:30:15	1	M1202	2021-10-15	2021-10-18	2021-09-27	2021-11-16	2021-10-01	2021-10-12					2021-10-14	2021-10-18 00:00:00	2021-10-18	2022-01-05	81.338	1	0	1	1	0	0	1	0	0	0	0	5	0
9360145	9944055	0	1	0	0	0	0	1	3	1	50					17280		17280			M905	2021-11-08	2021-11-19	2021-09-27	2021-11-16							2021-11-08 00:00:00	2021-11-19 00:00:00	2021-11-19	2022-02-09	93	1	0	0	0	0	0	1	0	0	0	0	3	1
9360290	5845065	2	1	0	0	0	1	0	2	1	31	9.3213	-3.70255		2021-09-13 16:17:20	5211	8640	13851	2021-09-17 07:08:20		M613	2021-09-13	2021-09-18	2021-09-05	2021-09-25	2021-09-21	2021-09-23					2021-09-13	2021-09-18 00:00:00	2021-09-18	2021-10-22	38.3213	0	0	0	0	0	0	0	0	0	0	0	0	0
9360750	5845065	2	1	0	0	0	1	0	2	1	49	15.6661	-13.6606		2021-09-07 08:00:48	8		8	2021-09-07 08:08:48					2021-09-05	2021-09-25	2021-09-21	2021-09-23					2021-09-07	2021-09-13 00:00:00	2021-09-13	2021-11-15	68.6661	0	0	0	0	0	0	0	0	0	1	0	2	0
9361755	9228542	2	1	0	0	0	0	1	3	2	16					5760		5760			M862	2021-11-16	2021-11-19	2021-10-27	2022-01-07							2021-11-16 00:00:00	2021-12-03 00:00:00	2021-12-03	2022-01-17	62	0	0	0	0	0	0	0	0	0	0	0	0	0
9361974	8978719	0	1	0	0	1	0	0	1	2	82	31.9961	-15.6808	0	2021-09-01 00:05:38	1894		1894	2021-09-02 07:39:38	0				2021-08-18	2021-09-18	2021-09-18	2021-10-03										0	0	0	0	0	0	0	0	0	0	0	0	0
9362350	5373325	0	1	0	0	0	0	1	3	1	61					2880		2880			M1252	2021-12-19	2021-12-20	2021-11-02	2021-11-18							2021-12-08 00:00:00	2021-12-20 00:00:00	2021-12-20	2022-02-07	50	1	0	0	1	0	0	0	0	0	0	0	3	0
9362350	8697952	0	2	0	0	0	0	1	3	1	61					2880		2880			M1252	2021-12-19	2021-12-20	2021-09-29	2021-10-05							2021-12-08 00:00:00	2021-12-20 00:00:00	2021-12-20	2022-02-07	50	1	0	0	1	0	0	0	0	0	0	0	3	0
9362350	9193901	0	3	0	0	0	0	1	3	1	61					2880		2880			M1252	2021-12-19	2021-12-20	2021-08-26	2021-09-24							2021-12-08 00:00:00	2021-12-20 00:00:00	2021-12-20	2022-02-07	50	1	0	0	1	0	0	0	0	0	0	0	3	0
9362946	3343380	3	1	0	0	0	0	1	3	2	66					17280		17280			M1204	2022-01-15	2022-01-26	2021-10-16	2021-10-26							2022-01-14 00:00:00	2022-01-26 00:00:00	2022-01-26	2022-04-20	95	1	0	0	1	1	0	0	0	0	0	0	5	0
9362946	10277875	0	2	0	0	0	0	1	3	2	66					17280		17280			M1204	2022-01-15	2022-01-26	2021-10-11	2021-10-20							2022-01-14 00:00:00	2022-01-26 00:00:00	2022-01-26	2022-04-20	95	1	0	0	1	1	0	0	0	0	0	0	5	0
9365134	9944055	0	1	0	0	1	0	0	1	2	47	-10.6934	21.6996	0	2021-10-22 16:38:28	9		9	2021-10-22 16:47:28	0				2021-09-27	2021-11-16	2021-10-01	2021-10-12					2021-10-21	2021-10-23 00:00:00	2021-10-23	2021-12-31	69.3066	0	0	0	1	0	0	1	0	0	0	0	2	0
9366161	6164612	0	1	0	0	0	0	1	3	2	80					4320		4320			M1104	2021-10-12	2021-10-14	2021-09-27	2021-10-01			2021-10-26	14	0		2021-10-12 00:00:00	2021-10-30 00:00:00	2021-10-30	2021-11-09	28	1	0	0	1	1	0	0	0	0	0	0	5	1
9366161	8472974	0	2	0	0	0	0	1	3	2	80					23040		23040			M1105	2021-10-15	2021-10-30	2021-08-14	2021-09-16			2021-10-26	11	0		2021-10-12 00:00:00	2021-10-30 00:00:00	2021-10-30	2021-11-09	25	1	0	0	1	1	0	0	0	0	0	0	5	1
9366161	10489033	1	3	0	0	1	0	0	1	2	80	13.9613	12.2977	1	2021-10-12 00:55:44	373		373	2021-10-12 07:08:44	0				2021-09-29	2021-11-02	2021-09-30	2021-10-26	2021-10-26	13.9613	0		2021-10-12	2021-10-30 00:00:00	2021-10-30	2021-11-09	27.9613	1	0	0	1	1	0	0	0	0	0	0	5	1
9366161	9345675	1	4	0	0	1	0	0	1	2	80	-9.85247	3.02677	0	2021-10-12 20:27:33	3131	21600	24731	2021-10-15 00:38:33	1	M1105	2021-10-15	2021-10-30	2021-10-12	2021-10-18	2021-10-12	2021-10-18	2021-10-26		0		2021-10-12 00:00:00	2021-10-30 00:00:00	2021-10-30	2021-11-09	28	1	0	0	1	1	0	0	0	0	0	0	5	1
9366161	9944055	0	1	0	0	0	0	1	1	2	80	2.83189	3.17575	1	2021-10-15 04:02:05	11	21600	21611	2021-10-15 04:13:05	1	M1105	2021-10-15	2021-10-30	2021-09-27	2021-11-16							2021-10-12 00:00:00	2021-10-30 00:00:00	2021-10-30	2021-11-09	28	1	0	0	1	1	0	0	0	0	0	0	5	1
9367042	10115442	1	1	0	0	1	0	0	1	2	49	2.38941	-2.37899	0	2021-09-02 14:39:15	15		15	2021-09-02 14:54:15	0				2021-08-29	2021-09-24	2021-09-05	2021-09-05					2021-09-01	2021-09-05 00:00:00	2021-09-05	2021-12-02	90.3894	0	0	0	0	0	0	1	0	0	0	0	1	1
9368801	6164612	0	1	0	0	0	0	1	3	2	64					10080		10080			M1104	2021-11-12	2021-11-18	2021-09-27	2021-10-01			2021-12-09	27	0		2021-11-01 00:00:00	2022-01-21 00:00:00	2022-01-21	2022-04-21	160	1	0	1	1	1	0	0	0	0	0	0	6	1
9368801	10191089	1	2	0	0	0	0	1	3	2	64					64800		64800			ICUA	2021-11-19	2022-01-02	2021-10-04	2021-10-07			2021-12-09	20	0		2021-11-01 00:00:00	2022-01-21 00:00:00	2022-01-21	2022-04-21	153	1	0	1	1	1	0	0	0	0	0	0	6	1
9370459	10115442	1	1	0	0	1	0	0	1	1	37	-13.6866	13.6873	0	2021-09-18 16:28:39	1		1	2021-09-18 16:29:39	0				2021-08-29	2021-09-24	2021-09-05	2021-09-05					2021-09-16	2021-09-20 00:00:00	2021-09-20	2021-10-06	17.3134	0	0	0	0	0	0	0	0	0	0	0	0	0
9370756	9267963	3	1	0	0	0	0	1	3	1	54					4320		4320			M1254	2021-10-05	2021-10-07	2021-09-19	2021-09-29							2021-10-04 00:00:00	2021-10-07 00:00:00	2021-10-07	2021-10-22	17	0	0	0	1	0	0	1	0	0	0	0	2	0
9375209	8978719	0	1	0	0	0	0	1	3	2	63					5760		5760			M1002	2021-09-23	2021-09-26	2021-08-18	2021-09-18							2021-09-23 00:00:00	2021-09-26 00:00:00	2021-09-26	2021-12-16	84	1	0	0	1	0	0	1	0	0	0	0	4	0
9375209	10489033	1	2	0	0	0	1	0	2	2	63	18.1982	7.8122		2021-10-07 19:14:34	15		15	2021-10-07 19:29:34					#REF!	#REF!	2021-09-30	2021-10-26					2021-10-07	2021-10-10	2021-09-26	2021-12-16	69.1982	1	0	0	1	0	0	1	0	0	0	0	4	0
9375274	10115442	1	1	0	0	0	0	1	3	1	62					1440		1440			ICUB	2021-11-16	2021-11-16	2021-08-29	2021-09-24							2021-11-16 00:00:00	2021-11-19 00:00:00	2021-11-19	2022-01-04	49	1	0	1	0	1	0	0	0	0	0	0	5	0
9375276	3575840	1	1	0	0	0	0	1	3	2	45					5760		5760			M812	2021-11-30	2021-12-03	2021-08-30	2021-10-12							2021-11-30 00:00:00	2021-12-03 00:00:00	2021-12-03	2022-02-28	90	0	0	0	0	0	0	0	0	0	0	0	0	0
9376209	8978719	0	1	0	0	0	0	1	3	2	52					17280		17280			M914	2021-10-23	2021-11-03	2021-08-18	2021-09-18							2021-10-21 00:00:00	2021-11-03 00:00:00	2021-11-03	2022-01-10	79	0	0	0	0	0	0	1	0	0	0	0	1	0
9377111	10115442	1	1	0	0	0	0	1	3	2	27					5760		5760			M912	2021-12-11	2021-12-14	2021-08-29	2021-09-24							2021-12-08 00:00:00	2021-12-14 00:00:00	2021-12-14	2022-03-02	81	0	0	0	0	0	0	1	0	0	0	0	1	0
9378814	5373325	0	1	0	0	1	0	0	1	2	90	4.32384	-1.32176	0	2021-11-12 16:13:40	3		3	2021-11-12 16:16:40	0				2021-11-02	2021-11-18	2021-11-14	2021-11-17					2021-11-02	2021-12-01 00:00:00	2021-12-01		18.3238	1	0	1	1	1	0	0	0	0	0	0	6	1
9378814	8472974	0	2	0	1	0	0	1	3	2	90					33120		33120			M1105	2021-11-09	2021-12-01	2021-08-14	2021-09-16			2021-11-11	2	1	R002	2021-11-02 00:00:00	2021-12-01 00:00:00	2021-12-01		22	1	0	1	1	1	0	0	0	0	0	0	6	1
9378814	9033918	0	3	0	1	0	0	1	3	2	90					10080		10080			M802	2021-11-02	2021-11-08	2021-09-23	2021-11-02			2021-11-11	9	1	R002	2021-11-02 00:00:00	2021-12-01 00:00:00	2021-12-01		29	1	0	1	1	1	0	0	0	0	0	0	6	1
9378814	9345675	1	4	0	1	0	0	1	3	2	90					33120		33120			M1105	2021-11-09	2021-12-01	2021-10-12	2021-10-18			2021-11-11	2	1	R002	2021-11-02 00:00:00	2021-12-01 00:00:00	2021-12-01		22	1	0	1	1	1	0	0	0	0	0	0	6	1
9378968	9325563	0	1	0	0	0	0	1	3	1	70					8640		8640			M706	2021-09-08	2021-09-13	2021-08-27	2021-10-15							2021-09-08 00:00:00	2021-09-13 00:00:00	2021-09-13	2021-12-09	92	0	0	1	1	1	0	1	0	0	0	0	5	0
9380924	5845065	2	1	0	0	0	0	1	3	1	64					4320		4320			M613	2021-11-08	2021-11-10	2021-09-05	2021-09-25							2021-11-08 00:00:00	2021-11-10 00:00:00	2021-11-10	2021-12-15	37	0	0	0	0	0	0	0	0	0	0	0	0	0
9382385	10489033	1	1	0	0	0	0	1	3	1	67					5760		5760			M1114	2022-01-03	2022-01-06	2021-09-29	2021-11-02							2022-01-03 00:00:00	2022-01-06 00:00:00	2022-01-06	2022-02-16	44	0	0	0	1	0	0	1	0	0	0	0	2	0
9383418	9944055	0	1	0	0	1	0	0	1	1	69	-32.7194	43.7228	0	2021-11-13 17:15:53	5		5	2021-11-13 17:20:53	0				2021-09-27	2021-11-16	2021-10-01	2021-10-12					2021-11-12	2021-11-22 00:00:00	2021-11-22	2022-01-07	54.2806	1	0	0	0	0	0	0	0	0	1	0	4	0
9383755	6164612	0	1	0	0	0	0	1	3	2	91					28800		28800			M1104	2021-10-15	2021-11-03	2021-09-27	2021-10-01			2021-11-13	29	0		2021-10-14 00:00:00	2021-11-18 00:00:00	2021-11-18		34	0	0	1	0	0	0	0	0	0	0	0	1	1
9383755	10489033	1	2	0	0	1	0	0	1	2	91	25.6406	0.627477	1	2021-09-30 08:37:34	386		386	2021-09-30 15:03:34	0				2021-09-29	2021-11-02	2021-09-30	2021-10-26	2021-11-13	43.6406	0		2021-09-20	2021-10-01 00:00:00	2021-11-18	2021-10-14	13.6406	0	0	1	0	0	0	0	0	0	0	0	1	1
9383755	8956216	2	3	0	0	1	0	0	1	2	91	3.94487	11.0655	1	2021-09-29 01:19:23	15		15	2021-09-29 01:34:23	0				2021-09-16	2021-10-06	2021-09-18	2021-10-03	2021-11-13		0		2021-10-14 00:00:00	2021-11-18 00:00:00	2021-11-18		34	0	0	1	0	0	0	0	0	0	0	0	1	1
9383755	9345675	1	4	0	0	1	0	0	1	2	91	1.83424	4.17271	1	2021-10-16 03:58:42	10		10	2021-10-16 04:08:42	0				2021-10-12	2021-10-18	2021-10-12	2021-10-18	2021-11-13		0		2021-10-14 00:00:00	2021-11-18 00:00:00	2021-11-18		34	0	0	1	0	0	0	0	0	0	0	0	1	1
9385223	9228542	2	1	0	0	0	0	1	3	2	33					2880		2880			M853	2022-01-25	2022-01-26	2021-10-27	2022-01-07							2022-01-25 00:00:00	2022-01-26 00:00:00	2022-01-26	2022-04-22	87	0	0	0	0	0	0	0	0	0	0	0	0	0
9386529	10115442	1	1	0	0	1	0	0	1	1	18	-19.5102	19.529	0	2021-09-24 12:14:44	27	4320	4347	2021-09-24 12:41:44	1	M901	2021-09-22	2021-09-24	2021-08-29	2021-09-24	2021-09-05	2021-09-05					2021-09-22	2021-09-24 00:00:00	2021-09-24	2021-10-25	30.4898	0	0	0	0	0	0	0	0	0	0	0	0	0
9416266	8956216	2	1	0	0	0	0	1	3	1	64					12960		12960			M1102	2021-12-17	2021-12-25	2021-09-16	2021-10-06							2021-12-17 00:00:00	2021-12-25 00:00:00	2021-12-25	2022-01-28	42	0	0	0	0	0	0	0	0	0	0	0	0	1
9416266	9325563	0	2	0	0	0	0	1	3	1	64					12960		12960			M1102	2021-12-17	2021-12-25	2021-08-27	2021-10-15							2021-12-17 00:00:00	2021-12-25 00:00:00	2021-12-25	2022-01-28	42	0	0	0	0	0	0	0	0	0	0	0	0	1
9416266	10489033	1	3	0	0	0	0	1	3	1	64					12960		12960			M1102	2021-12-17	2021-12-25	2021-09-29	2021-11-02							2021-12-17 00:00:00	2021-12-25 00:00:00	2021-12-25	2022-01-28	42	0	0	0	0	0	0	0	0	0	0	0	0	1
9439020	9228542	2	1	0	0	0	0	1	3	1	76					1440		1440			SU	2021-12-01	2021-12-01	2021-10-27	2022-01-07							2021-11-30 00:00:00	2021-12-04 00:00:00	2021-12-04	2022-02-10	71	0	0	0	0	0	0	0	0	1	0	0	1	0
9443299	9267963	3	1	0	0	0	0	1	3	1	48					8640		8640			M1254	2021-12-24	2021-12-29	2021-09-19	2021-09-29							2021-12-24 00:00:00	2021-12-29 00:00:00	2021-12-29	2022-01-20	27	0	0	0	0	0	0	0	0	0	0	0	0	0
9467285	9228542	2	1	0	0	0	0	1	3	1	32					8640		8640			M1354	2022-02-26	2022-03-03	2021-10-27	2022-01-07							2022-02-26 00:00:00	2022-03-03 00:00:00	2022-03-03	2022-04-12	45	1	0	0	1	0	0	0	0	0	0	0	3	0
9467682	9944055	0	1	0	0	0	0	1	3	1	61					4320		4320			M1202	2021-12-06	2021-12-08	2021-09-27	2021-11-16							2021-12-06 00:00:00	2021-12-08 00:00:00	2021-12-08	2022-02-22	78	0	0	1	1	0	0	0	0	0	0	0	2	0
9473262	9944055	0	1	0	0	0	0	1	3	1	73					20160		20160			M1202	2022-01-15	2022-01-28	2021-09-27	2021-11-16							2022-01-15 00:00:00	2022-01-28 00:00:00	2022-01-28	2022-04-27	102	1	1	1	1	1	0	0	0	1	0	0	8	0
9476502	8472974	0	1	0	0	0	0	1	3	2	35					2880		2880			M1105	2021-10-19	2021-10-20	2021-08-14	2021-09-16							2021-10-19 00:00:00	2021-10-20 00:00:00	2021-10-20	2021-11-15	27	0	0	0	0	0	0	0	0	0	0	0	0	0
9476502	9345675	1	2	0	0	0	0	1	3	2	35					2880		2880			M1105	2021-10-19	2021-10-20	2021-10-12	2021-10-18							2021-10-19 00:00:00	2021-10-20 00:00:00	2021-10-20	2021-11-15	27	0	0	0	0	0	0	0	0	0	0	0	0	0
9477340	10115442	1	1	0	0	0	0	1	3	1	60					4320		4320			M912	2021-09-28	2021-09-30	2021-08-29	2021-09-24							2021-09-28 00:00:00	2021-10-09 00:00:00	2021-10-09	2021-11-09	42	1	0	0	1	1	0	0	0	0	0	0	5	1
9482888	8956216	2	1	0	0	0	0	1	3	1	46					11520		11520			M1102	2021-11-04	2021-11-11	2021-09-16	2021-10-06							2021-11-03 00:00:00	2021-11-11 00:00:00	2021-11-11		7	0	0	0	0	0	0	0	0	0	0	0	0	1
9482888	9325563	0	2	0	0	0	0	1	3	1	46					11520		11520			M1102	2021-11-04	2021-11-11	2021-08-27	2021-10-15							2021-11-03 00:00:00	2021-11-11 00:00:00	2021-11-11		7	0	0	0	0	0	0	0	0	0	0	0	0	1
9482888	10489033	1	3	0	0	0	0	1	3	1	46					11520		11520			M1102	2021-11-04	2021-11-11	2021-09-29	2021-11-02							2021-11-03 00:00:00	2021-11-11 00:00:00	2021-11-11		7	0	0	0	0	0	0	0	0	0	0	0	0	1
9483897	5845065	2	1	0	0	1	0	0	1	2	49	14.6321	-12.6293	0	2021-09-08 08:49:50	4		4	2021-09-08 08:53:50	0				2021-09-05	2021-09-25	2021-09-21	2021-09-23					2021-09-07	2021-09-11 00:00:00	2021-11-09	2021-11-16	68.6321	0	0	0	0	0	0	1	0	0	0	0	1	1
9483897	8472974	0	2	0	0	1	0	0	1	2	49	2.4411	5.55959	1	2021-09-09 13:24:49	1		1	2021-09-09 13:25:49	0				2021-08-14	2021-09-16	2021-09-04	2021-09-12					2021-09-07	2021-09-11 00:00:00	2021-11-09	2021-11-16	67.4411	0	0	0	0	0	0	1	0	0	0	0	1	1
9520254	9325563	0	1	0	0	0	0	1	3	1	38					2880		2880			M706	2021-10-14	2021-10-15	2021-08-27	2021-10-15							2021-10-14 00:00:00	2021-10-15 00:00:00	2021-10-15	2021-10-25	11	0	0	0	1	0	0	0	0	0	0	0	1	0
9520254	9944055	0	2	0	0	0	0	1	3	1	38					2880		2880			M706	2021-10-14	2021-10-15	2021-09-27	2021-11-16							2021-10-14 00:00:00	2021-10-15 00:00:00	2021-10-15	2021-10-25	11	0	0	0	1	0	0	0	0	0	0	0	1	0
9530474	5373325	0	3	0	0	0	0	1	3	1	45					10080		10080			M1252	2021-12-10	2021-12-16	2021-11-02	2021-11-18							2021-12-09 00:00:00	2021-12-16 00:00:00	2021-12-16	2022-02-18	70	1	0	0	0	0	0	0	0	1	0	0	3	1
9530474	8697952	0	4	0	0	0	0	1	3	1	45					10080		10080			M1252	2021-12-10	2021-12-16	2021-09-29	2021-10-05							2021-12-09 00:00:00	2021-12-16 00:00:00	2021-12-16	2022-02-18	70	1	0	0	0	0	0	0	0	1	0	0	3	1
9530474	9193901	0	5	0	0	0	0	1	3	1	45					10080		10080			M1252	2021-12-10	2021-12-16	2021-08-26	2021-09-24							2021-12-09 00:00:00	2021-12-16 00:00:00	2021-12-16	2022-02-18	70	1	0	0	0	0	0	0	0	1	0	0	3	1
9535726	10355792	0	1	0	0	0	1	0	2	2	85	-2.59073	4.93656		2021-12-01 14:10:39	498	4320	4818	2021-12-01 22:28:39		M1214	2021-12-01	2021-12-03	2021-11-27	2021-12-01	2021-11-27	2021-11-29					2021-11-29	2021-12-03 00:00:00	2021-12-03	2022-01-13	42.4093	1	0	1	1	0	0	0	0	0	0	0	4	0
9554794	5845065	2	1	0	0	0	1	0	2	1	75	16.641	-14.6348		2021-09-06 08:36:56	9		9	2021-09-06 08:45:56					2021-09-05	2021-09-25	2021-09-21	2021-09-23	2021-09-12	5.64102	0		2021-07-03	2021-10-15 00:00:00	2021-10-15	2021-10-27	50.641	1	0	1	1	1	0	0	0	0	0	0	6	0
9554794	10476145	0	2	0	0	0	1	0	2	1	75	7.01457	0.353484		2021-09-19 23:39:01	530		530	2021-09-20 08:29:01		ICUA	2021-09-19	2021-10-15	2021-09-16	2021-10-01	2021-09-20	2021-09-27					2021-07-03	2021-10-15 00:00:00	2021-10-15	2021-10-27	37.0146	1	0	1	1	1	0	0	0	0	0	0	6	0
9555487	5373325	0	1	0	0	0	0	1	3	1	42					25920		25920			M1252	2021-12-01	2021-12-18	2021-11-02	2021-11-18			2021-12-02	1	0		2021-11-30 00:00:00	2022-01-05 00:00:00	2022-01-05	2022-02-23	84	1	0	0	0	0	0	0	0	0	0	0	2	1
9555487	9193901	0	2	0	0	0	0	1	3	1	42					25920		25920			M1252	2021-12-01	2021-12-18	2021-08-26	2021-09-24			2021-12-02	1	0		2021-11-30 00:00:00	2022-01-05 00:00:00	2022-01-05	2022-02-23	84	1	0	0	0	0	0	0	0	0	0	0	2	1
9555487	10489033	1	3	0	0	0	0	1	3	1	42					1440		1440			M1114	2021-11-30	2021-11-30	2021-09-29	2021-11-02			2021-12-02	2	0		2021-11-30 00:00:00	2022-01-05 00:00:00	2022-01-05	2022-02-23	85	1	0	0	0	0	0	0	0	0	0	0	2	1
9556358	9944055	0	1	0	0	0	0	1	3	2	61					1440		1440			M706	2021-12-02	2021-12-02	2021-09-27	2021-11-16							2021-12-02 00:00:00	2021-12-15 00:00:00	2021-12-15	2022-02-07	67	0	0	0	0	0	0	1	0	0	0	0	1	0
9567371	5845065	2	1	0	0	0	1	0	2	2	84	0.344641	1.65883		2021-09-22 15:43:43	5		5	2021-09-22 15:48:43					2021-09-05	2021-09-25	2021-09-21	2021-09-23					2021-09-18	2021-09-25 00:00:00	2021-09-25	2021-10-19	26.3446	1	0	1	1	0	0	0	0	0	1	0	6	0
9582833	9944055	0	1	0	0	1	0	0	1	1	31	-2.69076	13.7519	0	2021-10-14 16:34:42	88		88	2021-10-14 18:02:42	0				2021-09-27	2021-11-16	2021-10-01	2021-10-12					2021-10-14	2021-10-15 00:00:00	2021-10-15	2022-01-03	80.3092	0	0	0	0	0	0	1	0	0	0	0	1	0
9606809	8978719	0	1	0	0	1	0	0	1	2	87	21.7275	-6.70741	0	2021-09-11 06:32:20	29		29	2021-09-11 07:01:20	0				2021-08-18	2021-09-18	2021-09-18	2021-10-03										0	0	0	0	0	0	0	0	0	0	0	0	0
9613118	8956216	2	1	0	0	0	1	0	2	1	77	4.3147	10.6971		2021-09-28 16:26:50	17		17	2021-09-28 16:43:50					2021-09-16	2021-10-06	2021-09-18	2021-10-03					2021-09-01	2021-10-15 00:00:00	2021-10-15	2021-12-17	79.3147	1	1	1	1	0	0	0	0	0	0	0	5	1
9613118	10476145	0	2	0	0	0	1	0	2	1	77	9.94881	-2.91756		2021-09-17 01:13:43	45		45	2021-09-17 01:58:43					2021-09-16	2021-10-01	2021-09-20	2021-09-27					2021-09-01	2021-10-15 00:00:00	2021-10-15	2021-12-17	90.9488	1	1	1	1	0	0	0	0	0	0	0	5	1
9630100	10513330	1	1	0	0	1	0	0	1	2	66	0	2.00139	1	2021-10-28	2		2	2021-10-28 00:02:00	0				2021-10-26	2021-10-30	2021-10-26	2021-10-28					2021-10-22	2021-10-28 00:00:00	2021-10-28	2022-01-25	89	0	0	0	1	0	0	1	0	0	1	0	4	0
9635644	9173169	4	1	0	0	0	0	1	3	1	14					4320		4320			M857	2021-10-23	2021-10-25	2021-09-16	2021-12-04							2021-10-23 00:00:00	2021-10-25 00:00:00	2021-10-25	2021-11-03	11	0	0	0	0	0	0	0	0	0	0	0	0	1
9637960	8697952	0	1	0	0	0	0	1	3	1	25					11520		11520			M1252	2021-10-06	2021-10-13	2021-09-29	2021-10-05							2021-10-01 00:00:00	2021-10-13 00:00:00	2021-10-13		7	1	0	0	0	0	0	0	0	0	0	0	2	0
9637960	9193901	0	2	0	0	0	0	1	3	1	25					11520		11520			M1252	2021-10-06	2021-10-13	2021-08-26	2021-09-24							2021-10-01 00:00:00	2021-10-13 00:00:00	2021-10-13		7	1	0	0	0	0	0	0	0	0	0	0	2	0
9638030	5845065	2	1	0	0	0	1	0	2	2	67	8.16086	-6.0685		2021-09-14 20:08:22	133		133	2021-09-14 22:21:22					2021-09-05	2021-09-25	2021-09-21	2021-09-23					2021-09-14	2021-09-27 00:00:00	2021-09-27	2021-10-05	20.1609	0	0	0	1	0	0	1	0	0	0	0	2	0
9670831	10331451	1	1	0	0	1	0	0	1	1	20	-4	5.00139	0	2021-11-29	2		2	2021-11-29 00:02:00	0				2021-11-19	2021-11-29	2021-11-24	2021-11-25					2021-11-28	2021-11-29 00:00:00	2021-11-29	2021-12-31	32	0	0	0	0	0	0	0	0	0	0	0	0	1
9675638	8697952	0	1	0	0	0	0	1	3	1	76					12960		12960			M1252	2021-10-28	2021-11-05	2021-09-29	2021-10-05							2021-10-28 00:00:00	2021-11-05 00:00:00	2021-11-05	2021-11-15	18	0	0	0	0	0	0	0	0	0	0	0	0	1
9675638	9193901	0	2	0	0	0	0	1	3	1	76					12960		12960			M1252	2021-10-28	2021-11-05	2021-08-26	2021-09-24							2021-10-28 00:00:00	2021-11-05 00:00:00	2021-11-05	2021-11-15	18	0	0	0	0	0	0	0	0	0	0	0	0	1
9675697	5845065	2	1	0	0	0	1	0	2	2	48	8.29354	-6.23799		2021-09-14 16:57:18	80		80	2021-09-14 18:17:18					2021-09-05	2021-09-25	2021-09-21	2021-09-23					2021-09-14	2021-09-18 00:00:00	2021-09-18	2021-10-19	34.2935	0	0	0	0	0	0	0	0	0	0	0	0	0
9683196	9944055	0	1	0	0	0	0	1	3	1	21					4320		4320			M905	2021-11-15	2021-11-17	2021-09-27	2021-11-16							2021-11-14 00:00:00	2021-11-17 00:00:00	2021-11-17	2021-11-23	8	0	0	0	0	0	0	0	0	0	0	0	0	0
9712091	10476145	0	1	0	0	0	0	1	3	1	62					2880		2880			ICUA	2021-10-02	2021-10-03	2021-09-16	2021-10-01							2021-10-02 00:00:00	2021-10-11 00:00:00	2021-10-11	2021-12-13	72	0	0	0	1	0	0	0	0	1	0	0	2	0
9713725	9325563	0	1	0	0	0	0	1	3	1	72					2880		2880			M706	2021-09-09	2021-09-10	2021-08-27	2021-10-15							2021-09-09 00:00:00	2021-09-10 00:00:00	2021-09-10	2021-09-27	18	1	0	1	1	1	0	0	0	0	0	0	6	0
9737455	5845065	2	1	0	0	0	1	0	2	2	26	8.29566	-6.23038		2021-09-14 16:54:15	94		94	2021-09-14 18:28:15					2021-09-05	2021-09-25	2021-09-21	2021-09-23					2021-09-14	2021-09-16 00:00:00	2021-09-16	2021-10-27	42.2957	0	0	0	0	0	0	0	0	0	0	0	0	0
9740076	5845065	2	1	0	0	0	1	0	2	2	76	12.428	-10.3947		2021-09-10 13:43:38	48		48	2021-09-10 14:31:38					2021-09-05	2021-09-25	2021-09-21	2021-09-23					2021-09-04	2021-10-08 00:00:00	2021-10-08	2021-11-19	69.428	1	0	0	1	0	1	0	0	0	0	0	4	1
9753126	9193901	0	1	0	0	0	0	1	3	1	70					14400		14400			ICUA	2021-10-22	2021-10-31	2021-08-26	2021-09-24							2021-10-22 00:00:00	2021-11-11 00:00:00	2021-11-11	2022-01-28	98	1	0	0	0	0	0	0	0	0	0	0	2	1
9753126	9325563	0	2	0	0	0	0	1	3	1	70					14400		14400			ICUA	2021-10-22	2021-10-31	2021-08-27	2021-10-15							2021-10-22 00:00:00	2021-11-11 00:00:00	2021-11-11	2022-01-28	98	1	0	0	0	0	0	0	0	0	0	0	2	1
9753126	10489033	1	3	0	0	1	0	0	1	1	70	26.5503	-0.496782	0	2021-09-29 10:47:38	77	1440	1517	2021-09-29 12:04:38	1	M1101	2021-09-17	2021-09-29	2021-09-29	2021-11-02	2021-09-30	2021-10-26					2021-09-16	2021-09-29 00:00:00	2021-11-11	2022-01-28	120.55	1	0	0	0	0	0	0	0	0	0	0	2	1
9753126	8956216	2	4	0	0	1	0	0	1	1	70	15.1596	-0.0824884	0	2021-09-17 20:10:13	111		111	2021-09-17 22:01:13	0				2021-09-16	2021-10-06	2021-09-18	2021-10-03			0		2021-09-16	2021-09-29 00:00:00	2021-11-11	2022-01-28	126.411	1	0	0	0	0	0	0	0	0	0	0	2	1
9761951	5845065	2	1	0	0	0	1	0	2	2		8.05544	-6.05475		2021-09-14 22:40:10	1		1	2021-09-14 22:41:10					2021-09-05	2021-09-25	2021-09-21	2021-09-23										0	0	0	0	0	0	0	0	0	0	0	0	0
9772330	10476145	0	1	0	0	0	1	0	2	1	23	4.18433	2.81775		2021-09-22 19:34:34	3		3	2021-09-22 19:37:34					2021-09-16	2021-10-01	2021-09-20	2021-09-27					2021-09-22	2021-09-24 00:00:00	2021-09-24	2021-10-26	33.1843	0	0	0	0	0	0	0	0	0	0	0	0	0
9772742	9944055	0	1	0	0	1	0	0	1	1	61	-6.71766	18.0732	0	2021-10-18 17:13:26	512		512	2021-10-19 01:45:26	0				2021-09-27	2021-11-16	2021-10-01	2021-10-12					2021-10-18	2021-10-22 00:00:00	2021-10-22	2021-12-03	45.2823	1	0	0	1	1	0	0	0	0	0	0	5	0
9776175	9228542	2	1	0	0	0	0	1	3	1	71					2880		2880			SU	2021-11-03	2021-11-04	2021-10-27	2022-01-07							2021-11-02 00:00:00	2021-11-08 00:00:00	2021-11-08	2021-11-22	19	1	0	0	1	1	0	0	0	1	0	0	6	0
9776175	10513330	1	2	0	0	0	0	1	3	1	71					1440		1440			M861	2021-11-02	2021-11-02	2021-10-26	2021-10-30							2021-11-02 00:00:00	2021-11-08 00:00:00	2021-11-08	2021-11-22	20	1	0	0	1	1	0	0	0	1	0	0	6	0
9778484	9944055	0	1	0	0	0	0	1	3	1	59					11520		11520			M1202	2021-11-24	2021-12-01	2021-09-27	2021-11-16							2021-11-24 00:00:00	2021-12-01 00:00:00	2021-12-01	2022-02-28	96	1	0	1	1	1	0	0	0	0	0	0	6	0
9778484	10355792	0	2	0	0	1	0	0	1	1	59	1.84322	0.176921	1	2021-11-27 03:45:46	29		29	2021-11-27 04:14:46	0				2021-11-27	2021-12-01	2021-11-27	2021-11-29					2021-11-24	2021-12-01 00:00:00	2021-12-01	2022-02-28	92.8432	1	0	1	1	1	0	0	0	0	0	0	6	0
9782576	9944055	0	1	0	0	0	0	1	3	1	70					5760		5760			M905	2021-12-19	2021-12-22	2021-09-27	2021-11-16							2021-12-19 00:00:00	2021-12-22 00:00:00	2021-12-22	2022-03-07	78	0	0	0	0	0	0	1	0	0	0	0	1	0
9782602	8978719	0	1	0	0	0	0	1	3	2	55					4320		4320			M963	2021-11-24	2021-11-26	2021-08-18	2021-09-18							2021-11-22 00:00:00	2021-11-26 00:00:00	2021-11-26	2022-02-22	90	0	0	0	0	0	0	0	0	0	0	0	0	0
9783701	5373325	0	1	0	0	0	0	1	3	1	77					14400		14400			M1252	2021-12-26	2022-01-04	2021-11-02	2021-11-18							2021-12-26 00:00:00	2022-01-04 00:00:00	2022-01-04	2022-03-29	93	1	0	1	0	1	0	1	0	0	0	0	6	1
9783701	8697952	0	2	0	0	0	0	1	3	1	77					14400		14400			M1252	2021-12-26	2022-01-04	2021-09-29	2021-10-05							2021-12-26 00:00:00	2022-01-04 00:00:00	2022-01-04	2022-03-29	93	1	0	1	0	1	0	1	0	0	0	0	6	1
9783701	9944055	0	3	0	0	1	0	0	1	1	77	-11.0988	23.8356	0	2021-10-23 02:22:14	2501		2501	2021-10-24 20:03:14	0				2021-09-27	2021-11-16	2021-10-01	2021-10-12					2021-10-23	2021-11-04 00:00:00	2022-01-04	2022-03-29	156.901	1	0	1	0	1	0	1	0	0	0	0	6	1
9786487	8978719	0	1	0	0	0	0	1	3	2	38					5760		5760			M914	2021-09-23	2021-09-26	2021-08-18	2021-09-18							2021-09-23 00:00:00	2021-09-26 00:00:00	2021-09-26	2021-12-17	85	0	0	0	0	0	0	1	0	0	0	0	1	0
9786487	10115442	1	2	0	0	1	0	0	1	2	38	0.186169	-0.181308	0	2021-09-04 19:31:55	7		7	2021-09-04 19:38:55	0				2021-08-29	2021-09-24	2021-09-05	2021-09-05					2021-09-02	2021-09-05 00:00:00	2021-09-26	2021-12-17	103.186	0	0	0	0	0	0	1	0	0	0	0	1	0
9800457	9944055	0	1	0	0	0	0	1	3	1	81					8640		8640			M1202	2022-01-31	2022-02-05	2021-09-27	2021-11-16							2022-01-31 00:00:00	2022-02-05 00:00:00	2022-02-05	2022-05-02	91	1	0	1	1	1	0	0	0	1	0	0	7	0
9803133	8956216	2	1	0	0	0	1	0	2	1	73	-1.26041	16.3854		2021-10-04 06:14:59	180		180	2021-10-04 09:14:59					2021-09-16	2021-10-06	2021-09-18	2021-10-03					2021-09-28	2021-10-07 00:00:00	2021-10-07	2021-10-21	16.7396	1	0	0	0	0	0	1	0	0	0	0	3	1
9803133	9325563	0	2	0	0	0	0	1	3	1	73					1440		1440			M706	2021-09-28	2021-09-28	2021-08-27	2021-10-15							2021-09-28 00:00:00	2021-10-07 00:00:00	2021-10-07	2021-10-21	23	1	0	0	0	0	0	1	0	0	0	0	3	1
9803133	10115442	1	3	0	0	0	0	1	3	1	73					12960		12960			M901	2021-09-29	2021-10-07	2021-08-29	2021-09-24							2021-09-28 00:00:00	2021-10-07 00:00:00	2021-10-07	2021-10-21	22	1	0	0	0	0	0	1	0	0	0	0	3	1
9805040	6164612	0	1	0	0	0	0	1	3	2	80					21600		21600			M1104	2021-10-06	2021-10-20	2021-09-27	2021-10-01							2021-10-06 00:00:00	2021-10-20 00:00:00	2021-10-20		14	0	0	0	1	0	0	0	0	0	0	0	1	1
9805040	10489033	1	2	0	0	1	0	0	1	2	80	17.6121	8.62052	1	2021-10-08 09:18:33	335		335	2021-10-08 14:53:33	0				2021-09-29	2021-11-02	2021-09-30	2021-10-26					2021-10-06	2021-10-20 00:00:00	2021-10-20		11.6121	0	0	0	1	0	0	0	0	0	0	0	1	1
9805040	9345675	1	3	0	0	1	0	0	1	2	80	5.45515	1.0636	1	2021-10-12 13:04:35	747		747	2021-10-13 01:31:35	0				2021-10-12	2021-10-18	2021-10-12	2021-10-18			0		2021-10-06 00:00:00	2021-10-20 00:00:00	2021-10-20		14	0	0	0	1	0	0	0	0	0	0	0	1	1
9807947	10489033	1	1	0	0	0	0	1	3	1	58					2880		2880			M1102	2022-01-05	2022-01-06	2021-09-29	2021-11-02							2022-01-05 00:00:00	2022-01-06 00:00:00	2022-01-06	2022-01-15	10	0	0	0	0	0	0	0	0	0	0	0	0	0
9815598	5845065	2	1	0	0	0	0	1	3	1	50					2880		2880			M613	2021-10-28	2021-10-29	2021-09-05	2021-09-25							2021-10-28 00:00:00	2021-10-29 00:00:00	2021-10-29	2022-01-24	88	0	0	0	1	0	0	1	0	0	0	0	2	0
9820922	9325563	0	1	0	0	0	0	1	3	1	78					1440		1440			M1111	2021-08-29	2021-08-29	2021-08-27	2021-10-15							2021-08-29 00:00:00	2021-09-04 00:00:00	2021-09-04	2021-11-16	79	1	0	1	1	1	0	0	0	1	0	0	7	0
9823791	5845065	2	1	0	0	0	1	0	2	2	59	9.70588	-7.6156		2021-09-13 07:03:32	130		130	2021-09-13 09:13:32					2021-09-05	2021-09-25	2021-09-21	2021-09-23					2021-09-12	2021-09-15 00:00:00	2021-09-15	2021-09-24	10.7059	0	0	0	0	0	0	0	0	0	0	0	0	0
9827591	9228542	2	1	0	0	0	0	1	3	2	67					4320		4320			SU	2021-11-27	2021-11-29	2021-10-27	2022-01-07							2021-11-27 00:00:00	2021-11-29 00:00:00	2021-11-29	2022-01-18	52	1	0	0	1	0	0	0	0	0	0	0	3	0
9830355	5845065	2	1	0	0	0	1	0	2	2	29	-0.0460995	2.06346		2021-09-23 01:06:23	25		25	2021-09-23 01:31:23					2021-09-05	2021-09-25	2021-09-21	2021-09-23					2021-09-22	2021-09-24 00:00:00	2021-09-24	2021-10-22	28.9539	0	0	0	0	0	0	0	0	0	0	0	0	0
9833275	9173169	4	1	0	0	0	0	1	3	1	48					1440		1440			ICUA	2021-10-04	2021-10-04	2021-09-16	2021-12-04							2021-10-01 00:00:00	2021-10-14 00:00:00	2021-10-14	2021-11-22	49	0	0	0	0	0	1	0	0	0	0	0	1	0
9845615	8956216	2	1	0	0	0	0	1	3	1	50					4320		4320			M853	2021-11-30	2021-12-02	2021-09-16	2021-10-06							2021-11-30 00:00:00	2021-12-02 00:00:00	2021-12-02	2021-12-31	31	0	0	0	0	0	0	0	0	0	0	0	0	0
9845615	9228542	2	2	0	0	0	0	1	3	1	50					4320		4320			M853	2021-11-30	2021-12-02	2021-10-27	2022-01-07							2021-11-30 00:00:00	2021-12-02 00:00:00	2021-12-02	2021-12-31	31	0	0	0	0	0	0	0	0	0	0	0	0	0
9848219	5373325	0	1	0	0	1	0	0	1	1	62	1.19199	1.81426	1	2021-11-15 19:23:32	9		9	2021-11-15 19:32:32	0				2021-11-02	2021-11-18	2021-11-14	2021-11-17	2021-11-16	0.191991			2021-11-15	2021-11-18 00:00:00	2021-11-18	2022-01-17	62.192	1	0	0	1	0	0	1	0	0	0	0	4	1
9848219	8956216	2	2	0	0	0	0	1	3	1	62					2880		2880			M1102	2021-11-15	2021-11-16	2021-09-16	2021-10-06							2021-11-15 00:00:00	2021-11-18 00:00:00	2021-11-18	2022-01-17	63	1	0	0	1	0	0	1	0	0	0	0	4	1
9848219	9325563	0	3	0	0	0	0	1	3	1	62					2880		2880			M1102	2021-11-15	2021-11-16	2021-08-27	2021-10-15							2021-11-15 00:00:00	2021-11-18 00:00:00	2021-11-18	2022-01-17	63	1	0	0	1	0	0	1	0	0	0	0	4	1
9848219	10489033	1	4	0	0	0	0	1	3	1	62					2880		2880			M1102	2021-11-15	2021-11-16	2021-09-29	2021-11-02							2021-11-15 00:00:00	2021-11-18 00:00:00	2021-11-18	2022-01-17	63	1	0	0	1	0	0	1	0	0	0	0	4	1
9855599	5845065	2	1	0	0	0	1	0	2	1	74	6.00326	-3.99701		2021-09-16 23:55:18	9		9	2021-09-17 00:04:18					2021-09-05	2021-09-25	2021-09-21	2021-09-23					2021-08-13	2021-09-17 00:00:00	2021-09-17	2021-12-15	89.0033	0	0	0	0	0	0	0	0	0	0	0	0	1
9867412	5845065	2	1	0	0	0	1	0	2	1	74	-1.5148	3.58355		2021-09-24 12:21:19	99		99	2021-09-24 14:00:19					2021-09-05	2021-09-25	2021-09-21	2021-09-23					2021-09-24	2021-09-28 00:00:00	2021-09-28	2021-11-12	48.4852	0	0	1	1	0	0	0	0	0	0	0	2	0
9868422	9228542	2	1	0	0	0	0	1	3	2	72					1440		1440			M806	2022-02-21	2022-02-21	2021-10-27	2022-01-07							2022-02-19 00:00:00	2022-02-28 00:00:00	2022-02-28	2022-05-24	92	1	0	1	1	1	0	0	0	0	0	0	6	0
9870068	10355792	0	1	0	0	0	0	1	3	2	33					5760		5760			M1214	2022-01-06	2022-01-09	2021-11-27	2021-12-01							2022-01-06 00:00:00	2022-01-09 00:00:00	2022-01-09	2022-01-26	20	0	0	0	0	0	0	0	0	0	0	0	0	0
9872902	9325563	0	1	0	0	0	0	1	3	2	2					5760		5760			M706	2021-10-29	2021-11-01	2021-08-27	2021-10-15							2021-10-25 00:00:00	2021-11-01 00:00:00	2021-11-01	2022-01-20	83	0	0	0	0	0	0	0	0	0	0	0	0	1
9872902	9944055	0	2	0	0	0	0	1	3	2	2					5760		5760			M706	2021-10-29	2021-11-01	2021-09-27	2021-11-16							2021-10-25 00:00:00	2021-11-01 00:00:00	2021-11-01	2022-01-20	83	0	0	0	0	0	0	0	0	0	0	0	0	1
9886909	10331451	1	1	0	0	1	0	0	1	2	45	1	0.313194	1	2021-11-24	451		451	2021-11-24 07:31:00	0				2021-11-19	2021-11-29	2021-11-24	2021-11-25					2021-11-24	2021-12-11 00:00:00	2021-12-11	2022-01-09	46	0	0	1	0	0	1	0	0	0	0	0	2	0
9886909	10355792	0	2	0	0	1	0	0	1	2	45	-1.80105	3.80175	0	2021-11-30 19:13:31	1		1	2021-11-30 19:14:31	0				2021-11-27	2021-12-01	2021-11-27	2021-11-29					2021-11-24	2021-12-11 00:00:00	2021-12-11	2022-01-09	39.1989	0	0	1	0	0	1	0	0	0	0	0	2	0
9893059	10115442	1	1	0	0	0	0	1	3	1	71					5760		5760			M901	2021-09-21	2021-09-24	2021-08-29	2021-09-24							2021-09-21 00:00:00	2021-09-24 00:00:00	2021-09-24	2021-12-20	90	0	0	0	1	0	0	0	0	0	0	0	1	0
9899735	10489033	1	1	0	0	1	0	0	1	2	37	25.2578	0.746343	1	2021-09-30 17:48:44	6		6	2021-09-30 17:54:44	0				2021-09-29	2021-11-02	2021-09-30	2021-10-26					2021-09-27	2021-10-01 00:00:00	2021-10-01	2021-11-25	55.2578	0	0	0	0	0	0	0	0	0	0	0	0	0
9910602	9325563	0	1	0	0	0	0	1	3	1	85					1440		1440			M1110	2021-12-27	2021-12-27	2021-08-27	2021-10-15							2021-12-27 00:00:00	2021-12-31 00:00:00	2021-12-31	2022-03-30	93	0	1	0	1	0	0	0	0	0	0	0	2	0
9912114	5373325	0	1	0	0	0	0	1	3	1	66					10080		10080			M1252	2022-01-11	2022-01-17	2021-11-02	2021-11-18							2022-01-09 00:00:00	2022-01-17 00:00:00	2022-01-17	2022-03-22	70	1	1	0	1	0	0	0	0	0	1	1	6	1
9912114	5845065	2	2	0	1	1	0	0	1	1	66	17.0682	-15.0418	0	2021-09-05 22:21:49	38		38	2021-09-05 22:59:49	0				2021-09-05	2021-09-25	2021-09-21	2021-09-23	2021-10-15	39.0682	1	R002	2021-09-05	2021-09-14 00:00:00	2022-01-17	2022-03-22	197.068	1	1	0	1	0	0	0	0	0	0	1	4	1
9912114	9944055	0	3	0	1	1	0	0	1	1	66	5.26677	6.04087	1	2021-10-06 17:35:51	443		443	2021-10-07 00:58:51	0				#REF!	#REF!	2021-10-01	2021-10-12	2021-10-15	8.26677	1	R002	2021-10-01 00:00:00	2021-10-12 00:00:00	2022-01-17	2022-03-22	166.267	1	1	0	1	0	0	0	0	0	0	1	4	1
9912114	10115442	1	4	0	1	1	0	0	1	1	66	-3.39431	3.395	0	2021-09-08 09:27:48	1		1	2021-09-08 09:28:48	0				2021-08-29	2021-09-24	2021-09-05	2021-09-05	2021-10-15	36.6057	1	R002	2021-09-05	2021-09-14 00:00:00	2022-01-17	2022-03-22	194.606	1	1	0	1	0	0	0	0	0	0	1	4	1
9914231	9228542	2	1	0	0	0	0	1	3	2	62					4320		4320			M806	2022-01-24	2022-01-26	2021-10-27	2022-01-07							2022-01-24 00:00:00	2022-01-26 00:00:00	2022-01-26	2022-03-28	63	0	0	0	1	0	0	0	0	0	0	0	1	0
9917541	8978719	0	1	0	0	0	0	1	3	2	65					5760		5760			M914	2021-09-28	2021-10-01	2021-08-18	2021-09-18							2021-09-28 00:00:00	2021-10-01 00:00:00	2021-10-01	2021-10-07	9	0	0	0	1	0	0	1	0	0	0	0	2	0
9920550	9944055	0	1	0	0	0	0	1	3	1	50					4320		4320			M905	2021-12-23	2021-12-25	2021-09-27	2021-11-16							2021-12-23 00:00:00	2021-12-25 00:00:00	2021-12-25	2021-12-31	8	0	0	0	0	0	0	0	0	0	0	0	0	0
9921490	5845065	2	1	0	0	1	0	0	1	2	99	-1.39833	3.63444	0	2021-09-24 09:33:36	340		340	2021-09-24 15:13:36	0				2021-09-05	2021-09-25	2021-09-21	2021-09-23	2021-09-28	3.60167	0		2021-09-24	2021-09-30 00:00:00	2021-09-30	2021-12-29	95.6017	0	0	1	0	1	0	0	0	0	0	0	3	1
9921490	8472974	0	2	0	0	0	0	1	3	2	99					10080		10080			M1105	2021-09-24	2021-09-30	2021-08-14	2021-09-16			2021-09-28	4	0		2021-09-24 00:00:00	2021-09-30 00:00:00	2021-09-30	2021-12-29	96	0	0	1	0	1	0	0	0	0	0	0	3	1
9923514	9944055	0	1	0	0	1	0	0	1	1	65	-21.5774	33.5885	0	2021-11-02 13:51:29	1456		1456	2021-11-03 14:07:29	0				2021-09-27	2021-11-16	2021-10-01	2021-10-12					2021-11-01	2021-11-12 00:00:00	2021-11-12		9.42258	1	0	1	1	0	1	1	0	0	0	0	6	0
9923514	10489033	1	2	0	0	1	0	0	1	1	65	-7.23284	33.2335	0	2021-11-02 05:35:17	1		1	2021-11-02 05:36:17	0				2021-09-29	2021-11-02	2021-09-30	2021-10-26					2021-11-01	2021-11-12 00:00:00	2021-11-12		9.76716	1	0	1	1	0	1	1	0	0	0	0	6	0
9927756	9228542	2	1	0	0	0	0	1	3	1	77					1440		1440			SU	2021-11-05	2021-11-05	2021-10-27	2022-01-07			2021-11-27	22	0		2021-11-05 00:00:00	2021-12-02 00:00:00	2021-12-02		27	1	1	0	1	0	1	1	0	1	0	0	7	0
9927756	10513330	1	2	0	0	0	0	1	3	1	77					2880		2880			M861	2021-11-09	2021-11-10	2021-10-26	2021-10-30			2021-11-27	18	0		2021-11-05 00:00:00	2021-12-02 00:00:00	2021-12-02		23	1	1	0	1	0	1	1	0	1	0	0	7	0
9932219	6164612	0	1	0	0	0	0	1	3	2	85					1440		1440			M1104	2021-12-30	2021-12-30	2021-09-27	2021-10-01							2021-12-30 00:00:00	2022-01-11 00:00:00	2022-01-11	2022-04-06	97	0	0	0	1	0	0	0	0	0	0	0	1	1
9933510	8956216	2	1	0	1	0	0	1	3	1	72					1440		1440			M1102	2021-12-21	2021-12-21	2021-09-16	2021-10-06			2021-12-28	7	1	AB21	2021-12-19 00:00:00	2022-01-15 00:00:00	2022-01-15	2022-02-01	42	1	0	1	0	1	0	0	0	0	0	0	5	1
9933510	9325563	0	2	0	1	0	0	1	3	1	72					1440		1440			M1102	2021-12-21	2021-12-21	2021-09-19	2021-09-29			2021-12-28	7	1	AB21	2021-12-19 00:00:00	2022-01-15 00:00:00	2022-01-15	2022-02-01	42	1	0	1	0	1	0	0	0	0	0	0	5	1
9933510	10489033	1	3	0	1	0	0	1	3	1	72					1440		1440			M1102	2021-12-21	2021-12-21	2021-09-29	2021-11-02			2021-12-28	7	1	AB21	2021-12-19 00:00:00	2022-01-15 00:00:00	2022-01-15	2022-02-01	42	1	0	1	0	1	0	0	0	0	0	0	5	1
9933527	8472974	0	1	0	0	0	0	1	3	2	63					5760		5760			M1105	2021-10-09	2021-10-12	2021-08-14	2021-09-16							2021-09-28 00:00:00	2021-10-12 00:00:00	2021-10-12	2021-12-17	69	0	0	1	1	0	0	0	0	0	0	0	2	1
9933527	9173169	4	2	0	0	0	0	1	3	2	63					8640		8640			ICUA	2021-09-28	2021-10-03	2021-09-16	2021-12-04							2021-09-28 00:00:00	2021-10-12 00:00:00	2021-10-12	2021-12-17	80	0	0	1	1	0	0	0	0	0	0	0	2	1
9933527	10476145	0	3	0	0	1	0	0	1	2	63	-1.79177	10.9543	0	2021-09-28 19:00:09	3114	8640	11754	2021-09-30 22:54:09	1	ICUA	2021-09-28	2021-10-03	2021-09-16	2021-10-01	2021-09-20	2021-09-27					2021-09-28	2021-10-12 00:00:00	2021-10-12	2021-12-17	79.2082	0	0	1	1	0	0	0	0	0	0	0	2	1
9933527	10489033	1	4	0	0	1	0	0	1	2	63	21.3672	4.68285	1	2021-10-04 15:11:18	72		72	2021-10-04 16:23:18	0				2021-09-29	2021-11-02	2021-09-30	2021-10-26					2021-09-28	2021-10-12 00:00:00	2021-10-12	2021-12-17	73.3672	0	0	1	1	0	0	0	0	0	0	0	2	1
9933527	8956216	2	5	0	0	1	0	0	1	2	63	-1.72403	16.7261	0	2021-10-04 17:22:36	3		3	2021-10-04 17:25:36	0				2021-09-16	2021-10-06	2021-09-18	2021-10-03			0		2021-09-28 00:00:00	2021-10-12 00:00:00	2021-10-12	2021-12-17	69	0	0	1	1	0	0	0	0	0	0	0	2	1
9935803	5373325	0	1	0	0	0	0	1	3	1	74					48960		48960			M1252	2021-11-29	2022-01-01	2021-11-02	2021-11-18							2021-11-28 00:00:00	2022-01-01 00:00:00	2022-01-01	2022-01-03	35	1	0	0	1	1	0	1	0	0	0	0	6	1
9935803	8697952	0	2	0	0	0	0	1	3	1	74					48960		48960			M1252	2021-11-29	2022-01-01	2021-09-29	2021-10-05							2021-11-28 00:00:00	2022-01-01 00:00:00	2022-01-01	2022-01-03	35	1	0	0	1	1	0	1	0	0	0	0	6	1
9935803	9193901	0	3	0	0	0	0	1	3	1	74					48960		48960			M1252	2021-11-29	2022-01-01	2021-08-26	2021-09-24							2021-11-28 00:00:00	2022-01-01 00:00:00	2022-01-01	2022-01-03	35	1	0	0	1	1	0	1	0	0	0	0	6	1
9936473	10331451	1	1	0	0	0	0	1	3	1	71					2880		2880			M1256	2021-12-21	2021-12-22	2021-11-19	2021-11-29							2021-12-21 00:00:00	2022-01-17 00:00:00	2022-01-17	2022-04-11	111	1	0	0	1	0	0	1	0	0	0	0	4	0
9936484	9944055	0	1	0	0	0	0	1	3	1	52					14400		14400			M905	2021-11-06	2021-11-15	2021-09-27	2021-11-16							2021-11-06 00:00:00	2021-11-15 00:00:00	2021-11-15	2022-01-26	81	0	0	0	1	0	0	0	0	0	0	0	1	1
9936491	8472974	0	1	0	0	0	0	1	3	2	64					7200		7200			M1105	2021-11-08	2021-11-12	2021-08-14	2021-09-16							2021-11-08 00:00:00	2021-11-12 00:00:00	2021-11-12	2022-01-10	63	0	0	0	0	0	0	0	0	0	0	0	0	0
9936491	9345675	1	2	0	0	0	0	1	3	2	64					7200		7200			M1105	2021-11-08	2021-11-12	2021-10-12	2021-10-18							2021-11-08 00:00:00	2021-11-12 00:00:00	2021-11-12	2022-01-10	63	0	0	0	0	0	0	0	0	0	0	0	0	0
9937291	9944055	0	1	0	0	1	0	0	1	1	72	-5.6305	18.1069	0	2021-10-17 15:07:55	2126	7200	9326	2021-10-19 02:33:55	1	M1202	2021-10-17	2021-10-21	2021-09-27	2021-11-16	2021-10-01	2021-10-12					2021-10-17	2021-10-21 00:00:00	2021-10-21	2021-12-22	65.3695	1	0	0	1	0	0	1	0	0	0	0	4	0
9937682	9173169	4	1	0	0	0	0	1	3	2	84					10080		10080			M1263	2021-10-12	2021-10-18	2021-09-16	2021-12-04							2021-10-12 00:00:00	2021-10-18 00:00:00	2021-10-18	2021-10-25	13	0	1	0	1	0	0	0	0	0	0	0	2	0
9937717	8472974	0	1	0	0	0	0	1	3	2	81					2880		2880			ICUA	2021-09-01	2021-09-02	2021-08-14	2021-09-16			2021-09-10	9	0		2021-08-17 00:00:00	2021-09-23 00:00:00	2021-09-23		22	0	0	1	1	1	1	0	0	0	0	0	5	0
9940188	9193901	0	1	0	0	0	0	1	3	2	84					8640		8640			ICUA	2021-09-22	2021-09-27	2021-08-26	2021-09-24							2021-09-22 00:00:00	2021-10-05 00:00:00	2021-10-05	2021-11-24	63	1	0	1	0	1	0	0	0	0	0	0	5	1
9940188	9325563	0	2	0	0	0	0	1	3	2	84					8640		8640			ICUA	2021-09-22	2021-09-27	2021-08-27	2021-10-15							2021-09-22 00:00:00	2021-10-05 00:00:00	2021-10-05	2021-11-24	63	1	0	1	0	1	0	0	0	0	0	0	5	1
9940188	10476145	0	3	0	0	1	0	0	1	2	84	3.86686	3.50466	1	2021-09-23 03:11:43	535		535	2021-09-23 12:06:43	1	ICUA	2021-09-22	2021-09-27	2021-09-16	2021-10-01	2021-09-20	2021-09-27					2021-09-22	2021-10-05 00:00:00	2021-10-05	2021-11-24	61.8669	1	0	1	0	1	0	0	0	0	0	0	5	1
9940192	9944055	0	1	0	0	1	0	0	1	2	74	-4.26597	15.2667	0	2021-10-16 06:23:00	1		1	2021-10-16 06:24:00	0				2021-09-27	2021-11-16	2021-10-01	2021-10-12					2021-10-12	2021-10-18 00:00:00	2021-10-18	2021-12-28	72.734	1	0	1	1	0	0	0	0	0	0	0	4	0
9940192	10277875	0	2	0	0	1	0	0	1	2	74	4	-1.10417	0	2021-10-14	1290	8640	9930	2021-10-14 21:30:00	1	M1204	2021-10-13	2021-10-18	2021-10-11	2021-10-20	2021-10-16	2021-10-18					2021-10-12	2021-10-18 00:00:00	2021-10-18	2021-12-28	75	1	0	1	1	0	0	0	0	0	0	0	4	0
9943253	9228542	2	1	0	0	0	0	1	3	2	51					20160		20160			M862	2022-02-15	2022-02-28	2021-10-27	2022-01-07							2022-02-15 00:00:00	2022-02-28 00:00:00	2022-02-28	2022-05-16	90	0	0	0	0	0	0	0	0	0	0	0	0	0
9944810	9228542	2	1	0	0	0	0	1	3	1	37					8640		8640			M1353	2022-02-02	2022-02-07	2021-10-27	2022-01-07							2022-02-02 00:00:00	2022-02-07 00:00:00	2022-02-07	2022-03-26	52	0	0	0	0	0	0	0	0	0	0	0	0	0
9947733	8472974	0	1	0	0	0	0	1	3	1	60					1440		1440			ICUA	2021-09-09	2021-09-09	2021-08-14	2021-09-16							2021-08-29 00:00:00	2021-10-04 00:00:00	2021-10-04		25	1	0	1	1	0	1	0	0	1	0	0	6	0
9947742	8697952	0	1	0	0	0	0	1	3	1	58					12960		12960			M1252	2021-10-05	2021-10-13	2021-09-29	2021-10-05							2021-10-05 00:00:00	2021-10-13 00:00:00	2021-10-13	2022-01-11	98	0	0	1	0	0	0	0	0	0	0	0	1	0
9947742	8956216	2	2	0	0	0	1	0	2	1	58	16.7426	-1.67799		2021-09-16 06:10:42	93		93	2021-09-16 07:43:42					2021-09-16	2021-10-06	2021-09-18	2021-10-03					2021-09-11	2021-09-18 00:00:00	2021-10-13	2022-01-11	116.743	0	0	1	0	0	0	0	0	0	0	0	1	0
9947742	9193901	0	3	0	0	0	0	1	3	1	58					12960		12960			M1252	2021-10-05	2021-10-13	2021-08-26	2021-09-24							2021-10-05 00:00:00	2021-10-13 00:00:00	2021-10-13	2022-01-11	98	0	0	1	0	0	0	0	0	0	0	0	1	0
9948584	5845065	2	1	0	0	1	0	0	1	2	72	6.03741	-3.57838	0	2021-09-16 23:06:08	661		661	2021-09-17 10:07:08	0				2021-09-05	2021-09-25	2021-09-21	2021-09-23					2021-09-16	2021-09-23 00:00:00	2021-09-23	2021-12-22	96.0374	1	0	1	1	1	1	0	0	0	1	0	9	0
9949373	9944055	0	1	0	0	1	0	0	1	1	66	-9.55725	20.56	0	2021-10-21 13:22:26	4		4	2021-10-21 13:26:26	0				2021-09-27	2021-11-16	2021-10-01	2021-10-12					2021-10-17	2021-10-22 00:00:00	2021-10-22	2022-01-11	81.4428	1	0	0	1	0	0	0	0	0	0	0	3	0
9950008	5845065	2	1	0	0	0	1	0	2	2	86	17.7001	-15.5633		2021-09-05 07:11:49	197		197	2021-09-05 10:28:49					2021-09-05	2021-09-25	2021-09-21	2021-09-23					2021-09-02	2021-09-17 00:00:00	2021-09-17	2021-10-29	53.7001	0	0	1	1	1	1	0	0	0	1	0	7	1
9950607	5845065	2	1	0	0	0	0	1	3	1	35					2880		2880			M613	2021-11-02	2021-11-03	2021-09-05	2021-09-25							2021-11-01 00:00:00	2021-11-03 00:00:00	2021-11-03	2022-01-08	67	0	0	0	1	0	0	1	0	0	0	0	2	0
9953015	8956216	2	1	0	0	0	1	0	2	2	83	5.33672	9.67022		2021-09-27 15:55:07	10		10	2021-09-27 16:05:07					2021-09-16	2021-10-06	2021-09-18	2021-10-03					2021-09-25	2021-09-28 00:00:00	2021-09-28	2021-12-22	85.3367	0	0	0	0	0	0	0	0	0	0	0	0	0
9953903	5373325	0	1	0	0	0	0	1	3	1	47					4320		4320			M1101	2022-01-26	2022-01-28	2021-11-02	2021-11-18							2022-01-26 00:00:00	2022-01-28 00:00:00	2022-01-28	2022-04-13	77	0	0	0	0	0	0	0	0	0	0	0	0	0
9954543	9228542	2	1	0	0	0	0	1	3	2	72					15840		15840			M862	2021-11-30	2021-12-10	2021-10-27	2022-01-07							2021-11-30 00:00:00	2021-12-10 00:00:00	2021-12-10	2022-03-08	98	1	0	0	1	0	0	1	0	0	0	0	4	0
9954589	9228542	2	1	0	0	0	0	1	3	2	33					2880		2880			M855	2021-12-29	2021-12-30	2021-10-27	2022-01-07							2021-12-29 00:00:00	2022-01-13 00:00:00	2022-01-13	2022-04-12	104	0	0	0	0	0	0	0	0	0	0	0	0	0
9954595	9173169	4	1	0	0	0	0	1	3	1	80					1440		1440			ICUA	2022-02-23	2022-02-23	2021-09-16	2021-12-04							2022-02-23 00:00:00	2022-03-03 00:00:00	2022-03-03	2022-03-14	19	0	0	1	1	1	0	0	0	0	0	0	4	1
9955477	8956216	2	1	0	0	0	0	1	3	1	87					40320		40320			M1102	2021-11-17	2021-12-14	2021-09-16	2021-10-06			2021-11-20	3	0		2021-10-18 00:00:00	2021-12-14 00:00:00	2021-12-14	2022-03-08	111	1	0	1	1	1	0	0	0	0	0	0	6	1
9955477	10191089	1	2	0	0	0	0	1	3	1	87					27360		27360			ICUA	2021-10-27	2021-11-14	2021-10-04	2021-10-07			2021-11-20	24	0		2021-10-18 00:00:00	2021-12-14 00:00:00	2021-12-14	2022-03-08	132	1	0	1	1	1	0	0	0	0	0	0	6	1
9955477	10489033	1	3	0	0	0	0	1	3	1	87					40320		40320			M1102	2021-11-17	2021-12-14	2021-09-29	2021-11-02			2021-11-20	3	0		2021-10-18 00:00:00	2021-12-14 00:00:00	2021-12-14	2022-03-08	111	1	0	1	1	1	0	0	0	0	0	0	6	1
9955960	9944055	0	1	0	0	1	0	0	1	1	83	5.14072	5.86414	1	2021-10-06 20:37:22	7		7	2021-10-06 20:44:22	0				2021-09-27	2021-11-16	2021-10-01	2021-10-12					2021-09-15	2021-10-13 00:00:00	2021-10-13	2021-11-30	54.1407	1	0	1	1	1	0	0	0	0	0	0	6	1
9956845	9033918	0	1	0	0	0	0	1	3	2	63					2880		2880			M802	2021-11-09	2021-11-10	2021-09-23	2021-11-02							2021-11-09 00:00:00	2021-11-10 00:00:00	2021-11-10	2021-11-24	15	0	0	0	1	0	0	0	0	0	0	0	1	0
9956847	9228542	2	1	0	0	0	0	1	3	2	50					5760		5760			M855	2022-01-23	2022-01-26	2021-10-27	2022-01-07							2022-01-11 00:00:00	2022-01-26 00:00:00	2022-01-26	2022-03-23	59	0	0	0	0	0	0	1	0	0	0	0	1	1
9960471	10489033	1	1	0	0	1	0	0	1	1	82	14.415	11.6947	1	2021-10-11 14:02:20	158		158	2021-10-11 16:40:20	0				2021-09-29	2021-11-02	2021-09-30	2021-10-26					2021-10-09	2021-10-29 00:00:00	2021-10-29		17.415	1	0	0	0	0	1	0	0	0	0	0	3	0
9960471	9345675	1	2	0	0	1	0	0	1	1	82	5.45583	1.87958	1	2021-10-12 13:03:36	1923		1923	2021-10-13 21:06:36	0				2021-10-12	2021-10-18	2021-10-12	2021-10-18			0		2021-10-09	2021-10-29 00:00:00	2021-10-29		17.415	1	0	0	0	0	1	0	0	0	0	0	3	0
9962694	10115442	1	1	0	0	1	0	0	1	2	47	3.24194	-3.23361	0	2021-09-01 18:11:36	12		12	2021-09-01 18:23:36	0				2021-08-29	2021-09-24	2021-09-05	2021-09-05					2021-08-31	2021-09-03 00:00:00	2021-09-03	2021-11-04	63.2419	0	0	0	0	0	0	0	0	0	0	0	0	0
9962704	9173169	4	1	0	0	0	0	1	3	2	69					4320		4320			M1263	2021-11-11	2021-11-13	2021-09-16	2021-12-04							2021-11-10 00:00:00	2021-11-13 00:00:00	2021-11-13	2022-01-12	62	0	0	0	0	0	0	1	0	0	0	0	1	0
9963674	10489033	1	1	0	0	0	0	1	3	1	67					1440		1440			M1102	2022-01-06	2022-01-06	2021-09-29	2021-11-02							2022-01-06 00:00:00	2022-01-08 00:00:00	2022-01-08	2022-03-31	84	1	0	0	1	1	0	1	0	0	0	0	6	0
9964380	5373325	0	1	0	1	0	0	1	3	1	84					4320		4320			M1252	2021-12-21	2021-12-23	2021-11-02	2021-11-18			2022-08-31	253	1		2021-12-21 00:00:00	2021-12-23 00:00:00	2021-12-23	2022-03-21	90	0	0	1	1	0	0	0	0	1	0	0	3	0
9964380	8697952	0	2	0	1	0	0	1	3	1	84					4320		4320			M1252	2021-12-21	2021-12-23	2021-09-29	2021-10-05			2022-08-31	253	1		2021-12-21 00:00:00	2021-12-23 00:00:00	2021-12-23	2022-03-21	90	0	0	1	1	0	0	0	0	1	0	0	3	0
9964380	9193901	0	3	0	1	0	0	1	3	1	84					4320		4320			M1252	2021-12-21	2021-12-23	2021-08-26	2021-09-24			2022-08-31	253	1		2021-12-21 00:00:00	2021-12-23 00:00:00	2021-12-23	2022-03-21	90	0	0	1	1	0	0	0	0	1	0	0	3	0
9964750	8978719	0	1	0	0	0	0	1	3	2	65					18720		18720			M1002	2021-11-12	2021-11-24	2021-08-18	2021-09-18			2022-01-23	72	0		2021-11-10 00:00:00	2021-11-24 00:00:00	2021-11-24	2022-01-14	63	1	0	1	1	1	1	0	0	0	0	1	7	0
9965307	5845065	2	1	0	0	1	0	0	1	1	73	10.5651	-8.55402	0	2021-09-12 10:26:13	16		16	2021-09-12 10:42:13	0				2021-09-05	2021-09-25	2021-09-21	2021-09-23					2021-09-12	2021-10-07 00:00:00	2021-10-07	2021-12-23	101.565	0	0	1	1	0	0	1	0	0	1	0	5	1
9965307	10476145	0	2	0	0	1	0	0	1	1	73	10.9971	5.82237	1	2021-09-16 00:04:13	14140		14140	2021-09-25 19:44:13	1	ICUA	2021-09-12	2021-10-07	2021-09-16	2021-10-01	2021-09-20	2021-09-27					2021-09-12	2021-10-07 00:00:00	2021-10-07	2021-12-23	97.9971	0	0	1	1	0	0	1	0	0	1	0	5	1
9965890	10489033	1	1	0	0	1	0	0	1	2	54	21.0597	4.98059	1	2021-10-04 22:34:03	58		58	2021-10-04 23:32:03	0				2021-09-29	2021-11-02	2021-09-30	2021-10-26					2021-10-04	2021-10-09 00:00:00	2021-10-09	2022-01-02	89.0597	0	0	0	0	0	0	0	0	0	0	0	0	0
9965890	8956216	2	2	0	0	1	0	0	1	2	54	-2.00652	17.0072	0	2021-10-05 00:09:23	1		1	2021-10-05 00:10:23	0				2021-09-16	2021-10-06	2021-09-18	2021-10-03			0		2021-10-04	2021-10-09 00:00:00	2021-10-09	2022-01-02	89.0597	0	0	0	0	0	0	0	0	0	0	0	0	0
9966377	9325563	0	1	0	0	0	0	1	3	1	46					8640		8640			M706	2021-10-03	2021-10-08	2021-08-27	2021-10-15							2021-10-03 00:00:00	2021-10-08 00:00:00	2021-10-08	2022-01-05	94	0	0	1	0	0	0	0	0	0	0	0	1	1
9966377	9944055	0	2	0	0	1	0	0	1	1	46	8.27935	4.31995	1	2021-10-03 17:17:44	2303	8640	10943	2021-10-05 07:40:44	1	M706	2021-10-03	2021-10-08	2021-09-27	2021-11-16	2021-10-01	2021-10-12					2021-10-03	2021-10-08 00:00:00	2021-10-08	2022-01-05	93.2794	0	0	1	0	0	0	0	0	0	0	0	1	1
9969393	9267963	3	1	0	0	0	0	1	3	1	42					4320		4320			M1254	2021-10-21	2021-10-23	2021-09-19	2021-09-29							2021-10-21 00:00:00	2021-10-23 00:00:00	2021-10-23	2021-12-14	54	1	0	0	0	1	0	0	0	0	0	0	4	0
9969398	5845065	2	1	0	0	1	0	0	1	2	77	10.1215	-8.10898	0	2021-09-12 21:05:04	18		18	2021-09-12 21:23:04	0				2021-09-05	2021-09-25	2021-09-21	2021-09-23	2021-09-14	1.12148	0		2021-09-09	2021-09-17 00:00:00	2021-09-17	2021-12-10	88.1215	0	0	0	0	0	0	0	0	0	0	0	0	1
9971088	5845065	2	1	0	0	0	0	1	3	1	83					2880		2880			M613	2021-09-28	2021-09-29	2021-09-05	2021-09-25							2021-09-28 00:00:00	2021-09-29 00:00:00	2021-09-29	2021-12-22	85	1	0	0	0	0	0	0	0	0	0	0	2	0
9972213	9228542	2	1	0	0	0	0	1	3	2	91					5760		5760			M806	2022-02-23	2022-02-26	2021-10-27	2022-01-07							2022-02-23 00:00:00	2022-02-26 00:00:00	2022-02-26	2022-04-22	58	1	0	1	1	0	0	0	0	0	0	0	4	0
9972264	3343380	3	1	0	0	0	0	1	3	2	74					10080		10080			M1204	2021-12-10	2021-12-16	2021-10-16	2021-10-26							2021-12-10 00:00:00	2021-12-16 00:00:00	2021-12-16	2022-02-15	67	1	0	1	1	1	0	0	0	1	0	1	7	1
9972264	10277875	0	2	0	0	0	0	1	3	2	74					10080		10080			M1204	2021-12-10	2021-12-16	2021-10-11	2021-10-20							2021-12-10 00:00:00	2021-12-16 00:00:00	2021-12-16	2022-02-15	67	1	0	1	1	1	0	0	0	1	0	1	7	1
9973149	5845065	2	1	0	0	1	0	0	1	2	85	5.13186	-3.12978	0	2021-09-17 20:50:07	3		3	2021-09-17 20:53:07	0				2021-09-05	2021-09-25	2021-09-21	2021-09-23										0	0	0	0	0	0	0	0	0	0	0	0	0
9973149	10115442	1	2	0	0	1	0	0	1	2	85	-10.3284	10.3388	0	2021-09-15 07:52:55	15		15	2021-09-15 08:07:55	0				2021-08-29	2021-09-24	2021-09-05	2021-09-05										0	0	0	0	0	0	0	0	0	0	0	0	0
9975576	5845065	2	1	0	0	1	0	0	1	1	36	8.31925	-5.6498	0	2021-09-14 16:20:17	964	2880	3844	2021-09-15 08:24:17	1	M1101	2021-09-14	2021-09-15	2021-09-05	2021-09-25	2021-09-21	2021-09-23					2021-09-14	2021-09-15 00:00:00	2021-10-13	2021-12-20	96.3192	0	0	0	0	0	0	0	0	0	0	0	0	0
9975576	5845065	2	2	0	0	0	0	1	3	1	36					2880		2880			M613	2021-10-12	2021-10-13	2021-09-05	2021-09-25							2021-10-12 00:00:00	2021-10-13 00:00:00	2021-10-13	2021-12-20	69	0	0	0	0	0	0	0	0	0	0	0	0	0
9975576	8472974	0	3	0	0	1	0	0	1	1	36	-3.5925	11.6057	0	2021-09-15 14:13:12	19		19	2021-09-15 14:32:12	0				2021-08-14	2021-09-16	2021-09-04	2021-09-12					2021-09-14	2021-09-15 00:00:00	2021-10-13	2021-12-20	95.4075	0	0	0	0	0	0	0	0	0	0	0	0	0
9975708	9325563	0	1	0	0	0	0	1	3	1	2					2880		2880			M706	2021-10-27	2021-10-28	2021-08-27	2021-10-15							2021-10-27 00:00:00	2021-10-28 00:00:00	2021-10-28	2021-11-25	29	0	0	0	0	0	0	0	0	0	0	0	0	1
9975708	9944055	0	2	0	0	0	0	1	3	1	2					2880		2880			M706	2021-10-27	2021-10-28	2021-09-27	2021-11-16							2021-10-27 00:00:00	2021-10-28 00:00:00	2021-10-28	2021-11-25	29	0	0	0	0	0	0	0	0	0	0	0	0	1
9977127	9944055	0	1	0	0	1	0	0	1	1	70	0.652442	10.3483	1	2021-10-11 08:20:29	1		1	2021-10-11 08:21:29	0				2021-09-27	2021-11-16	2021-10-01	2021-10-12					2021-09-18	2021-10-18 00:00:00	2021-10-18	2021-12-10	59.6524	1	0	1	1	1	0	1	0	0	0	0	7	1
9977127	10277875	0	2	0	0	1	0	0	1	1	70	7	-4.63264	0	2021-10-11	529		529	2021-10-11 08:49:00	0				2021-10-11	2021-10-20	2021-10-16	2021-10-18					2021-09-18	2021-10-18 00:00:00	2021-10-18	2021-12-10	60	1	0	1	1	1	0	1	0	0	0	0	7	1
9979763	8956216	2	1	0	0	0	1	0	2	1	59	16.429	-1.42557		2021-09-16 13:42:11	5		5	2021-09-16 13:47:11					2021-09-16	2021-10-06	2021-09-18	2021-10-03					2021-09-10	2021-09-16 00:00:00	2021-09-16	2021-10-21	34.429	0	0	0	1	0	1	1	0	0	0	0	3	0
9979845	5845065	2	1	0	0	1	0	0	1	1	73	12.7308	-10.5711	0	2021-09-10 06:27:40	230		230	2021-09-10 10:17:40	0				2021-09-05	2021-09-25	2021-09-21	2021-09-23					2021-09-09	2021-09-28 00:00:00	2021-09-28	2021-12-08	88.7308	0	0	1	1	0	0	1	0	0	0	0	3	1
9979845	10476145	0	2	0	0	1	0	0	1	1	73	10.5911	-2.51606	0	2021-09-16 09:48:52	1548		1548	2021-09-17 11:36:52	1	ICUA	2021-09-16	2021-09-23	2021-09-16	2021-10-01	2021-09-20	2021-09-27					2021-09-09	2021-09-28 00:00:00	2021-09-28	2021-12-08	82.5911	0	0	1	1	0	0	1	0	0	0	0	3	1
9980693	9267963	3	1	0	0	0	0	1	3	1	74					5760		5760			M1254	2021-09-29	2021-10-02	2021-09-19	2021-09-29							2021-09-28 00:00:00	2021-10-02 00:00:00	2021-10-02	2021-11-18	50	0	0	0	1	0	0	1	0	0	0	0	2	1
9981122	5373325	0	1	0	0	1	0	0	1	1	75	4.68848	-1.53501	0	2021-11-12 07:28:35	221		221	2021-11-12 11:09:35	0				2021-11-02	2021-11-18	2021-11-14	2021-11-17	2021-12-05	22.6885	0		2021-11-09	2021-12-15 00:00:00	2021-12-15	2022-01-04	52.6885	1	0	1	1	0	0	1	0	0	0	0	5	1
9981122	8956216	2	2	0	0	0	0	1	3	1	75					51840		51840			M1102	2021-11-10	2021-12-15	2021-09-16	2021-10-06			2021-12-05	25	0		2021-11-09 00:00:00	2021-12-15 00:00:00	2021-12-15	2022-01-04	55	1	0	1	1	0	0	1	0	0	0	0	5	1
9981122	9325563	0	3	0	0	0	0	1	3	1	75					51840		51840			M1102	2021-11-10	2021-12-15	2021-08-27	2021-10-15			2021-12-05	25	0		2021-11-09 00:00:00	2021-12-15 00:00:00	2021-12-15	2022-01-04	55	1	0	1	1	0	0	1	0	0	0	0	5	1
9981122	10489033	1	4	0	0	0	0	1	3	1	75					51840		51840			M1102	2021-11-10	2021-12-15	2021-09-29	2021-11-02			2021-12-05	25	0		2021-11-09 00:00:00	2021-12-15 00:00:00	2021-12-15	2022-01-04	55	1	0	1	1	0	0	1	0	0	0	0	5	1
9981882	9944055	0	1	0	0	0	0	1	3	1	86					2880		2880			M1202	2022-01-21	2022-01-22	2021-09-27	2021-11-16							2022-01-21 00:00:00	2022-01-22 00:00:00	2022-01-22	2022-03-02	40	1	0	0	0	1	0	0	0	1	0	0	5	0
9983036	9944055	0	1	0	0	0	0	1	3	2	82					7200		7200			M706	2021-12-07	2021-12-11	2021-09-27	2021-11-16							2021-12-07 00:00:00	2021-12-11 00:00:00	2021-12-11	2022-02-17	72	0	1	0	0	0	0	0	0	1	0	0	2	0
9984179	5845065	2	1	0	0	1	0	0	1	1	71	10.5671	-8.54347	0	2021-09-12 10:23:24	34		34	2021-09-12 10:57:24	0				2021-09-05	2021-09-25	2021-09-21	2021-09-23	2021-09-26	13.5671	0		2021-09-06	2021-12-27 00:00:00	2021-12-27	2022-01-12	121.567	1	0	0	1	0	1	0	0	0	0	0	4	1
9984179	10476145	0	2	0	0	1	0	0	1	1	71	10.9738	-2.36687	0	2021-09-16 00:37:42	2314		2314	2021-09-17 15:11:42	1	ICUA	2021-09-10	2021-09-17	2021-09-16	2021-10-01	2021-09-20	2021-09-27	2021-09-26	9.97382	0		2021-09-06	2021-12-27 00:00:00	2021-12-27	2022-01-12	117.974	1	0	0	1	0	1	0	0	0	0	0	4	1
9984271	10355792	0	1	0	0	0	0	1	3	2	69					4320		4320			M1214	2022-02-23	2022-02-25	2021-11-27	2021-12-01							2022-02-23 00:00:00	2022-02-25 00:00:00	2022-02-25	2022-05-25	91	0	0	0	1	0	0	1	0	0	0	0	2	0
9984300	10277875	0	1	0	0	1	0	0	1	2	42	5	-2.99722	0	2021-10-13	4		4	2021-10-13 00:04:00	0				2021-10-11	2021-10-20	2021-10-16	2021-10-18	2021-10-16	3	0		2021-10-04	2021-10-13 00:00:00	2021-10-13	2022-01-05	84	0	0	1	0	0	0	0	0	0	0	1	1	1
9985327	10331451	1	1	0	0	1	0	0	1	1	52	2	-0.986111	0	2021-11-23	20		20	2021-11-23 00:20:00	0				2021-11-19	2021-11-29	2021-11-24	2021-11-25					2021-11-21	2021-11-27 00:00:00	2021-11-27	2022-02-11	80	0	0	0	1	0	0	1	0	0	0	0	2	0
9986325	10115442	1	1	0	0	0	0	1	3	1	83					1440		1440			M912	2021-11-03	2021-11-03	2021-08-29	2021-09-24			2021-11-19	16	0		2021-11-03 00:00:00	2021-11-26 00:00:00	2021-11-26	2021-12-08	35	1	0	0	0	1	0	0	0	0	0	0	4	1
9986333	9325563	0	1	0	0	0	0	1	3	1	2					8640		8640			M706	2021-10-18	2021-10-23	2021-08-27	2021-10-15							2021-10-18 00:00:00	2021-10-25 00:00:00	2021-10-25		7	0	0	0	0	0	0	0	0	0	0	0	0	1
9986333	9944055	0	2	0	0	0	0	1	3	1	2					8640		8640			M706	2021-10-18	2021-10-23	2021-09-27	2021-11-16							2021-10-18 00:00:00	2021-10-25 00:00:00	2021-10-25		7	0	0	0	0	0	0	0	0	0	0	0	0	1
9988099	9033918	0	1	0	0	0	0	1	3	1	48					1440		1440			M813	2022-01-09	2022-01-09	2021-09-23	2021-11-02							2022-01-09 00:00:00	2022-01-12 00:00:00	2022-01-12	2022-03-31	81	1	0	0	0	1	0	0	0	0	0	0	4	0
9988099	9228542	2	2	0	0	0	0	1	3	1	48					1440		1440			SU	2022-01-10	2022-01-10	2021-10-27	2022-01-07							2022-01-09 00:00:00	2022-01-12 00:00:00	2022-01-12	2022-03-31	80	1	0	0	0	1	0	0	0	0	0	0	4	0
9990394	9944055	0	1	0	0	0	0	1	3	1	62					2880		2880			M1202	2022-02-14	2022-02-15	2021-09-27	2021-11-16							2022-02-14 00:00:00	2022-02-15 00:00:00	2022-02-15	2022-04-12	57	0	0	0	1	0	0	0	0	0	0	0	1	0
9992498	3343380	3	1	0	0	0	0	1	3	2	42					1440		1440			M1204	2022-01-04	2022-01-04	2021-10-16	2021-10-26							2022-01-04 00:00:00	2022-01-10 00:00:00	2022-01-10	2022-01-14	10	0	0	0	0	0	0	0	0	0	0	0	0	1
9992498	10277875	0	2	0	0	0	0	1	3	2	42					1440		1440			M1204	2022-01-04	2022-01-04	2021-10-11	2021-10-20							2022-01-04 00:00:00	2022-01-10 00:00:00	2022-01-10	2022-01-14	10	0	0	0	0	0	0	0	0	0	0	0	0	1
9993310	5373325	0	1	0	0	0	0	1	3	1	88					1440		1440			M1252	2021-11-25	2021-11-25	2021-11-02	2021-11-18			2021-12-04	9	0		2021-11-12 00:00:00	2021-12-05 00:00:00	2021-12-05		10	1	0	1	0	0	0	0	0	0	0	0	3	0
9993310	8697952	0	2	0	0	0	0	1	3	1	88					1440		1440			M1252	2021-11-25	2021-11-25	2021-09-29	2021-10-05			2021-12-04	9	0		2021-11-12 00:00:00	2021-12-05 00:00:00	2021-12-05		10	1	0	1	0	0	0	0	0	0	0	0	3	0
9993310	9193901	0	3	0	0	0	0	1	3	1	88					1440		1440			M1252	2021-11-25	2021-11-25	2021-08-26	2021-09-24			2021-12-04	9	0		2021-11-12 00:00:00	2021-12-05 00:00:00	2021-12-05		10	1	0	1	0	0	0	0	0	0	0	0	3	0
9993310	9325563	0	4	0	0	0	0	1	3	1	88					2880		2880			M1110	2021-11-23	2021-11-24	2021-08-27	2021-10-15			2021-11-24	1	0		2021-11-12 00:00:00	2021-12-05 00:00:00	2021-12-05		12	1	0	1	0	0	0	0	0	0	0	0	3	0
9995629	8956216	2	1	0	0	0	1	0	2	2	52	16.9981	-0.647442		2021-09-16 00:02:41	1945		1945	2021-09-17 08:27:41					2021-09-16	2021-10-06	2021-09-18	2021-10-03					2021-09-08	2021-09-17 00:00:00	2021-09-17	2021-10-22	35.9981	0	0	0	0	0	0	1	0	0	0	0	1	0
9996634	10331451	1	1	0	0	1	0	0	1	2	61	0	1.00694	1	2021-11-25	10		10	2021-11-25 00:10:00	0				2021-11-19	2021-11-29	2021-11-24	2021-11-25					2021-11-25	2021-11-27 00:00:00	2021-11-27	2022-01-26	62	0	0	0	1	0	0	0	0	0	0	0	1	0
9996634	10355792	0	2	0	0	1	0	0	1	2	61	2	0.408333	1	2021-11-27	588	1440	2028	2021-11-27 09:48:00	1	M1214	2021-11-25	2021-11-27	2021-11-27	2021-12-01	2021-11-27	2021-11-29					2021-11-25	2021-11-27 00:00:00	2021-11-27	2022-01-26	60	0	0	0	1	0	0	0	0	0	0	0	1	0
9997780	8956216	2	1	0	0	0	0	1	3	2	67					1440		1440			M853	2021-10-17	2021-10-17	2021-09-16	2021-10-06							2021-10-17 00:00:00	2021-10-24 00:00:00	2021-10-24	2021-11-10	24	1	0	0	0	0	0	1	0	0	0	0	3	0
9997780	9173169	4	2	0	0	0	0	1	3	2	67					1440		1440			M1263	2021-10-18	2021-10-18	2021-09-16	2021-12-04							2021-10-17 00:00:00	2021-10-24 00:00:00	2021-10-24	2021-11-10	23	1	0	0	0	0	0	1	0	0	0	0	3	0
9998815	10331451	1	1	0	0	0	0	1	3	1	49					4320		4320			M1256	2022-01-12	2022-01-14	2021-11-19	2021-11-29							2022-01-12 00:00:00	2022-01-14 00:00:00	2022-01-14	2022-02-24	43	0	0	1	1	0	0	0	0	0	0	0	2	0
10000111	10115442	1	1	0	0	0	0	1	3	1	62					4320		4320			M912	2021-11-06	2021-11-08	2021-08-29	2021-09-24							2021-11-06 00:00:00	2021-11-08 00:00:00	2021-11-08	2022-01-15	70	0	0	0	1	1	0	0	0	0	0	0	3	0
10000486	6164612	0	1	0	0	0	0	1	3	2	86					18720		18720			M1104	2021-10-15	2021-10-27	2021-09-27	2021-10-01			2021-10-24	9	0		2021-10-15 00:00:00	2021-10-27 00:00:00	2021-10-27	2022-01-25	102	0	0	1	1	1	0	0	0	0	0	0	4	1
10000486	10489033	1	2	0	0	1	0	0	1	2	86	9.70951	16.3988	1	2021-10-16 06:58:18	156		156	2021-10-16 09:34:18	0				2021-09-29	2021-11-02	2021-09-30	2021-10-26	2021-10-24	7.70951	0		2021-10-15	2021-10-27 00:00:00	2021-10-27	2022-01-25	100.71	0	0	1	1	1	0	0	0	0	0	0	4	1
10000486	9345675	1	3	0	0	1	0	0	1	2	86	1.83457	4.28279	1	2021-10-16 03:58:13	169		169	2021-10-16 06:47:13	0				2021-10-12	2021-10-18	2021-10-12	2021-10-18	2021-10-24		0		2021-10-15 00:00:00	2021-10-27 00:00:00	2021-10-27	2022-01-25	102	0	0	1	1	1	0	0	0	0	0	0	4	1
10000677	9033918	0	1	0	0	0	0	1	3	2	67					4320		4320			M802	2021-11-01	2021-11-03	2021-09-23	2021-11-02							2021-11-01 00:00:00	2021-11-03 00:00:00	2021-11-03	2022-01-24	84	1	0	1	0	0	0	0	0	0	0	0	3	0
10000683	9173169	4	1	0	0	0	0	1	3	1	79					1440		1440			ICUA	2022-01-18	2022-01-18	2021-09-16	2021-12-04							2022-01-18 00:00:00	2022-01-20 00:00:00	2022-01-20	2022-04-06	78	0	0	0	1	0	0	0	0	0	0	0	1	0
10000683	9944055	0	2	0	0	0	0	1	3	1	79					2880		2880			M1202	2022-01-19	2022-01-20	2021-09-27	2021-11-16							2022-01-18 00:00:00	2022-01-20 00:00:00	2022-01-20	2022-04-06	77	0	0	0	1	0	0	0	0	0	0	0	1	0
10000705	5845065	2	1	0	0	0	1	0	2	2	24	16.6122	-14.5956		2021-09-06 09:18:24	24		24	2021-09-06 09:42:24					2021-09-05	2021-09-25	2021-09-21	2021-09-23	2021-12-31	115.612	0		2021-09-06	2021-09-06 00:00:00	2021-09-06	2021-12-02	86.6122	0	0	0	0	0	0	0	0	0	0	0	0	1
10000742	5845065	2	1	0	0	0	0	1	3	1	67					8640		8640			M613	2021-10-14	2021-10-19	2021-09-05	2021-09-25							2021-10-14 00:00:00	2021-10-19 00:00:00	2021-10-19	2021-12-30	77	0	0	0	1	0	0	1	0	1	0	0	3	0
10002000	9267963	3	1	0	0	0	0	1	3	1	79					2880		2880			M1254	2021-12-17	2021-12-18	2021-09-19	2021-09-29							2021-12-17 00:00:00	2021-12-18 00:00:00	2021-12-18	2022-02-28	73	1	1	1	1	1	0	0	0	0	0	0	7	0
10002012	10489033	1	1	0	0	0	0	1	3	1	80					1440		1440			M1111	2022-01-11	2022-01-11	2021-09-29	2021-11-02							2022-01-11 00:00:00	2022-01-21 00:00:00	2022-01-21	2022-04-18	97	0	0	1	0	0	0	0	0	0	0	0	1	0
10002177	8472974	0	1	0	0	1	0	0	1	2	88	-3.5027	11.5041	0	2021-09-15 12:03:53	2		2	2021-09-15 12:05:53	0				2021-08-14	2021-09-16	2021-09-04	2021-09-12					2021-08-19	2021-09-17 00:00:00	2021-09-17	2021-11-29	74.4973	1	0	0	1	0	0	0	0	0	0	0	3	0
10003300	9325563	0	1	0	0	0	0	1	3	2	66					4320		4320			M706	2021-11-22	2021-11-24	2021-08-27	2021-10-15							2021-11-22 00:00:00	2021-11-24 00:00:00	2021-11-24	2022-01-18	57	0	0	0	1	0	0	0	0	0	0	0	1	0
10003300	9944055	0	2	0	0	0	0	1	3	2	66					4320		4320			M706	2021-11-22	2021-11-24	2021-09-27	2021-11-16							2021-11-22 00:00:00	2021-11-24 00:00:00	2021-11-24	2022-01-18	57	0	0	0	1	0	0	0	0	0	0	0	1	0
10003317	5373325	0	1	0	0	0	0	1	3	1	69					8640		8640			M1101	2022-01-31	2022-02-05	2021-11-02	2021-11-18							2022-01-31 00:00:00	2022-02-05 00:00:00	2022-02-05	2022-04-04	63	0	0	0	0	0	0	0	0	0	0	0	0	0
10003428	9944055	0	1	0	0	0	0	1	3	2	76					7200		7200			M706	2021-12-03	2021-12-07	2021-09-27	2021-11-16							2021-12-03 00:00:00	2021-12-07 00:00:00	2021-12-07	2021-12-14	11	0	0	1	1	0	0	0	0	1	0	0	3	0
10003457	9325563	0	1	0	0	0	0	1	3	1	85					1440		1440			M1111	2021-10-02	2021-10-02	2021-08-27	2021-10-15							2021-10-02 00:00:00	2021-10-05 00:00:00	2021-10-05	2021-11-22	51	0	0	0	0	0	0	1	0	0	0	0	1	0
10004436	10331451	1	1	0	0	0	0	1	3	1	73					4320		4320			M1256	2021-12-04	2021-12-06	2021-11-19	2021-11-29							2021-12-04 00:00:00	2021-12-06 00:00:00	2021-12-06	2022-01-27	54	0	0	1	0	0	1	0	0	0	0	0	2	0
10004506	3343380	3	1	0	0	0	0	1	3	2	81					60480		60480			M1204	2021-11-27	2022-01-07	2021-10-16	2021-10-26							2021-11-13 00:00:00	2022-01-07 00:00:00	2022-01-07		41	1	1	1	1	1	0	0	0	0	0	0	7	1
10004506	3575840	1	2	0	0	0	0	1	3	2	81					2880		2880			M812	2021-11-25	2021-11-26	2021-08-30	2021-10-12							2021-11-13 00:00:00	2022-01-07 00:00:00	2022-01-07		43	1	1	1	1	1	0	0	0	0	0	0	7	1
10004506	10277875	0	3	0	0	0	0	1	3	2	81					60480		60480			M1204	2021-11-27	2022-01-07	2021-10-11	2021-10-20							2021-11-13 00:00:00	2022-01-07 00:00:00	2022-01-07		41	1	1	1	1	1	0	0	0	0	0	0	7	1
10004506	10355792	0	4	0	0	0	1	0	2	2	81	1.29597	0.754722		2021-11-27 16:53:48	73		73	2021-11-27 18:06:48					2021-11-27	2021-12-01	2021-11-27	2021-11-29					2021-11-13	2022-01-07 00:00:00	2022-01-07		40.296	1	1	1	1	1	0	0	0	0	0	0	7	1
10004646	9944055	0	1	0	0	0	0	1	3	1	84					15840		15840			M1202	2022-01-13	2022-01-23	2021-09-27	2021-11-16							2022-01-09 00:00:00	2022-01-23 00:00:00	2022-01-23	2022-02-05	23	1	0	0	1	1	1	1	0	0	0	0	7	0
10005671	8978719	0	1	0	0	0	0	1	3	2	78					5760		5760			M1002	2021-10-14	2021-10-17	2021-08-18	2021-09-18							2021-10-14 00:00:00	2021-10-20 00:00:00	2021-10-20	2022-01-14	92	0	0	0	1	0	0	1	0	0	0	0	2	1
10006531	9267963	3	1	0	0	0	0	1	3	1	38					5760		5760			M1254	2021-10-29	2021-11-01	2021-09-19	2021-09-29							2021-10-29 00:00:00	2021-11-01 00:00:00	2021-11-01	2022-01-19	82	0	0	0	0	0	0	0	0	0	0	0	0	0
10006741	8956216	2	1	0	0	0	1	0	2	2	81	1.31446	13.6939		2021-10-01 16:27:11	12		12	2021-10-01 16:39:11					2021-09-16	2021-10-06	2021-09-18	2021-10-03										0	0	0	0	0	0	0	0	0	0	0	0	0
10008408	8956216	2	1	0	0	0	0	1	3	2	42					5760		5760			M853	2021-10-20	2021-10-23	2021-09-16	2021-10-06							2021-09-28 00:00:00	2021-10-23 00:00:00	2021-10-23	2022-01-11	83	0	0	0	0	0	0	0	0	0	0	0	0	0
10010788	8956216	2	1	0	0	1	0	0	1	1	82	8.01405	8.92831	1	2021-09-24 23:39:46	2797	5760	8557	2021-09-26 22:16:46	1	M1102	2021-09-24	2021-09-28	2021-09-16	2021-10-06	2021-09-18	2021-10-03			0							0	0	0	0	0	0	0	0	0	0	0	0	0
10011888	8978719	0	1	0	0	0	0	1	3	1	63					8640		8640			M963	2021-12-07	2021-12-12	2021-08-18	2021-09-18							2021-12-07 00:00:00	2021-12-12 00:00:00	2021-12-12	2022-03-11	94	1	0	0	0	0	0	0	0	0	0	0	2	1
10011888	10115442	1	2	0	0	1	0	0	1	1	63	3.99946	1.63943	1	2021-09-01 00:00:47	8120	17280	25400	2021-09-06 15:20:47	1	M912	2021-08-26	2021-09-11	2021-08-29	2021-09-24	2021-09-05	2021-09-05					2021-08-23	2021-09-11 00:00:00	2021-12-12	2022-03-11	190.999	1	0	0	0	0	0	0	0	0	0	0	2	1
10012734	8978719	0	1	0	0	0	0	1	3	2	56					15840		15840			M1002	2021-10-24	2021-11-03	2021-08-18	2021-09-18							2021-10-24 00:00:00	2021-11-03 00:00:00	2021-11-03	2021-12-21	58	0	0	0	0	0	0	0	0	0	0	0	0	1
10013643	9944055	0	1	0	0	0	0	1	3	1	56					2880		2880			M1202	2022-01-27	2022-01-28	2021-09-27	2021-11-16							2022-01-27 00:00:00	2022-01-28 00:00:00	2022-01-28	2022-04-05	68	0	0	0	0	0	0	0	0	0	0	0	0	0
10013665	10513330	1	1	0	0	0	0	1	3	1	68					23040		23040			M861	2022-01-20	2022-02-04	2021-10-26	2021-10-30							2022-01-20 00:00:00	2022-02-04 00:00:00	2022-02-04	2022-04-17	87	1	0	1	1	1	0	0	0	0	0	0	6	0
10014955	5845065	2	1	0	0	1	0	0	1	1	83	12.2208	-3.85409	0	2021-09-10 18:42:07	9168	5845065	5854233	2021-09-17 03:30:07	1	M1101	2021-09-10	2021-09-16	2021-09-05	2021-09-25	2021-09-21	2021-09-23					2021-09-09	2021-09-20 00:00:00	2021-09-20		9.22075	0	0	0	1	0	0	1	0	0	0	0	2	1
10016205	9228542	2	1	0	0	0	0	1	3	1	71					11520		11520			M1353	2022-01-26	2022-02-02	2021-10-27	2022-01-07							2022-01-26 00:00:00	2022-02-02 00:00:00	2022-02-02	2022-04-14	78	0	0	0	1	0	0	1	0	1	0	0	3	0
10018177	10355792	0	1	0	0	0	0	1	3	2	80					18720		18720			M1214	2022-02-17	2022-03-01	2021-11-27	2021-12-01			2022-12-27	313	0		2022-02-14 00:00:00	2022-03-01 00:00:00	2022-03-01	2022-04-11	53	0	0	1	1	1	0	0	0	0	0	0	4	0
10018312	5845065	2	1	0	0	1	0	0	1	1	74	16.5585	-14.5516	0	2021-09-06 10:35:46	10		10	2021-09-06 10:45:46	0				2021-09-05	2021-09-25	2021-09-21	2021-09-23					2021-07-27	2021-09-09 00:00:00	2021-09-09	2021-09-24	17.5585	1	0	0	1	1	0	0	0	0	0	0	5	1
10019087	9325563	0	1	0	0	0	0	1	3	1	51					4320		4320			M706	2021-09-15	2021-09-17	2021-08-27	2021-10-15							2021-09-15 00:00:00	2021-09-17 00:00:00	2021-09-17	2021-10-01	16	0	0	0	1	0	1	1	0	0	0	0	3	0
10019101	9228542	2	1	0	0	0	0	1	3	2	60					15840		15840			M855	2022-01-16	2022-01-26	2021-10-27	2022-01-07							2022-01-13 00:00:00	2022-01-26 00:00:00	2022-01-26	2022-04-21	95	0	0	0	0	0	0	1	0	0	0	0	1	1
10020041	8956216	2	1	0	0	0	0	1	3	1	85					4320		4320			M1102	2021-10-14	2021-10-16	2021-09-16	2021-10-06							2021-10-14 00:00:00	2021-10-16 00:00:00	2021-10-16	2021-11-12	29	0	0	0	1	0	1	1	0	0	0	0	3	0
10020041	9325563	0	2	0	0	0	0	1	3	1	85					4320		4320			M1102	2021-10-14	2021-10-16	2021-08-27	2021-10-15							2021-10-14 00:00:00	2021-10-16 00:00:00	2021-10-16	2021-11-12	29	0	0	0	1	0	1	1	0	0	0	0	3	0
10020041	10489033	1	3	0	0	1	0	0	1	1	85	11.304	15.43	1	2021-10-14 16:42:12	1057		1057	2021-10-15 10:19:12	0				2021-09-29	2021-11-02	2021-09-30	2021-10-26					2021-10-14	2021-10-16 00:00:00	2021-10-16	2021-11-12	28.304	0	0	0	1	0	1	1	0	0	0	0	3	0
10020165	9325563	0	1	0	0	0	0	1	3	1	1					8640		8640			M706	2021-10-31	2021-11-05	2021-08-27	2021-10-15							2021-10-31 00:00:00	2021-11-05 00:00:00	2021-11-05	2021-11-08	8	0	0	0	0	0	0	0	0	0	0	0	0	1
10020165	9944055	0	2	0	0	0	0	1	3	1	1					8640		8640			M706	2021-10-31	2021-11-05	2021-09-27	2021-11-16							2021-10-31 00:00:00	2021-11-05 00:00:00	2021-11-05	2021-11-08	8	0	0	0	0	0	0	0	0	0	0	0	0	1
10026197	9228542	2	1	0	0	0	0	1	3	2	80					5760		5760			M806	2022-01-24	2022-01-27	2021-10-27	2022-01-07							2022-01-24 00:00:00	2022-01-27 00:00:00	2022-01-27	2022-04-27	93	0	0	0	1	0	0	0	0	0	0	0	1	1
10026241	9228542	2	1	0	0	0	0	1	3	2	38					2880		2880			M806	2022-01-28	2022-01-29	2021-10-27	2022-01-07							2022-01-28 00:00:00	2022-01-29 00:00:00	2022-01-29	2022-03-29	60	1	0	0	0	0	0	0	0	0	0	0	2	0
10027516	9944055	0	1	0	0	0	0	1	3	1	34					2880		2880			M905	2021-11-01	2021-11-02	2021-09-27	2021-11-16							2021-11-01 00:00:00	2021-11-02 00:00:00	2021-11-02	2022-01-06	66	0	0	0	0	0	0	0	0	0	0	0	0	1
10028610	9267963	3	1	0	0	0	0	1	3	1	72					4320		4320			M1254	2021-12-07	2021-12-09	2021-09-19	2021-09-29							2021-12-07 00:00:00	2021-12-09 00:00:00	2021-12-09	2021-12-18	11	0	0	0	0	0	0	0	0	0	0	0	0	0
10029788	10489033	1	1	0	0	0	0	1	3	1	64					37440		37440			M1114	2021-11-30	2021-12-25	2021-09-29	2021-11-02							2021-11-30 00:00:00	2021-12-25 00:00:00	2021-12-25	2022-03-23	113	1	1	1	0	0	0	1	0	1	0	0	6	0
10032737	5845065	2	1	0	0	0	0	1	3	1	74					31680		31680			M1101	2021-10-08	2021-10-29	2021-09-05	2021-09-25							2021-10-08 00:00:00	2021-10-29 00:00:00	2021-10-29	2021-11-01	24	1	0	0	1	0	0	1	0	0	0	0	4	0
10032737	10489033	1	2	0	0	0	1	0	2	1	74	17.1036	9.76866		2021-10-08 21:30:52	1256	31680	32936	2021-10-09 18:26:52		M1101	2021-10-08	2021-10-29	2021-09-29	2021-11-02	2021-09-30	2021-10-26					2021-10-08	2021-10-29 00:00:00	2021-10-29	2021-11-01	23.1036	1	0	0	1	0	0	1	0	0	0	0	4	0
10034072	9033918	0	1	0	0	0	0	1	3	2	93					18720		18720			M802	2021-11-11	2021-11-23	2021-09-23	2021-11-02							2021-11-11 00:00:00	2021-11-23 00:00:00	2021-11-23	2022-02-16	97	1	0	1	1	0	0	0	0	0	0	0	4	0
10034082	10489033	1	1	0	0	1	0	0	1	2	41	25.7434	0.267014	1	2021-09-30 06:09:30	15		15	2021-09-30 06:24:30	0				2021-09-29	2021-11-02	2021-09-30	2021-10-26					2021-09-23	2021-10-01 00:00:00	2021-10-01	2021-11-04	34.7434	0	0	0	0	0	0	0	0	0	0	0	0	1
10034146	8978719	0	1	0	0	0	0	1	3	2	61					5760		5760			M914	2021-09-27	2021-09-30	2021-08-18	2021-09-18							2021-09-27 00:00:00	2021-09-30 00:00:00	2021-09-30	2021-11-15	49	0	0	0	0	0	0	1	0	0	0	0	1	0
10035221	9228542	2	1	0	0	0	0	1	3	2	57					1440		1440			SU	2021-11-30	2021-11-30	2021-10-27	2022-01-07							2021-11-30 00:00:00	2021-12-04 00:00:00	2021-12-04	2022-01-21	52	0	0	0	1	0	0	0	0	0	0	0	1	0
10036297	5845065	2	1	0	0	1	0	0	1	2	41	13.1908	-11.1533	0	2021-09-09 19:25:17	54		54	2021-09-09 20:19:17	0				2021-09-05	2021-09-25	2021-09-21	2021-09-23					2021-09-09	2021-09-13 00:00:00	2021-09-13	2021-09-30	20.1908	0	0	0	0	0	0	1	0	0	0	0	1	0
10036382	5845065	2	1	0	0	0	1	0	2	2	74	10.5516	-8.55086		2021-09-12 10:45:46	1		1	2021-09-12 10:46:46					2021-09-05	2021-09-25	2021-09-21	2021-09-23					2021-08-31	2021-09-14 00:00:00	2021-09-14	2021-12-10	88.5516	0	0	0	1	0	0	1	0	0	0	0	2	0
10036740	5373325	0	1	0	0	0	0	1	3	1	71					2880		2880			M1252	2021-12-21	2021-12-22	2021-11-02	2021-11-18							2021-12-21 00:00:00	2021-12-22 00:00:00	2021-12-22	2021-12-29	8	0	0	0	0	0	0	0	0	0	0	0	0	0
10036740	8697952	0	2	0	0	0	0	1	3	1	71					2880		2880			M1252	2021-12-21	2021-12-22	2021-09-29	2021-10-05							2021-12-21 00:00:00	2021-12-22 00:00:00	2021-12-22	2021-12-29	8	0	0	0	0	0	0	0	0	0	0	0	0	0
10036740	9193901	0	3	0	0	0	0	1	3	1	71					2880		2880			M1252	2021-12-21	2021-12-22	2021-08-26	2021-09-24							2021-12-21 00:00:00	2021-12-22 00:00:00	2021-12-22	2021-12-29	8	0	0	0	0	0	0	0	0	0	0	0	0	0
10037328	10115442	1	1	0	0	0	0	1	3	1	32					5760		5760			M912	2021-10-12	2021-10-15	2021-08-29	2021-09-24							2021-10-12 00:00:00	2021-10-15 00:00:00	2021-10-15	2021-12-30	79	0	0	0	1	0	0	0	0	0	0	0	1	0
10038159	3575840	1	1	0	0	0	0	1	3	2	75					46080		46080			M810	2021-09-15	2021-10-16	2021-08-30	2021-10-12			2022-02-20	158	0		2021-09-10 00:00:00	2021-10-16 00:00:00	2021-10-16	2021-12-31	107	1	1	1	1	1	0	1	0	1	0	0	9	0
10039031	9033918	0	1	0	0	0	0	1	3	2	51					7200		7200			M802	2021-11-25	2021-11-29	2021-09-23	2021-11-02							2021-11-25 00:00:00	2021-11-29 00:00:00	2021-11-29	2021-12-09	14	0	0	0	0	0	0	0	0	0	0	0	0	0
10039045	5845065	2	1	0	0	1	0	0	1	1	84	16.6089	-14.6041	0	2021-09-06 09:23:07	7		7	2021-09-06 09:30:07	0				2021-09-05	2021-09-25	2021-09-21	2021-09-23					2021-07-31	2021-09-07 00:00:00	2021-09-07	2021-11-19	73.6089	1	0	1	0	1	0	1	0	0	0	0	6	0
10039045	8472974	0	2	0	0	1	0	0	1	1	84	10.1814	-2.17378	0	2021-09-01 19:38:45	11		11	2021-09-01 19:49:45	0				2021-08-14	2021-09-16	2021-09-04	2021-09-12					2021-07-31	2021-09-07 00:00:00	2021-09-07	2021-11-19	78.1814	1	0	1	0	1	0	1	0	0	0	0	6	0
10039190	5845065	2	1	0	0	0	1	0	2	1	61	9.72642	-7.69309		2021-09-13 06:33:57	48		48	2021-09-13 07:21:57					2021-09-05	2021-09-25	2021-09-21	2021-09-23					2021-09-12	2021-09-14 00:00:00	2021-09-14	2021-11-25	72.7264	0	0	0	1	0	0	0	0	0	0	0	1	0
10043670	8697952	0	1	0	0	0	0	1	3	1	65					2880		2880			M1252	2021-11-05	2021-11-06	2021-09-29	2021-10-05							2021-11-05 00:00:00	2021-11-06 00:00:00	2021-11-06	2022-02-01	88	1	1	1	1	0	0	1	0	0	0	0	6	0
10043670	9193901	0	2	0	0	0	0	1	3	1	65					2880		2880			M1252	2021-11-05	2021-11-06	2021-08-26	2021-09-24							2021-11-05 00:00:00	2021-11-06 00:00:00	2021-11-06	2022-02-01	88	1	1	1	1	0	0	1	0	0	0	0	6	0
10043670	10331451	1	3	0	0	1	0	0	1	1	65	-4	5.00903	0	2021-11-29	13		13	2021-11-29 00:13:00	0				2021-11-19	2021-11-29	2021-11-24	2021-11-25					2021-11-20	2021-12-01	2021-11-06	2022-02-01	64	1	1	1	1	0	0	1	0	0	0	0	6	0
10043670	10489033	1	4	0	0	1	0	0	1	1	65	10.2837	15.7475	1	2021-10-15 17:11:26	45		45	2021-10-15 17:56:26	0				2021-09-29	2021-11-02	2021-09-30	2021-10-26					2021-10-15	2021-10-16 00:00:00	2021-11-06	2022-02-01	108.284	1	1	1	1	0	0	1	0	0	0	0	6	0
10043670	9345675	1	5	0	0	1	0	0	1	1	66	1.83244	4.16825	1	2021-10-16 04:01:17	1		1	2021-10-16 04:02:17	0				2021-10-12	2021-10-18	2021-10-12	2021-10-18			0		2021-10-15	2021-10-16 00:00:00	2021-11-06	2022-02-01	108.284	1	1	1	1	0	0	1	0	0	0	0	6	0
10043679	9033918	0	1	0	0	0	0	1	3	2	48					2880		2880			M802	2021-11-08	2021-11-09	2021-09-23	2021-11-02							2021-11-08 00:00:00	2021-11-09 00:00:00	2021-11-09	2022-01-03	56	0	0	0	0	0	0	0	0	0	0	0	0	0
10045359	8978719	0	1	0	0	0	0	1	3	2	63					1440		1440			M963	2021-09-29	2021-09-29	2021-08-18	2021-09-18							2021-09-29 00:00:00	2021-10-01 00:00:00	2021-10-01	2021-10-19	20	0	0	0	0	0	0	0	0	0	0	0	0	0
10046804	10355792	0	1	0	0	0	1	0	2	2	77	-0.0950463	2.1013		2021-11-29 02:16:52	9		9	2021-11-29 02:25:52					2021-11-27	2021-12-01	2021-11-27	2021-11-29					2021-11-24	2021-11-29 00:00:00	2021-11-29	2022-02-22	84.905	0	0	1	1	0	1	1	0	0	0	0	4	0
10047930	8956216	2	1	0	0	0	1	0	2	2	81	-1.2778	16.3341		2021-10-04 06:40:02	81		81	2021-10-04 08:01:02					2021-09-16	2021-10-06	2021-09-18	2021-10-03					2021-09-28	2021-10-10 00:00:00	2021-10-10	2021-12-23	79.7222	0	0	0	1	0	0	0	0	0	1	0	3	1
10050833	9944055	0	1	0	0	1	0	0	1	2	32	-2.72942	13.735	0	2021-10-14 17:30:22	8		8	2021-10-14 17:38:22	0				2021-09-27	2021-11-16	2021-10-01	2021-10-12					2021-10-07	2021-10-16 00:00:00	2021-10-16	2022-01-14	91.2706	0	0	0	1	0	1	0	0	0	0	0	2	0
10054283	5845065	2	1	0	0	1	0	0	1	2	55	-1.39833	3.41986	0	2021-09-24 09:33:36	31		31	2021-09-24 10:04:36	0				2021-09-05	2021-09-25	2021-09-21	2021-09-23	2021-09-24	-0.398333			2021-09-24	2021-09-28 00:00:00	2021-09-28	2021-11-06	42.6017	1	0	1	1	0	1	0	0	0	1	0	7	0
10054283	8472974	0	2	0	0	0	0	1	3	2	55					7200		7200			M1105	2021-09-24	2021-09-28	2021-08-14	2021-09-16			2021-09-24	0	0		2021-09-24 00:00:00	2021-09-28 00:00:00	2021-09-28	2021-11-06	43	1	0	1	1	0	1	0	0	1	0	0	6	0
10054392	5845065	2	1	0	0	1	0	0	1	1	50	16.4697	-14.469	0	2021-09-06 12:43:35	1		1	2021-09-06 12:44:35	0				2021-09-05	2021-09-25	2021-09-21	2021-09-23					2021-08-25	2021-09-08 00:00:00	2021-09-08	2021-11-17	71.4697	0	0	0	0	0	0	1	0	0	0	0	1	0
10054392	8978719	0	2	0	0	1	0	0	1	1	50	5.51876	6.48263	1	2021-09-02 11:32:59	2		2	2021-09-02 11:34:59	0				2021-08-18	2021-09-18	2021-08-27	2021-09-08					2021-08-25	2021-09-08 00:00:00	2021-09-08	2021-11-17	75.5188	0	0	0	0	0	0	1	0	0	0	0	1	0
10054392	10115442	1	3	0	0	0	0	1	3	1	50					11520		11520			M901	2021-09-01	2021-09-08	2021-08-29	2021-09-24							2021-08-25 00:00:00	2021-09-08 00:00:00	2021-09-08	2021-11-17	77	0	0	0	0	0	0	1	0	0	0	0	1	0
10055392	9228542	2	1	0	0	0	0	1	3	1	61					2880		2880			SU	2021-12-05	2021-12-06	2021-10-27	2022-01-07							2021-12-05 00:00:00	2021-12-09 00:00:00	2021-12-09	2022-03-08	93	1	0	0	1	0	0	0	0	1	0	0	4	0
10055447	9944055	0	1	0	0	0	0	1	3	1	42					8640		8640			M1202	2021-12-11	2021-12-16	2021-09-27	2021-11-16							2021-12-11 00:00:00	2021-12-16 00:00:00	2021-12-16	2022-01-07	27	0	0	0	0	0	0	1	0	0	0	0	1	0
10056543	5845065	2	1	0	0	0	1	0	2	1	54	8.25032	-6.23157		2021-09-14 17:59:32	27		27	2021-09-14 18:26:32					2021-09-05	2021-09-25	2021-09-21	2021-09-23					2021-09-14	2021-09-23 00:00:00	2021-09-23	2021-10-18	33.2503	0	0	0	0	0	0	1	0	0	0	0	1	1
10057381	5373325	0	1	0	0	0	0	1	3	1	40					2880		2880			M1101	2021-12-27	2021-12-28	2021-11-02	2021-11-18							2021-12-25 00:00:00	2021-12-28 00:00:00	2021-12-28	2022-02-19	54	0	0	0	0	0	0	0	0	0	0	0	0	1
10057381	10489033	1	2	0	0	0	0	1	3	1	40					2880		2880			M1101	2021-12-27	2021-12-28	2021-09-29	2021-11-02							2021-12-25 00:00:00	2021-12-28 00:00:00	2021-12-28	2022-02-19	54	0	0	0	0	0	0	0	0	0	0	0	0	1
10057763	9228542	2	1	0	0	0	0	1	3	1	71					7200		7200			M853	2022-02-17	2022-02-21	2021-10-27	2022-01-07							2022-02-14 00:00:00	2022-02-21 00:00:00	2022-02-21	2022-04-11	53	1	0	1	1	1	0	1	0	1	0	0	8	1
10061773	10476145	0	1	0	0	1	0	0	1	2	81	1.5164	5.53777	1	2021-09-25 11:36:23	78	2880	2958	2021-09-25 12:54:23	1	ICUA	2021-09-25	2021-09-26	2021-09-16	2021-10-01	2021-09-20	2021-09-27					2021-09-25	2021-10-02 00:00:00	2021-10-02	2021-12-30	95.5164	0	0	1	1	0	1	1	0	0	0	0	4	0
10061839	9173169	4	1	0	0	0	0	1	3	2	67					4320		4320			M1208	2021-12-17	2021-12-19	2021-09-16	2021-12-04							2021-12-16 00:00:00	2022-01-08 00:00:00	2022-01-08		22	0	0	0	1	0	0	1	0	0	0	0	2	1
10061849	10513330	1	1	0	0	1	0	0	1	2	79	0	2.02847	1	2021-10-28	41		41	2021-10-28 00:41:00	0				2021-10-26	2021-10-30	2021-10-26	2021-10-28					2021-10-27	2021-11-08 00:00:00	2021-11-08	2021-12-07	40	1	0	1	1	0	0	0	0	0	1	0	6	1
10061891	5845065	2	1	0	0	0	1	0	2	2	28	3.51292	-1.50667		2021-09-19 11:41:24	9		9	2021-09-19 11:50:24					2021-09-05	2021-09-25	2021-09-21	2021-09-23					2021-09-17	2021-09-19 00:00:00	2021-09-19	2021-10-21	31.5129	0	0	0	0	0	0	0	0	0	0	0	0	0
10064764	5845065	2	1	0	0	0	1	0	2	2	35	10.5859	-8.58174		2021-09-12 09:56:18	6		6	2021-09-12 10:02:18					2021-09-05	2021-09-25	2021-09-21	2021-09-23					2021-09-11	2021-09-16 00:00:00	2021-09-16	2021-10-06	23.5859	0	0	0	0	0	0	0	0	0	0	0	0	1
10064809	5845065	2	1	0	0	0	1	0	2	2	51	6.38345	-4.37234		2021-09-16 14:47:50	16		16	2021-09-16 15:03:50					2021-09-05	2021-09-25	2021-09-21	2021-09-23					2021-09-16	2021-09-17 00:00:00	2021-09-17	2021-12-14	88.3834	0	0	0	0	0	0	0	0	0	0	0	0	0
10064837	10115442	1	1	0	0	1	0	0	1	1	38	-9.68632	9.68701	0	2021-09-14 16:28:18	1		1	2021-09-14 16:29:18	0				2021-08-29	2021-09-24	2021-09-05	2021-09-05					2021-09-03	2021-09-29 00:00:00	2021-09-29	2021-12-23	99.3137	0	0	0	0	0	0	0	0	0	0	0	0	0
10066143	9944055	0	1	0	0	0	0	1	3	1	35					1440		1440			M1202	2022-01-08	2022-01-08	2021-09-27	2021-11-16							2022-01-08 00:00:00	2022-01-13 00:00:00	2022-01-13	2022-03-10	61	0	0	1	0	0	0	0	0	0	0	0	1	1
10066226	9267963	3	1	0	0	0	0	1	3	1	18					7200		7200			M1254	2021-10-07	2021-10-11	2021-09-19	2021-09-29							2021-10-05 00:00:00	2021-10-11 00:00:00	2021-10-11	2021-12-08	62	1	0	0	0	0	0	0	0	0	0	0	2	0
10066226	10476145	0	2	0	0	0	0	1	3	1	18					2880		2880			ICUA	2021-10-05	2021-10-06	2021-09-16	2021-10-01							2021-10-05 00:00:00	2021-10-11 00:00:00	2021-10-11	2021-12-08	64	1	0	0	0	0	0	0	0	0	0	0	2	0
10067264	10489033	1	1	0	0	1	0	0	1	1	51	-3.67196	29.6817	0	2021-10-29 16:07:37	14		14	2021-10-29 16:21:37	0				2021-09-29	2021-11-02	2021-09-30	2021-10-26	2021-11-14	15.328	0		2021-10-26	2021-12-05 00:00:00	2021-12-05		36.328	1	0	1	0	0	0	0	0	0	0	0	3	1
10067304	8956216	2	1	0	0	0	1	0	2	1	41	16.9115	-1.86774		2021-09-16 02:07:27	63		63	2021-09-16 03:10:27					2021-09-16	2021-10-06	2021-09-18	2021-10-03					2021-09-15	2021-09-20 00:00:00	2021-09-20	2021-10-21	34.9115	0	0	0	0	0	0	0	0	0	0	0	0	1
10068076	9228542	2	1	0	0	0	0	1	3	1	56					11520		11520			M1354	2022-02-07	2022-02-14	2021-10-27	2022-01-07							2022-02-07 00:00:00	2022-02-14 00:00:00	2022-02-14		7	0	0	0	0	0	0	0	0	0	0	0	0	1
10069622	5845065	2	1	0	0	1	0	0	1	2	25	-1.39553	3.40734	0	2021-09-24 09:29:34	17		17	2021-09-24 09:46:34	0				2021-09-05	2021-09-25	2021-09-21	2021-09-23					2021-09-22	2021-09-24 00:00:00	2021-09-24	2021-11-21	57.6045	0	0	0	1	0	0	1	0	0	0	0	2	0
10069622	8956216	2	2	0	0	1	0	0	1	2	25	10.871	4.18317	1	2021-09-22 03:05:46	78		78	2021-09-22 04:23:46	0				2021-09-16	2021-10-06	2021-09-18	2021-10-03			0		2021-09-22	2021-09-24 00:00:00	2021-09-24	2021-11-21	57.6045	0	0	0	1	0	0	1	0	0	0	0	2	0
10070857	5845065	2	1	0	0	0	0	1	3	1	62					4320		4320			M613	2021-09-29	2021-10-01	2021-09-05	2021-09-25							2021-09-29 00:00:00	2021-10-01 00:00:00	2021-10-01	2021-12-20	82	0	1	0	1	0	0	0	0	0	0	0	2	0
10072484	5845065	2	1	0	0	1	0	0	1	1	48	4.78742	-2.78534	0	2021-09-18 05:06:07	3		3	2021-09-18 05:09:07	0				2021-09-05	2021-09-25	2021-09-21	2021-09-23					2021-09-17	2021-10-01 00:00:00	2021-10-01	2021-12-23	95.7874	0	0	1	1	0	0	0	0	0	0	0	2	0
10072484	9193901	0	2	0	0	0	0	1	3	1	48					2880		2880			ICUA	2021-09-17	2021-09-18	2021-08-26	2021-09-24							2021-09-17 00:00:00	2021-10-01 00:00:00	2021-10-01	2021-12-23	97	0	0	1	1	0	0	0	0	0	0	0	2	0
10072484	9325563	0	3	0	0	0	0	1	3	1	48					2880		2880			ICUA	2021-09-17	2021-09-18	2021-08-27	2021-10-15							2021-09-17 00:00:00	2021-10-01 00:00:00	2021-10-01	2021-12-23	97	0	0	1	1	0	0	0	0	0	0	0	2	0
10072484	9944055	0	4	0	0	1	0	0	1	1	48	-31.6689	42.7203	0	2021-11-12 16:03:15	74		74	2021-11-12 17:17:15	0				2021-09-27	2021-11-16	2021-10-01	2021-10-12					2021-11-12	2021-11-14	2021-10-01	2021-12-23	40.3311	0	0	1	1	0	0	0	0	0	0	0	2	0
10072484	10476145	0	5	0	0	1	0	0	1	1	48	9.36698	-1.89128	0	2021-09-17 15:11:33	685		685	2021-09-18 02:36:33	1	ICUA	2021-09-17	2021-09-18	2021-09-16	2021-10-01	2021-09-20	2021-09-27					2021-09-17	2021-10-01 00:00:00	2021-10-01	2021-12-23	96.367	0	0	1	1	0	0	0	0	0	0	0	2	0
10078838	10115442	1	1	0	0	1	0	0	1	1	57	-17.7945	17.7952	0	2021-09-22 19:04:05	1		1	2021-09-22 19:05:05	0				2021-08-29	2021-09-24	2021-09-05	2021-09-05					2021-09-22	2021-09-25 00:00:00	2021-09-25	2021-12-20	88.2055	0	0	0	1	0	0	0	0	0	0	0	1	1
10078969	9228542	2	1	0	0	0	0	1	3	1	74					1440		1440			SU	2021-12-30	2021-12-30	2021-10-27	2022-01-07							2021-12-30 00:00:00	2022-01-07 00:00:00	2022-01-07	2022-02-22	54	1	0	0	1	0	0	0	0	1	0	0	4	1
10078969	10513330	1	2	0	0	0	0	1	3	1	74					11520		11520			M861	2021-12-31	2022-01-07	2021-10-26	2021-10-30							2021-12-30 00:00:00	2022-01-07 00:00:00	2022-01-07	2022-02-22	53	1	0	0	1	0	0	0	0	1	0	0	4	1
10079844	5845065	2	1	0	0	1	0	0	1	1	74	14.6383	-12.6042	0	2021-09-08 08:40:54	49		49	2021-09-08 09:29:54	0				2021-09-05	2021-09-25	2021-09-21	2021-09-23					2021-09-05	2021-09-13 00:00:00	2021-09-13	2021-10-13	34.6383	0	0	0	1	0	0	0	0	0	0	0	1	1
10079844	8472974	0	2	0	0	1	0	0	1	1	74	2.30185	5.70023	1	2021-09-09 16:45:20	3		3	2021-09-09 16:48:20	0				2021-08-14	2021-09-16	2021-09-04	2021-09-12					2021-09-05	2021-09-13 00:00:00	2021-09-13	2021-10-13	33.3019	0	0	0	1	0	0	0	0	0	0	0	1	1
10079957	9944055	0	1	0	0	1	0	0	1	2	27	-28.196	39.2071	0	2021-11-09 04:42:15	16		16	2021-11-09 04:58:15	0				2021-09-27	2021-11-16	2021-10-01	2021-10-12					2021-11-09	2021-11-10 00:00:00	2021-11-10	2021-12-27	47.804	0	0	0	0	0	0	0	0	0	0	0	0	1
10080003	5845065	2	1	0	0	0	1	0	2	2	31	17.5601	-15.5525		2021-09-05 10:33:25	11		11	2021-09-05 10:44:25					2021-09-05	2021-09-25	2021-09-21	2021-09-23					2021-09-03	2021-09-05 00:00:00	2021-09-05	2021-11-16	71.5601	0	0	0	0	0	0	1	0	0	0	0	1	1
10080198	8978719	0	1	0	0	0	0	1	3	2	35					10080		10080			M914	2021-12-03	2021-12-09	2021-08-18	2021-09-18							2021-12-02 00:00:00	2021-12-09 00:00:00	2021-12-09	2022-03-08	95	0	0	0	0	0	0	1	0	0	0	0	1	0
10080892	10115442	1	1	0	0	0	0	1	3	1	70					2880		2880			M901	2021-09-16	2021-09-17	2021-08-29	2021-09-24							2021-09-16 00:00:00	2021-09-24 00:00:00	2021-09-24	2021-12-13	88	0	0	0	0	0	0	1	0	0	0	0	1	0
10080972	8472974	0	1	0	0	0	0	1	3	1	71					1440		1440			ICUA	2021-10-01	2021-10-01	2021-08-14	2021-09-16							2021-10-01 00:00:00	2021-10-06 00:00:00	2021-10-06	2021-12-02	62	1	0	1	0	0	0	0	0	0	0	0	3	1
10080972	8697952	0	2	0	0	0	0	1	3	1	71					1440		1440			ICUA	2021-10-01	2021-10-01	2021-09-29	2021-10-05							2021-10-01 00:00:00	2021-10-06 00:00:00	2021-10-06	2021-12-02	62	1	0	1	0	0	0	0	0	0	0	0	3	1
10080972	9267963	3	3	0	0	0	0	1	3	1	71					2880		2880			M1254	2021-10-02	2021-10-03	2021-09-19	2021-09-29							2021-10-01 00:00:00	2021-10-06 00:00:00	2021-10-06	2021-12-02	61	1	0	1	0	0	0	0	0	0	0	0	3	1
10081792	9173169	4	1	0	0	0	0	1	3	2	78					1440		1440			M857	2021-10-05	2021-10-05	2021-09-16	2021-12-04							2021-10-05 00:00:00	2021-10-08 00:00:00	2021-10-08	2021-12-30	86	1	0	0	1	1	0	0	0	1	0	0	6	0
10081855	9228542	2	1	0	0	0	0	1	3	2	65					2880		2880			M806	2022-03-09	2022-03-10	2021-10-27	2022-01-07							2022-03-09 00:00:00	2022-03-10 00:00:00	2022-03-10	2022-06-07	90	1	0	0	0	0	0	1	0	0	0	0	3	0
10082759	8956216	2	1	0	0	0	1	0	2	2	66	16.9981	0.436586		2021-09-16 00:02:41	3506		3506	2021-09-18 10:28:41					2021-09-16	2021-10-06	2021-09-18	2021-10-03					2021-09-14	2021-09-20 00:00:00	2021-09-20	2021-12-15	89.9981	1	0	0	1	0	0	1	0	0	0	0	4	0
10082759	10476145	0	2	0	0	0	1	0	2	2	66	10.5423	-3.54157		2021-09-16 10:59:08	1		1	2021-09-16 11:00:08					2021-09-16	2021-10-01	2021-09-20	2021-09-27					2021-09-14	2021-09-20 00:00:00	2021-09-20	2021-12-15	89.5423	1	0	0	1	0	0	1	0	0	0	0	4	0
10083268	5845065	2	1	0	0	1	0	0	1	2	68	16.6554	-14.6297	0	2021-09-06 08:16:14	37		37	2021-09-06 08:53:14	0				#REF!	#REF!	2021-09-21	2021-09-23					2021-09-05	2021-09-09	2021-08-26	2021-11-14	68.6554	1	0	0	1	0	0	1	0	0	0	0	4	0
10083268	8472974	0	2	0	0	1	0	0	1	2	68	6.34118	4.77132	1	2021-09-05 15:48:42	4482	7200	11682	2021-09-08 18:30:42	1	M1105	2021-09-05	2021-09-09	2021-08-14	2021-09-16	2021-09-04	2021-09-12					2021-09-05	2021-09-09	2021-08-26	2021-11-14	69.3412	1	0	0	1	0	0	1	0	0	0	0	4	0
10083268	9944055	0	3	0	0	1	0	0	1	2	68	-19.6118	30.6291	0	2021-10-31 14:40:56	25		25	2021-10-31 15:05:56	0				#REF!	#REF!	2021-10-01	2021-10-12					2021-10-31 00:00:00	2021-11-02 00:00:00	2021-08-26	2021-11-14	13.3882	1	0	0	1	0	0	1	0	0	0	0	4	0
10084349	8978719	0	1	0	0	0	0	1	3	2	55					5760		5760			M1002	2021-08-26	2021-08-29	2021-08-18	2021-09-18							2021-08-26 00:00:00	2021-08-29 00:00:00	2021-08-29	2021-11-25	91	0	0	0	0	0	0	1	0	0	0	0	1	1
10084349	9944055	0	2	0	0	1	0	0	1	2	55	-31.0791	42.1034	0	2021-11-12 01:53:51	35		35	2021-11-12 02:28:51	0				2021-09-27	2021-11-16	2021-10-01	2021-10-12					2021-08-26	2021-08-29	2021-08-29	2021-11-25	12.9209	0	0	0	0	0	0	1	0	0	0	0	1	1
10084349	10489033	1	3	0	0	1	0	0	1	2	55	-3.54561	30.0359	0	2021-10-29 13:05:41	706		706	2021-10-30 00:51:41	0				2021-09-29	2021-11-02	2021-09-30	2021-10-26					2021-08-26	2021-08-29	2021-08-29	2021-11-25	26.4544	0	0	0	0	0	0	1	0	0	0	0	1	1
10085356	5373325	0	1	0	0	0	0	1	3	1	67					24480		24480			M1101	2021-12-28	2022-01-13	2021-11-02	2021-11-18							2021-12-28 00:00:00	2022-01-15 00:00:00	2022-01-15	2022-02-08	42	0	0	0	1	0	0	1	0	0	0	0	2	1
10085356	10489033	1	2	0	0	0	0	1	3	1	67					24480		24480			M1101	2021-12-28	2022-01-13	2021-09-29	2021-11-02							2021-12-28 00:00:00	2022-01-15 00:00:00	2022-01-15	2022-02-08	42	0	0	0	1	0	0	1	0	0	0	0	2	1
10085491	5373325	0	1	0	0	0	0	1	3	1	76					12960		12960			M1252	2022-02-02	2022-02-10	2021-11-02	2021-11-18			2022-03-06	32	0		2022-02-02 00:00:00	2022-02-10 00:00:00	2022-02-10	2022-02-24	22	0	0	0	0	0	0	1	0	0	0	0	1	0
10085491	10355792	0	2	0	0	1	0	0	1	1	76	0.254954	1.86171	1	2021-11-28 17:52:52	168		168	2021-11-28 20:40:52	0				2021-11-27	2021-12-01	2021-11-27	2021-11-29	2022-03-06	97.255	0		2021-11-19	2021-11-29	2022-02-10	2022-02-24	87.255	0	0	0	0	0	0	1	0	0	0	0	1	0
10087076	9944055	0	1	0	0	1	0	0	1	2	51	6.74161	4.25909	1	2021-10-05 06:12:05	1		1	2021-10-05 06:13:05	0				2021-09-27	2021-11-16	2021-10-01	2021-10-12					2021-10-03	2021-10-08 00:00:00	2021-10-08	2021-12-22	77.7416	0	1	1	1	0	0	0	0	0	1	0	5	0
10087098	5845065	2	1	0	0	1	0	0	1	2	58	15.6121	-13.6038	0	2021-09-07 09:18:33	12		12	2021-09-07 09:30:33	0				2021-09-05	2021-09-25	2021-09-21	2021-09-23					2021-09-07	2021-09-08 00:00:00	2021-09-08	2021-10-14	36.6121	0	0	0	1	0	0	0	0	0	0	0	1	0
10087137	5845065	2	1	0	0	1	0	0	1	1	72	16.6756	-14.1833	0	2021-09-06 07:47:05	709	1440	2149	2021-09-06 19:36:05	1	M1101	2021-09-01	2021-09-10	2021-09-05	2021-09-25	2021-09-21	2021-09-23					2021-08-31	2021-09-10 00:00:00	2021-10-01	2021-10-01	24.6756	0	0	0	1	1	0	1	0	0	0	0	4	1
10087137	8472974	0	2	0	0	1	0	0	1	1	72	5.3603	2.64039	1	2021-09-06 15:21:10	1		1	2021-09-06 15:22:10	0				2021-08-14	2021-09-16	2021-09-04	2021-09-12					2021-08-31	2021-09-10 00:00:00	2021-10-01	2021-10-01	24.3603	0	0	0	1	1	0	1	0	0	0	0	4	1
10089738	5845065	2	1	0	0	0	0	1	3	1	46					14400		14400			M613	2021-11-18	2021-11-27	2021-09-05	2021-09-25							2021-11-18 00:00:00	2021-11-27 00:00:00	2021-11-27	2022-02-09	83	0	0	0	0	0	0	0	0	1	0	0	1	0
10090734	5845065	2	1	0	0	0	0	1	3	1	84					4320		4320			M613	2021-09-30	2021-10-02	2021-09-05	2021-09-25							2021-09-30 00:00:00	2021-10-02 00:00:00	2021-10-02	2021-12-29	90	1	0	1	0	1	0	1	0	1	0	0	7	0
10091762	10331451	1	1	0	0	1	0	0	1	2	49	-2	3.02222	0	2021-11-27	32		32	2021-11-27 00:32:00	0				2021-11-19	2021-11-29	2021-11-24	2021-11-25					2021-11-26	2021-12-04 00:00:00	2021-12-04	2022-02-26	91	0	0	0	0	0	0	0	0	0	0	0	0	0
10092634	10513330	1	1	0	0	0	0	1	3	1	31					4320		4320			M861	2022-01-25	2022-01-27	2021-10-26	2021-10-30							2022-01-25 00:00:00	2022-01-27 00:00:00	2022-01-27	2022-02-15	21	0	0	0	0	0	0	0	0	0	0	0	0	1
10095459	5845065	2	1	0	0	1	0	0	1	1	62	16.4697	-14.4683	0	2021-09-06 12:43:35	2		2	2021-09-06 12:45:35	0				2021-09-05	2021-09-25	2021-09-21	2021-09-23					2021-08-03	2021-09-14 00:00:00	2021-10-17	2022-01-13	128.47	1	0	0	1	0	0	1	0	0	0	0	4	1
10095459	8697952	0	2	0	0	0	0	1	3	1	62					7200		7200			M1252	2021-10-13	2021-10-17	2021-09-29	2021-10-05							2021-10-13 00:00:00	2021-10-17 00:00:00	2021-10-17	2022-01-13	92	1	0	0	1	0	0	1	0	0	0	0	4	1
10095459	9193901	0	3	0	0	0	0	1	3	1	62					7200		7200			M1252	2021-10-13	2021-10-17	2021-08-26	2021-09-24							2021-10-13 00:00:00	2021-10-17 00:00:00	2021-10-17	2022-01-13	92	1	0	0	1	0	0	1	0	0	0	0	4	1
10095459	9944055	0	4	0	0	1	0	0	1	1	62	-4.20632	15.2091	0	2021-10-16 04:57:06	4		4	2021-10-16 05:01:06	0				#REF!	#REF!	2021-10-01	2021-10-12					2021-10-13 00:00:00	2021-10-17 00:00:00	2021-10-17	2022-01-13	88.7937	1	0	0	1	0	0	1	0	0	0	0	4	1
10095549	10476145	0	1	0	0	0	0	1	3	1	81					1440		1440			ICUA	2021-11-12	2021-11-12	2021-09-16	2021-10-01							2021-11-12 00:00:00	2021-11-15 00:00:00	2021-11-15	2021-12-21	39	1	0	1	1	0	1	0	0	1	0	0	6	0
10096507	8978719	0	1	0	0	0	0	1	3	2	48					5760		5760			M1002	2021-08-25	2021-08-28	2021-08-18	2021-09-18							2021-08-25 00:00:00	2021-08-28 00:00:00	2021-08-28	2021-10-08	44	1	0	0	0	0	0	1	0	0	0	0	3	1
10096518	9267963	3	1	0	0	0	0	1	3	1	73					7200		7200			M1254	2021-11-16	2021-11-20	2021-09-19	2021-09-29							2021-11-16 00:00:00	2021-11-20 00:00:00	2021-11-20	2021-12-31	45	1	0	0	1	1	1	1	0	1	0	0	8	1
10096518	10355792	0	2	0	0	1	0	0	1	1	73	-0.909225	2.99742	0	2021-11-29 21:49:17	127		127	2021-11-29 23:56:17	0				2021-11-27	2021-12-01	2021-11-27	2021-11-29					2021-11-29	2021-12-02	2021-11-20	2021-12-31	31.0908	1	0	0	1	1	1	1	0	0	1	0	9	1
10096634	8978719	0	1	0	0	0	0	1	3	2	69					20160		20160			M1002	2021-09-02	2021-09-15	2021-08-18	2021-09-18							2021-09-02 00:00:00	2021-09-15 00:00:00	2021-09-15	2021-09-24	22	0	1	0	1	0	1	1	0	0	0	0	4	0
10097841	8472974	0	1	0	0	0	0	1	3	1	63					1440		1440			ICUA	2021-10-23	2021-10-23	2021-08-14	2021-09-16							2021-10-23 00:00:00	2021-10-26 00:00:00	2021-10-26	2021-11-24	32	0	0	0	0	0	0	1	0	0	0	0	1	0
10097841	8697952	0	2	0	0	0	0	1	3	1	63					1440		1440			ICUA	2021-10-23	2021-10-23	2021-09-29	2021-10-05							2021-10-23 00:00:00	2021-10-26 00:00:00	2021-10-26	2021-11-24	32	0	0	0	0	0	0	1	0	0	0	0	1	0
10098983	8978719	0	1	0	0	0	0	1	3	2	66					7200		7200			M1002	2021-10-19	2021-10-23	2021-08-18	2021-09-18			2021-10-21	2	0		2021-10-19 00:00:00	2021-10-23 00:00:00	2021-10-23	2022-01-03	76	1	0	0	1	0	0	0	0	0	0	0	3	1
10099847	9228542	2	1	0	0	0	0	1	3	1	76					2880		2880			SU	2021-12-05	2021-12-06	2021-10-27	2022-01-07							2021-12-05 00:00:00	2021-12-18 00:00:00	2021-12-18	2022-02-17	74	1	0	1	1	0	0	0	0	1	0	0	5	0
10099847	10513330	1	2	0	0	0	0	1	3	1	76					17280		17280			M861	2021-12-07	2021-12-18	2021-10-26	2021-10-30							2021-12-05 00:00:00	2021-12-18 00:00:00	2021-12-18	2022-02-17	72	1	0	1	1	0	0	0	0	1	0	0	5	0
10101106	9944055	0	1	0	0	0	0	1	3	1	58					4320		4320			M905	2021-11-13	2021-11-15	2021-09-27	2021-11-16							2021-11-12 00:00:00	2021-11-15 00:00:00	2021-11-15	2021-11-23	10	0	0	0	0	0	0	0	0	0	0	0	0	0
10103035	5845065	2	1	0	0	0	1	0	2	2	17	16.5546	-14.5449		2021-09-06 10:41:20	14		14	2021-09-06 10:55:20					2021-09-05	2021-09-25	2021-09-21	2021-09-23					2021-08-30	2021-09-08 00:00:00	2021-09-08	2021-11-25	79.5546	0	0	0	0	0	0	0	0	0	0	0	0	0
10103921	3343380	3	1	0	0	0	0	1	3	2	80					7200		7200			M1204	2021-11-14	2021-11-18	2021-10-16	2021-10-26							2021-11-10 00:00:00	2021-11-22 00:00:00	2021-11-22	2022-02-15	93	1	0	1	1	1	0	1	0	0	0	0	7	0
10103921	10277875	0	2	0	0	0	0	1	3	2	80					7200		7200			M1204	2021-11-14	2021-11-18	2021-10-11	2021-10-20							2021-11-10 00:00:00	2021-11-22 00:00:00	2021-11-22	2022-02-15	93	1	0	1	1	1	0	1	0	0	0	0	7	0
10104014	9944055	0	1	0	0	1	0	0	1	1	47	-3.34256	14.346	0	2021-10-15 08:13:17	5		5	2021-10-15 08:18:17	0				2021-09-27	2021-11-16	2021-10-01	2021-10-12					2021-10-03	2021-10-16 00:00:00	2021-10-16	2022-01-04	80.6574	1	0	0	0	0	0	0	0	0	0	0	2	1
10106832	10489033	1	1	0	0	0	0	1	3	1	83					14400		14400			M1102	2022-01-18	2022-01-27	2021-09-29	2021-11-02			2022-10-19	274	0		2022-01-13 00:00:00	2022-03-10 00:00:00	2022-03-10	2022-05-04	106	1	0	1	1	1	0	1	0	1	0	0	8	1
10106965	10513330	1	1	0	0	0	0	1	3	1	76					1440		1440			M861	2021-12-15	2021-12-15	2021-10-26	2021-10-30							2021-12-15 00:00:00	2021-12-17 00:00:00	2021-12-17	2022-03-11	86	0	0	1	1	0	0	0	0	1	0	0	3	0
10108113	5845065	2	1	0	0	1	0	0	1	1	59	11.5359	-9.53383	0	2021-09-11 11:08:17	3		3	2021-09-11 11:11:17	0				2021-09-05	2021-09-25	2021-09-21	2021-09-23					2021-09-08	2021-09-11 00:00:00	2021-10-09	2021-12-27	106.536	1	0	1	0	0	0	1	0	0	1	0	6	0
10108113	8472974	0	2	0	0	1	0	0	1	1	59	3.35492	5.33397	1	2021-09-08 15:28:55	992		992	2021-09-09 08:00:55	0				2021-08-14	2021-09-16	2021-09-04	2021-09-12					2021-09-08	2021-09-11 00:00:00	2021-10-09	2021-12-27	109.355	1	0	1	0	0	0	1	0	0	1	0	6	0
10108113	9325563	0	3	0	0	0	0	1	3	1	59					5760		5760			M706	2021-10-06	2021-10-09	2021-08-27	2021-10-15							2021-10-06 00:00:00	2021-10-09 00:00:00	2021-10-09	2021-12-27	82	1	0	1	0	0	0	1	0	1	0	0	5	0
10108113	9944055	0	4	0	0	0	0	1	3	1	59					5760		5760			M706	2021-10-06	2021-10-09	2021-09-27	2021-11-16							2021-10-06 00:00:00	2021-10-09 00:00:00	2021-10-09	2021-12-27	82	1	0	1	0	0	0	1	0	1	0	0	5	0
10108113	10489033	1	5	0	0	1	0	0	1	1	59	-6.35082	33.2918	0	2021-11-01 08:25:11	1355	10080	11435	2021-11-02 07:00:11	1	M1114	2021-11-01	2021-11-07	2021-09-29	2021-11-02	2021-09-30	2021-10-26					2021-10-31	2021-11-07	2021-10-09	2021-12-27	55.6492	1	0	1	0	0	0	1	0	0	1	0	6	0
10109086	10331451	1	1	0	0	0	0	1	3	1	76					5760		5760			M1256	2022-01-26	2022-01-29	2021-11-19	2021-11-29							2022-01-26 00:00:00	2022-01-29 00:00:00	2022-01-29	2022-04-29	93	1	0	1	1	1	0	0	0	1	0	0	7	0
10109280	5845065	2	1	0	0	0	1	0	2	2	36	6.33769	-4.32657		2021-09-16 15:53:44	16		16	2021-09-16 16:09:44					2021-09-05	2021-09-25	2021-09-21	2021-09-23					2021-09-15	2021-09-19 00:00:00	2021-09-19	2021-11-02	46.3377	1	0	0	1	0	0	0	0	0	0	0	3	0
10110715	5845065	2	1	0	0	0	1	0	2	2	17	15.301	-13.2809		2021-09-07 16:46:32	29		29	2021-09-07 17:15:32					2021-09-05	2021-09-25	2021-09-21	2021-09-23					2021-09-06	2021-09-08 00:00:00	2021-09-08	2021-09-16	8.30102	0	0	0	0	0	0	0	0	0	0	0	0	0
10110789	5845065	2	1	0	0	1	0	0	1	2	83	8.65159	-5.82034	0	2021-09-14 08:21:43	1197		1197	2021-09-15 04:18:43	0				2021-09-05	2021-09-25	2021-09-21	2021-09-23					2021-09-09	2021-09-17 00:00:00	2021-09-17	2021-12-10	86.6516	0	0	1	1	0	1	0	0	0	0	0	3	1
10110789	8472974	0	2	0	0	1	0	0	1	2	83	1.83935	7.47801	1	2021-09-10 03:51:20	1897	2880	4777	2021-09-11 11:28:20	1	M1105	2021-09-09	2021-09-10	2021-08-14	2021-09-16	2021-09-04	2021-09-12					2021-09-09	2021-09-17 00:00:00	2021-09-17	2021-12-10	90.8394	0	0	1	1	0	1	0	0	0	0	0	3	1
10113292	9228542	2	1	0	0	0	0	1	3	2	79					2880		2880			M806	2022-01-13	2022-01-14	2021-10-27	2022-01-07							2022-01-13 00:00:00	2022-01-18 00:00:00	2022-01-18	2022-03-17	63	0	0	0	0	0	0	0	0	0	0	0	0	0
10113321	9944055	0	1	0	0	0	0	1	3	1	61					4320		4320			M1202	2021-11-18	2021-11-20	2021-09-27	2021-11-16							2021-11-18 00:00:00	2021-11-20 00:00:00	2021-11-20	2022-02-16	90	0	0	0	1	1	0	1	0	0	0	0	4	0
10117575	8956216	2	1	0	0	0	1	0	2	1	39	8.16487	6.84902		2021-09-24 20:02:35	20		20	2021-09-24 20:22:35					2021-09-16	2021-10-06	2021-09-18	2021-10-03					2021-09-24	2021-09-25 00:00:00	2021-09-25	2021-11-15	51.1649	0	0	0	0	0	0	1	0	0	0	0	1	0
10117575	9193901	0	2	0	0	0	0	1	3	1	39					2880		2880			M1252	2021-09-24	2021-09-25	2021-08-26	2021-09-24							2021-09-24 00:00:00	2021-09-25 00:00:00	2021-09-25	2021-11-15	52	0	0	0	0	0	0	1	0	0	0	0	1	0
10118113	5845065	2	1	0	0	0	1	0	2	1	35	6.27372	-4.26747		2021-09-16 17:25:51	9		9	2021-09-16 17:34:51					2021-09-05	2021-09-25	2021-09-21	2021-09-23					2021-09-16	2021-09-18 00:00:00	2021-09-18	2021-10-04	17.2737	0	0	0	0	0	0	0	0	0	0	0	0	0
10118192	9228542	2	1	0	0	0	0	1	3	2	61					2880		2880			SU	2022-01-08	2022-01-09	2021-10-27	2022-01-07							2022-01-08 00:00:00	2022-01-13 00:00:00	2022-01-13	2022-04-12	94	0	1	0	1	0	0	0	0	1	0	0	3	0
10118229	10115442	1	1	0	0	0	0	1	3	1	38					5760		5760			M901	2021-11-09	2021-11-12	2021-08-29	2021-09-24							2021-11-09 00:00:00	2021-11-12 00:00:00	2021-11-12	2021-12-30	51	0	0	0	0	0	0	0	0	0	0	0	0	0
10120559	9033918	0	1	0	0	0	0	1	3	2	85					1440		1440			M802	2022-01-09	2022-01-09	2021-09-23	2021-11-02							2022-01-09 00:00:00	2022-01-21 00:00:00	2022-01-21	2022-04-19	100	0	0	1	1	1	0	0	0	1	0	0	5	1
10122457	5373325	0	1	0	0	0	0	1	3	1	64					5760		5760			M1252	2021-11-16	2021-11-19	2021-11-02	2021-11-18							2021-11-16 00:00:00	2021-11-19 00:00:00	2021-11-19	2022-02-11	87	1	0	1	1	1	0	0	0	1	0	0	7	0
10122457	8697952	0	2	0	0	0	0	1	3	1	64					5760		5760			M1252	2021-11-16	2021-11-19	2021-09-29	2021-10-05							2021-11-16 00:00:00	2021-11-19 00:00:00	2021-11-19	2022-02-11	87	1	0	1	1	1	0	0	0	1	0	0	7	0
10122457	9193901	0	3	0	0	0	0	1	3	1	64					5760		5760			M1252	2021-11-16	2021-11-19	2021-08-26	2021-09-24							2021-11-16 00:00:00	2021-11-19 00:00:00	2021-11-19	2022-02-11	87	1	0	1	1	1	0	0	0	1	0	0	7	0
10122457	9944055	0	4	0	0	1	0	0	1	1	64	-4.68156	16.076	0	2021-10-16 16:21:27	568		568	2021-10-17 01:49:27	0				2021-09-27	2021-11-16	2021-10-01	2021-10-12					2021-10-15	2021-10-19 00:00:00	2021-11-19	2022-02-11	117.318	1	0	1	1	1	0	0	0	0	1	0	8	0
10122478	8978719	0	1	0	0	0	0	1	3	2	50					23040		23040			M1002	2021-10-03	2021-10-18	2021-08-18	2021-09-18							2021-10-03 00:00:00	2021-10-18 00:00:00	2021-10-18	2021-12-02	60	0	0	0	0	0	0	1	0	0	0	0	1	0
10123873	9228542	2	1	0	0	0	0	1	3	2	46					5760		5760			M855	2022-01-05	2022-01-08	2021-10-27	2022-01-07							2022-01-05 00:00:00	2022-01-08 00:00:00	2022-01-08	2022-01-20	15	0	0	0	0	0	0	0	0	0	0	0	0	0
10123964	3343380	3	1	0	0	0	0	1	3	2	62					7200		7200			M1204	2022-01-08	2022-01-12	2021-10-16	2021-10-26							2022-01-06 00:00:00	2022-01-12 00:00:00	2022-01-12	2022-02-10	33	0	0	0	1	0	0	0	0	0	0	0	1	1
10123964	10277875	0	2	0	0	0	0	1	3	2	62					7200		7200			M1204	2022-01-08	2022-01-12	2021-10-11	2021-10-20							2022-01-06 00:00:00	2022-01-12 00:00:00	2022-01-12	2022-02-10	33	0	0	0	1	0	0	0	0	0	0	0	1	1
10125163	8697952	0	1	0	0	0	0	1	3	1	51					1440		1440			ICUA	2021-12-02	2021-12-02	2021-09-29	2021-10-05							2021-12-01 00:00:00	2021-12-04 00:00:00	2021-12-04	2022-01-18	47	0	0	0	0	0	0	0	0	0	0	0	0	0
10125163	9944055	0	2	0	0	0	0	1	3	1	51					2880		2880			M1202	2021-12-03	2021-12-04	2021-09-27	2021-11-16							2021-12-01 00:00:00	2021-12-04 00:00:00	2021-12-04	2022-01-18	46	0	0	0	0	0	0	0	0	0	0	0	0	0
10127181	5845065	2	1	0	0	0	1	0	2	1	67	8.33376	-3.86154		2021-09-14 15:59:23	3560	5760	9320	2021-09-17 03:19:23		M613	2021-09-14	2021-09-17	2021-09-05	2021-09-25	2021-09-21	2021-09-23					2021-09-14	2021-09-17 00:00:00	2021-09-17	2021-10-21	36.3338	0	0	0	1	0	1	0	0	0	0	0	2	0
10127244	10489033	1	1	0	0	1	0	0	1	2	77	13.2137	12.8113	1	2021-10-12 18:52:16	36		36	2021-10-12 19:28:16	0				2021-09-29	2021-11-02	2021-09-30	2021-10-26					2021-10-12	2021-11-02 00:00:00	2021-11-02	2022-01-25	104.214	0	0	0	1	0	0	1	0	0	0	0	2	0
10132611	9228542	2	1	0	0	0	0	1	3	2	71					20160		20160			M853	2022-01-06	2022-01-19	2021-10-27	2022-01-07							2022-01-06 00:00:00	2022-01-19 00:00:00	2022-01-19		13	0	0	0	1	0	0	1	0	0	0	0	2	1
10133535	3575840	1	1	0	0	0	0	1	3	2	57					2880		2880			M810	2021-09-29	2021-09-30	2021-08-30	2021-10-12							2021-09-29 00:00:00	2021-09-30 00:00:00	2021-09-30	2021-12-17	79	0	0	0	0	0	0	1	0	0	0	0	1	0
10134412	9325563	0	1	0	0	0	0	1	3	1	70					5760		5760			M706	2021-09-29	2021-10-02	2021-08-27	2021-10-15							2021-09-29 00:00:00	2021-10-02 00:00:00	2021-10-02	2021-11-09	41	0	0	1	1	0	0	1	0	0	0	0	3	0
10134412	9944055	0	2	0	0	1	0	0	1	1	70	12.3042	0.221539	1	2021-09-29 16:42:01	2197	9944055	9946252	2021-10-01 05:19:01	1	M706	2021-09-29	2021-10-02	2021-09-27	2021-11-16	2021-10-01	2021-10-12					2021-09-29	2021-10-02 00:00:00	2021-10-02	2021-11-09	40.3042	0	0	1	1	0	0	1	0	0	0	0	3	0
10135274	9033918	0	1	0	0	0	0	1	3	2	82					47520		47520			M802	2021-11-15	2021-12-17	2021-09-23	2021-11-02							2021-11-15 00:00:00	2021-12-17 00:00:00	2021-12-17	2022-03-11	116	0	0	0	1	1	0	0	0	1	0	0	4	0
10135295	9325563	0	1	0	0	0	0	1	3	1	59					2880		2880			M706	2021-09-04	2021-09-05	2021-08-27	2021-10-15							2021-09-04 00:00:00	2021-09-09 00:00:00	2021-09-09	2021-12-01	88	1	0	0	0	0	0	1	0	0	0	0	3	0
10135314	9267963	3	1	0	0	0	0	1	3	1	63					15840		15840			M1254	2021-10-08	2021-10-18	2021-09-19	2021-09-29			2021-11-24	47	0		2021-10-05 00:00:00	2021-10-18 00:00:00	2021-10-18	2021-10-18	10	0	0	0	1	0	0	1	0	0	0	0	2	1
10135314	9944055	0	2	0	0	1	0	0	1	1	63	-14.3629	25.3782	0	2021-10-26 08:42:35	22		22	2021-10-26 09:04:35	0				2021-09-27	2021-11-16	2021-10-01	2021-10-12	2021-11-24	28.6371	0		2021-10-18 00:00:00	2021-12-01 00:00:00	2021-10-18	2021-10-18	35.6371	0	0	0	1	0	0	1	0	0	0	0	2	1
10135314	10331451	1	3	0	0	1	0	0	1	1	63	1	0.0131944	1	2021-11-24	19		19	2021-11-24 00:19:00	0				2021-11-19	2021-11-29	2021-11-24	2021-11-25	2021-11-24	0	0		2021-10-18	2021-12-01	2021-10-18	2021-10-18	7	0	0	0	1	0	0	1	0	0	0	0	2	1
10135314	10489033	1	4	0	0	1	0	0	1	1	63	7.05422	19.1034	1	2021-10-18 22:41:55	227		227	2021-10-19 02:28:55	0				2021-09-29	2021-11-02	2021-09-30	2021-10-26	2021-11-24	36.0542	0		2021-10-18 00:00:00	2021-12-01 00:00:00	2021-10-18	2021-10-18	43.0542	0	0	0	1	0	0	1	0	0	0	0	2	1
10135329	8956216	2	1	0	0	0	1	0	2	2	36	5.25123	9.75294		2021-09-27 17:58:14	6		6	2021-09-27 18:04:14					2021-09-16	2021-10-06	2021-09-18	2021-10-03					2021-09-27	2021-10-01 00:00:00	2021-10-01	2021-10-08	10.2512	0	0	0	0	0	0	1	0	0	0	0	1	0
10136466	9228542	2	1	0	0	0	0	1	3	2	45					1440		1440			SU	2021-12-06	2021-12-06	2021-10-27	2022-01-07							2021-12-05 00:00:00	2021-12-08 00:00:00	2021-12-08	2021-12-16	10	0	0	0	0	0	0	0	0	1	0	0	1	0
10136532	10331451	1	1	0	0	1	0	0	1	1	63	1	0.4875	1	2021-11-24	702	2880	3582	2021-11-24 11:42:00	1	M1256	2021-11-24	2021-11-25	2021-11-19	2021-11-29	2021-11-24	2021-11-25					2021-11-24	2021-12-01 00:00:00	2021-12-01	2022-01-11	48	0	0	0	0	0	0	0	0	0	0	0	0	0
10136593	5845065	2	1	0	0	0	0	1	3	1	56					2880		2880			M1101	2021-10-27	2021-10-28	2021-09-05	2021-09-25							2021-10-27 00:00:00	2021-10-28 00:00:00	2021-10-28	2021-11-30	34	1	0	0	1	0	0	0	0	0	0	0	3	0
10136593	10489033	1	2	0	0	0	1	0	2	1	56	-2.22913	28.2347		2021-10-28 05:29:57	8	2880	2888	2021-10-28 05:37:57		M1101	2021-10-27	2021-10-28	2021-09-29	2021-11-02	2021-09-30	2021-10-26					2021-10-27	2021-10-28 00:00:00	2021-10-28	2021-11-30	32.7709	1	0	0	1	0	0	0	0	0	0	0	3	0
10137660	9033918	0	1	0	1	0	0	1	3	2	78					1440		1440			M802	2021-10-21	2021-10-21	2021-09-23	2021-11-02			2021-10-27	6	1	R018	2021-10-21 00:00:00	2021-10-29 00:00:00	2021-10-29		8	0	0	0	0	1	0	0	0	1	0	0	3	0
10144667	10355792	0	1	0	0	0	0	1	3	2	41					20160		20160			M1214	2022-02-11	2022-02-24	2021-11-27	2021-12-01							2022-02-11 00:00:00	2022-03-19 00:00:00	2022-03-19		36	1	0	1	1	1	1	0	0	0	0	0	7	0
10145638	9944055	0	1	0	0	0	0	1	3	1	71					4320		4320			M905	2021-11-20	2021-11-22	2021-09-27	2021-11-16							2021-11-20 00:00:00	2021-11-22 00:00:00	2021-11-22	2022-01-24	65	0	0	0	0	0	0	0	0	0	0	0	0	0
10146667	10115442	1	1	0	0	0	0	1	3	1	65					5760		5760			M901	2021-08-29	2021-09-01	2021-08-29	2021-09-24							2021-08-29 00:00:00	2021-09-01 00:00:00	2021-09-29	2021-12-12	105	1	0	0	1	0	0	1	0	1	0	0	5	0
10146667	10331451	1	2	0	0	1	0	0	1	1	65	2	-0.9625	0	2021-11-23	54		54	2021-11-23 00:54:00	0				2021-11-19	2021-11-29	2021-11-24	2021-11-25					2021-11-21	2021-11-24	2021-09-29	2021-12-12	19	1	0	0	1	0	0	1	0	0	1	0	6	0
10146667	10489033	1	3	0	0	1	0	0	1	1	65	26.9994	-0.7675	0	2021-09-29 00:00:48	334		334	2021-09-29 05:34:48	0				2021-09-29	2021-11-02	2021-09-30	2021-10-26					2021-09-26	2021-09-29 00:00:00	2021-09-29	2021-12-12	73.9994	1	0	0	1	0	0	1	0	0	1	0	6	0
10147522	5845065	2	1	0	0	1	0	0	1	2	23	14.3113	-12.2877	0	2021-09-08 16:31:40	34		34	2021-09-08 17:05:40	0				2021-09-05	2021-09-25	2021-09-21	2021-09-23					2021-09-08	2021-09-11 00:00:00	2021-09-11	2021-12-07	89.3113	0	0	0	0	0	0	0	0	0	0	0	0	0
10148567	9325563	0	1	0	0	0	0	1	3	1	2					10080		10080			M706	2021-11-01	2021-11-07	2021-08-27	2021-10-15							2021-11-01 00:00:00	2021-11-07 00:00:00	2021-11-07	2022-01-07	67	0	0	0	0	0	0	0	0	0	0	0	0	1
10148567	9944055	0	2	0	0	0	0	1	3	1	2					10080		10080			M706	2021-11-01	2021-11-07	2021-09-27	2021-11-16							2021-11-01 00:00:00	2021-11-07 00:00:00	2021-11-07	2022-01-07	67	0	0	0	0	0	0	0	0	0	0	0	0	1
10149645	5845065	2	1	0	0	0	1	0	2	2	34	8.26164	-6.2547		2021-09-14 17:43:14	10		10	2021-09-14 17:53:14					2021-09-05	2021-09-25	2021-09-21	2021-09-23					2021-09-14	2021-09-18 00:00:00	2021-09-18	2021-10-02	17.2616	0	0	0	0	0	0	0	0	0	0	0	0	1
[truncated: 1,818 more rows]
[truncated: 24 more columns]
